# Supplementary material for: A high-quality genome assembly and annotation of Quercus acutissima Carruth
Source: Front Plant Sci. 2022 Nov 24;13:1068802. doi: 10.3389/fpls.2022.1068802 (PMC9729791; doi:10.3389/fpls.2022.1068802)
Supplement: Supplementary file 2 [file DataSheet_2.xlsx]

## Sheet: Table S10
Table S10. GO Enrichment Analysis of expanded gene families.
category	p_value	q_value	numDEInCat	numInCat	term	class	gene_id
GO:0015295	2.77e-12	1.11e-08	50	76	solute:proton symporter activity	molecular_function	evm.TU.ctg1007.40, evm.TU.ctg1007.42, evm.TU.ctg1010.1, evm.TU.ctg1031.79, evm.TU.ctg1031.80, evm.TU.ctg1071.4, evm.TU.ctg1071.10, evm.TU.ctg1071.13, evm.TU.ctg1102.53, evm.TU.ctg1126.1, evm.TU.ctg1126.3, evm.TU.ctg1135.8, evm.TU.ctg121.9, evm.TU.ctg1247.24, evm.TU.ctg1412.4, evm.TU.ctg1412.5, evm.TU.ctg1432.3, evm.TU.ctg281.5, evm.TU.ctg286.13, evm.TU.ctg317.29, evm.TU.ctg341.5, evm.TU.ctg368.95…
GO:0044426	3.06e-12	1.11e-08	39	53	obsolete cell wall part	cellular_component	evm.TU.ctg1026.7, evm.TU.ctg1042.128, evm.TU.ctg1042.131, evm.TU.ctg1116.47, evm.TU.ctg1116.63, evm.TU.ctg1116.67, evm.TU.ctg1364.233, evm.TU.ctg1364.234, evm.TU.ctg1444.1, evm.TU.ctg1444.2, evm.TU.ctg1446.6, evm.TU.ctg1447.18, evm.TU.ctg1455.111, evm.TU.ctg1455.112, evm.TU.ctg1505.21, evm.TU.ctg1505.26, evm.TU.ctg1507.9, evm.TU.ctg1507.11, evm.TU.ctg168.11, evm.TU.ctg251.97, evm.TU.ctg251.102, e…
GO:0044462	3.06e-12	1.11e-08	39	53	obsolete external encapsulating structure part	cellular_component	evm.TU.ctg1026.7, evm.TU.ctg1042.128, evm.TU.ctg1042.131, evm.TU.ctg1116.47, evm.TU.ctg1116.63, evm.TU.ctg1116.67, evm.TU.ctg1364.233, evm.TU.ctg1364.234, evm.TU.ctg1444.1, evm.TU.ctg1444.2, evm.TU.ctg1446.6, evm.TU.ctg1447.18, evm.TU.ctg1455.111, evm.TU.ctg1455.112, evm.TU.ctg1505.21, evm.TU.ctg1505.26, evm.TU.ctg1507.9, evm.TU.ctg1507.11, evm.TU.ctg168.11, evm.TU.ctg251.97, evm.TU.ctg251.102, e…
GO:0015318	6.79e-12	1.85e-08	245	617	inorganic molecular entity transmembrane transporter activity	molecular_function	evm.TU.ctg1001.18, evm.TU.ctg1006.30, evm.TU.ctg1007.40, evm.TU.ctg1007.42, evm.TU.ctg1010.1, evm.TU.ctg1028.1, evm.TU.ctg1029.52, evm.TU.ctg1029.97, evm.TU.ctg1031.79, evm.TU.ctg1031.80, evm.TU.ctg1038.5, evm.TU.ctg1039.1, evm.TU.ctg1051.4, evm.TU.ctg1052.16, evm.TU.ctg1052.20, evm.TU.ctg105.8, evm.TU.ctg1070.12, evm.TU.ctg1071.4, evm.TU.ctg1071.10, evm.TU.ctg1071.12, evm.TU.ctg1071.13, evm.TU.c…
GO:0006811	9.27e-12	2.02e-08	321	853	ion transport	biological_process	evm.TU.ctg1001.18, evm.TU.ctg1006.30, evm.TU.ctg1007.40, evm.TU.ctg1007.42, evm.TU.ctg1010.1, evm.TU.ctg1028.1, evm.TU.ctg1029.52, evm.TU.ctg1029.97, evm.TU.ctg1031.79, evm.TU.ctg1031.80, evm.TU.ctg1038.5, evm.TU.ctg1039.1, evm.TU.ctg1040.13, evm.TU.ctg1051.4, evm.TU.ctg1052.16, evm.TU.ctg1052.20, evm.TU.ctg1059.35, evm.TU.ctg105.8, evm.TU.ctg1070.12, evm.TU.ctg1071.4, evm.TU.ctg1071.10, evm.TU.c…
GO:0015293	1.68e-11	3.05e-08	52	83	symporter activity	molecular_function	evm.TU.ctg1007.40, evm.TU.ctg1007.42, evm.TU.ctg1010.1, evm.TU.ctg1031.79, evm.TU.ctg1031.80, evm.TU.ctg1071.4, evm.TU.ctg1071.10, evm.TU.ctg1071.13, evm.TU.ctg1102.53, evm.TU.ctg1126.1, evm.TU.ctg1126.3, evm.TU.ctg1135.8, evm.TU.ctg121.9, evm.TU.ctg1247.24, evm.TU.ctg1412.4, evm.TU.ctg1412.5, evm.TU.ctg1432.3, evm.TU.ctg242.11, evm.TU.ctg242.13, evm.TU.ctg281.5, evm.TU.ctg286.13, evm.TU.ctg317.2…
GO:0015294	8.99e-11	1.4e-07	50	81	solute:cation symporter activity	molecular_function	evm.TU.ctg1007.40, evm.TU.ctg1007.42, evm.TU.ctg1010.1, evm.TU.ctg1031.79, evm.TU.ctg1031.80, evm.TU.ctg1071.4, evm.TU.ctg1071.10, evm.TU.ctg1071.13, evm.TU.ctg1102.53, evm.TU.ctg1126.1, evm.TU.ctg1126.3, evm.TU.ctg1135.8, evm.TU.ctg121.9, evm.TU.ctg1247.24, evm.TU.ctg1412.4, evm.TU.ctg1412.5, evm.TU.ctg1432.3, evm.TU.ctg281.5, evm.TU.ctg286.13, evm.TU.ctg317.29, evm.TU.ctg341.5, evm.TU.ctg368.95…
GO:0050403	1.97e-10	2.66e-07	21	23	trans-zeatin O-beta-D-glucosyltransferase activity	molecular_function	evm.TU.ctg1316.46, evm.TU.ctg1316.48, evm.TU.ctg1365.16, evm.TU.ctg137.40, evm.TU.ctg137.57, evm.TU.ctg137.60, evm.TU.ctg137.62, evm.TU.ctg137.64, evm.TU.ctg137.66, evm.TU.ctg1422.89, evm.TU.ctg1422.91, evm.TU.ctg1422.93, evm.TU.ctg1422.95, evm.TU.ctg1422.97, evm.TU.ctg723.2, evm.TU.ctg755.1, evm.TU.ctg755.4, evm.TU.ctg756.4, evm.TU.ctg757.6, evm.TU.ctg836.2, evm.TU.ctg836.3
GO:0034220	2.19e-10	2.66e-07	261	685	ion transmembrane transport	biological_process	evm.TU.ctg1001.18, evm.TU.ctg1006.30, evm.TU.ctg1007.40, evm.TU.ctg1007.42, evm.TU.ctg1010.1, evm.TU.ctg1028.1, evm.TU.ctg1029.52, evm.TU.ctg1029.97, evm.TU.ctg1031.79, evm.TU.ctg1031.80, evm.TU.ctg1038.5, evm.TU.ctg1039.1, evm.TU.ctg1040.13, evm.TU.ctg1051.4, evm.TU.ctg1052.16, evm.TU.ctg1052.20, evm.TU.ctg105.8, evm.TU.ctg1070.12, evm.TU.ctg1071.4, evm.TU.ctg1071.10, evm.TU.ctg1071.12, evm.TU.c…
GO:0015291	5.2e-10	5.66e-07	102	218	secondary active transmembrane transporter activity	molecular_function	evm.TU.ctg1007.40, evm.TU.ctg1007.42, evm.TU.ctg1010.1, evm.TU.ctg1031.79, evm.TU.ctg1031.80, evm.TU.ctg1040.13, evm.TU.ctg1071.4, evm.TU.ctg1071.10, evm.TU.ctg1071.13, evm.TU.ctg1102.53, evm.TU.ctg1126.1, evm.TU.ctg1126.3, evm.TU.ctg1135.8, evm.TU.ctg1138.1, evm.TU.ctg1215.30, evm.TU.ctg1218.6, evm.TU.ctg121.9, evm.TU.ctg1239.42, evm.TU.ctg1247.24, evm.TU.ctg1286.49, evm.TU.ctg1297.31, evm.TU.ct…
GO:0044325	7.52e-10	7.45e-07	24	29	ion channel binding	molecular_function	evm.TU.ctg1059.35, evm.TU.ctg1165.17, evm.TU.ctg1165.22, evm.TU.ctg1275.45, evm.TU.ctg1439.8, evm.TU.ctg1473.8, evm.TU.ctg1506.14, evm.TU.ctg239.6, evm.TU.ctg300.2, evm.TU.ctg300.18, evm.TU.ctg383.2, evm.TU.ctg427.122, evm.TU.ctg427.132, evm.TU.ctg445.13, evm.TU.ctg669.9, evm.TU.ctg670.5, evm.TU.ctg697.20, evm.TU.ctg716.50, evm.TU.ctg730.7, evm.TU.ctg822.33, evm.TU.ctg822.66, evm.TU.ctg917.15, ev…
GO:0015075	1.21e-09	1.1e-06	241	633	ion transmembrane transporter activity	molecular_function	evm.TU.ctg1001.18, evm.TU.ctg1006.30, evm.TU.ctg1007.40, evm.TU.ctg1007.42, evm.TU.ctg1010.1, evm.TU.ctg1028.1, evm.TU.ctg1029.52, evm.TU.ctg1029.97, evm.TU.ctg1031.79, evm.TU.ctg1031.80, evm.TU.ctg1038.5, evm.TU.ctg1039.1, evm.TU.ctg1040.13, evm.TU.ctg1051.4, evm.TU.ctg1052.16, evm.TU.ctg1052.20, evm.TU.ctg105.8, evm.TU.ctg1070.12, evm.TU.ctg1071.4, evm.TU.ctg1071.10, evm.TU.ctg1071.12, evm.TU.c…
GO:0098660	2.88e-09	2.41e-06	166	409	inorganic ion transmembrane transport	biological_process	evm.TU.ctg1001.18, evm.TU.ctg1007.40, evm.TU.ctg1007.42, evm.TU.ctg1010.1, evm.TU.ctg1029.52, evm.TU.ctg1031.79, evm.TU.ctg1031.80, evm.TU.ctg105.8, evm.TU.ctg1070.12, evm.TU.ctg1071.4, evm.TU.ctg1071.10, evm.TU.ctg1071.12, evm.TU.ctg1071.13, evm.TU.ctg1098.5, evm.TU.ctg1099.142, evm.TU.ctg1102.53, evm.TU.ctg1104.3, evm.TU.ctg1106.3, evm.TU.ctg1116.21, evm.TU.ctg1116.26, evm.TU.ctg1116.33, evm.TU…
GO:0055082	5.27e-09	4.1e-06	100	220	cellular chemical homeostasis	biological_process	evm.TU.ctg1001.18, evm.TU.ctg1028.1, evm.TU.ctg1029.52, evm.TU.ctg1029.97, evm.TU.ctg1059.35, evm.TU.ctg105.8, evm.TU.ctg1091.10, evm.TU.ctg1099.142, evm.TU.ctg1116.21, evm.TU.ctg1116.26, evm.TU.ctg1116.33, evm.TU.ctg1116.42, evm.TU.ctg1165.17, evm.TU.ctg1165.22, evm.TU.ctg1224.102, evm.TU.ctg1246.17, evm.TU.ctg1256.93, evm.TU.ctg1256.101, evm.TU.ctg1256.108, evm.TU.ctg1256.109, evm.TU.ctg1256.11…
GO:0043034	6.95e-09	4.2e-06	22	27	costamere	cellular_component	evm.TU.ctg1059.35, evm.TU.ctg1165.17, evm.TU.ctg1165.22, evm.TU.ctg1275.45, evm.TU.ctg1473.8, evm.TU.ctg239.6, evm.TU.ctg300.2, evm.TU.ctg300.18, evm.TU.ctg383.2, evm.TU.ctg427.122, evm.TU.ctg427.132, evm.TU.ctg445.13, evm.TU.ctg669.9, evm.TU.ctg670.5, evm.TU.ctg697.20, evm.TU.ctg716.50, evm.TU.ctg730.7, evm.TU.ctg822.33, evm.TU.ctg822.66, evm.TU.ctg917.15, evm.TU.ctg917.25, evm.TU.ctg996.1
GO:0098900	6.95e-09	4.2e-06	22	27	regulation of action potential	biological_process	evm.TU.ctg1059.35, evm.TU.ctg1165.17, evm.TU.ctg1165.22, evm.TU.ctg1275.45, evm.TU.ctg1473.8, evm.TU.ctg239.6, evm.TU.ctg300.2, evm.TU.ctg300.18, evm.TU.ctg383.2, evm.TU.ctg427.122, evm.TU.ctg427.132, evm.TU.ctg445.13, evm.TU.ctg669.9, evm.TU.ctg670.5, evm.TU.ctg697.20, evm.TU.ctg716.50, evm.TU.ctg730.7, evm.TU.ctg822.33, evm.TU.ctg822.66, evm.TU.ctg917.15, evm.TU.ctg917.25, evm.TU.ctg996.1
GO:0098901	6.95e-09	4.2e-06	22	27	regulation of cardiac muscle cell action potential	biological_process	evm.TU.ctg1059.35, evm.TU.ctg1165.17, evm.TU.ctg1165.22, evm.TU.ctg1275.45, evm.TU.ctg1473.8, evm.TU.ctg239.6, evm.TU.ctg300.2, evm.TU.ctg300.18, evm.TU.ctg383.2, evm.TU.ctg427.122, evm.TU.ctg427.132, evm.TU.ctg445.13, evm.TU.ctg669.9, evm.TU.ctg670.5, evm.TU.ctg697.20, evm.TU.ctg716.50, evm.TU.ctg730.7, evm.TU.ctg822.33, evm.TU.ctg822.66, evm.TU.ctg917.15, evm.TU.ctg917.25, evm.TU.ctg996.1
GO:2001259	6.95e-09	4.2e-06	22	27	positive regulation of cation channel activity	biological_process	evm.TU.ctg1059.35, evm.TU.ctg1165.17, evm.TU.ctg1165.22, evm.TU.ctg1275.45, evm.TU.ctg1473.8, evm.TU.ctg239.6, evm.TU.ctg300.2, evm.TU.ctg300.18, evm.TU.ctg383.2, evm.TU.ctg427.122, evm.TU.ctg427.132, evm.TU.ctg445.13, evm.TU.ctg669.9, evm.TU.ctg670.5, evm.TU.ctg697.20, evm.TU.ctg716.50, evm.TU.ctg730.7, evm.TU.ctg822.33, evm.TU.ctg822.66, evm.TU.ctg917.15, evm.TU.ctg917.25, evm.TU.ctg996.1
GO:0006873	1.66e-08	9.55e-06	90	196	cellular ion homeostasis	biological_process	evm.TU.ctg1001.18, evm.TU.ctg1028.1, evm.TU.ctg1029.52, evm.TU.ctg1029.97, evm.TU.ctg1059.35, evm.TU.ctg105.8, evm.TU.ctg1091.10, evm.TU.ctg1099.142, evm.TU.ctg1116.21, evm.TU.ctg1116.26, evm.TU.ctg1116.33, evm.TU.ctg1116.42, evm.TU.ctg1165.17, evm.TU.ctg1165.22, evm.TU.ctg1224.102, evm.TU.ctg1246.17, evm.TU.ctg1256.93, evm.TU.ctg1256.101, evm.TU.ctg1256.108, evm.TU.ctg1256.109, evm.TU.ctg1256.11…
GO:0014704	2.4e-08	1.23e-05	22	28	intercalated disc	cellular_component	evm.TU.ctg1059.35, evm.TU.ctg1165.17, evm.TU.ctg1165.22, evm.TU.ctg1275.45, evm.TU.ctg1473.8, evm.TU.ctg239.6, evm.TU.ctg300.2, evm.TU.ctg300.18, evm.TU.ctg383.2, evm.TU.ctg427.122, evm.TU.ctg427.132, evm.TU.ctg445.13, evm.TU.ctg669.9, evm.TU.ctg670.5, evm.TU.ctg697.20, evm.TU.ctg716.50, evm.TU.ctg730.7, evm.TU.ctg822.33, evm.TU.ctg822.66, evm.TU.ctg917.15, evm.TU.ctg917.25, evm.TU.ctg996.1
GO:0035637	2.4e-08	1.23e-05	22	28	multicellular organismal signaling	biological_process	evm.TU.ctg1059.35, evm.TU.ctg1165.17, evm.TU.ctg1165.22, evm.TU.ctg1275.45, evm.TU.ctg1473.8, evm.TU.ctg239.6, evm.TU.ctg300.2, evm.TU.ctg300.18, evm.TU.ctg383.2, evm.TU.ctg427.122, evm.TU.ctg427.132, evm.TU.ctg445.13, evm.TU.ctg669.9, evm.TU.ctg670.5, evm.TU.ctg697.20, evm.TU.ctg716.50, evm.TU.ctg730.7, evm.TU.ctg822.33, evm.TU.ctg822.66, evm.TU.ctg917.15, evm.TU.ctg917.25, evm.TU.ctg996.1
GO:0045926	2.48e-08	1.23e-05	43	74	negative regulation of growth	biological_process	evm.TU.ctg1026.7, evm.TU.ctg1046.11, evm.TU.ctg1052.87, evm.TU.ctg1053.1, evm.TU.ctg1116.47, evm.TU.ctg1116.63, evm.TU.ctg1116.67, evm.TU.ctg1123.10, evm.TU.ctg1263.32, evm.TU.ctg1264.27, evm.TU.ctg1316.46, evm.TU.ctg1316.48, evm.TU.ctg1444.1, evm.TU.ctg1444.2, evm.TU.ctg1446.6, evm.TU.ctg1447.18, evm.TU.ctg1455.111, evm.TU.ctg1455.112, evm.TU.ctg1497.10, evm.TU.ctg1502.6, evm.TU.ctg1507.9, evm.T…
GO:0016323	2.61e-08	1.24e-05	26	36	basolateral plasma membrane	cellular_component	evm.TU.ctg1052.87, evm.TU.ctg1053.1, evm.TU.ctg1059.35, evm.TU.ctg1165.17, evm.TU.ctg1165.22, evm.TU.ctg1275.45, evm.TU.ctg1473.8, evm.TU.ctg1490.2, evm.TU.ctg239.6, evm.TU.ctg300.2, evm.TU.ctg300.18, evm.TU.ctg383.2, evm.TU.ctg418.2, evm.TU.ctg427.122, evm.TU.ctg427.132, evm.TU.ctg445.13, evm.TU.ctg669.9, evm.TU.ctg670.5, evm.TU.ctg697.20, evm.TU.ctg716.50, evm.TU.ctg730.7, evm.TU.ctg822.33, evm…
GO:0022857	2.74e-08	1.24e-05	342	976	transmembrane transporter activity	molecular_function	evm.TU.ctg1001.18, evm.TU.ctg1006.30, evm.TU.ctg1007.40, evm.TU.ctg1007.42, evm.TU.ctg1010.1, evm.TU.ctg1028.1, evm.TU.ctg1029.52, evm.TU.ctg1029.97, evm.TU.ctg1031.79, evm.TU.ctg1031.80, evm.TU.ctg1038.5, evm.TU.ctg1039.1, evm.TU.ctg1040.13, evm.TU.ctg1049.2, evm.TU.ctg1051.4, evm.TU.ctg1052.16, evm.TU.ctg1052.20, evm.TU.ctg1059.26, evm.TU.ctg1059.28, evm.TU.ctg105.8, evm.TU.ctg1070.12, evm.TU.c…
GO:0009229	4.15e-08	1.74e-05	15	16	thiamine diphosphate biosynthetic process	biological_process	evm.TU.ctg1070.12, evm.TU.ctg126.2, evm.TU.ctg1.2, evm.TU.ctg1.5, evm.TU.ctg1.6, evm.TU.ctg1.7, evm.TU.ctg27.1, evm.TU.ctg27.3, evm.TU.ctg27.4, evm.TU.ctg27.5, evm.TU.ctg27.6, evm.TU.ctg317.3, evm.TU.ctg706.4, evm.TU.ctg710.1, evm.TU.ctg710.4
GO:0042357	4.15e-08	1.74e-05	15	16	thiamine diphosphate metabolic process	biological_process	evm.TU.ctg1070.12, evm.TU.ctg126.2, evm.TU.ctg1.2, evm.TU.ctg1.5, evm.TU.ctg1.6, evm.TU.ctg1.7, evm.TU.ctg27.1, evm.TU.ctg27.3, evm.TU.ctg27.4, evm.TU.ctg27.5, evm.TU.ctg27.6, evm.TU.ctg317.3, evm.TU.ctg706.4, evm.TU.ctg710.1, evm.TU.ctg710.4
GO:0006875	5.37e-08	1.82e-05	73	153	cellular metal ion homeostasis	biological_process	evm.TU.ctg1029.52, evm.TU.ctg1059.35, evm.TU.ctg1091.10, evm.TU.ctg1099.142, evm.TU.ctg1116.21, evm.TU.ctg1116.26, evm.TU.ctg1116.33, evm.TU.ctg1116.42, evm.TU.ctg1165.17, evm.TU.ctg1165.22, evm.TU.ctg1224.102, evm.TU.ctg1246.17, evm.TU.ctg1256.93, evm.TU.ctg1256.101, evm.TU.ctg1256.108, evm.TU.ctg1256.109, evm.TU.ctg1256.110, evm.TU.ctg1256.111, evm.TU.ctg1256.112, evm.TU.ctg1256.116, evm.TU.ctg…
GO:1990778	6.5e-08	1.82e-05	26	37	protein localization to cell periphery	biological_process	evm.TU.ctg1059.35, evm.TU.ctg1165.17, evm.TU.ctg1165.22, evm.TU.ctg1239.32, evm.TU.ctg1275.45, evm.TU.ctg1373.79, evm.TU.ctg1473.8, evm.TU.ctg239.6, evm.TU.ctg300.2, evm.TU.ctg300.18, evm.TU.ctg383.2, evm.TU.ctg427.122, evm.TU.ctg427.132, evm.TU.ctg445.13, evm.TU.ctg606.52, evm.TU.ctg669.9, evm.TU.ctg670.5, evm.TU.ctg697.20, evm.TU.ctg716.50, evm.TU.ctg730.7, evm.TU.ctg822.33, evm.TU.ctg822.66, e…
GO:0003205	6.96e-08	1.82e-05	21	27	cardiac chamber development	biological_process	evm.TU.ctg1059.35, evm.TU.ctg1165.17, evm.TU.ctg1165.22, evm.TU.ctg1275.45, evm.TU.ctg1347.21, evm.TU.ctg1473.8, evm.TU.ctg300.2, evm.TU.ctg300.18, evm.TU.ctg427.122, evm.TU.ctg427.132, evm.TU.ctg445.13, evm.TU.ctg684.49, evm.TU.ctg697.20, evm.TU.ctg716.50, evm.TU.ctg730.7, evm.TU.ctg745.2, evm.TU.ctg822.33, evm.TU.ctg822.66, evm.TU.ctg917.15, evm.TU.ctg917.25, evm.TU.ctg996.1
GO:0003230	6.96e-08	1.82e-05	21	27	cardiac atrium development	biological_process	evm.TU.ctg1059.35, evm.TU.ctg1165.17, evm.TU.ctg1165.22, evm.TU.ctg1275.45, evm.TU.ctg1347.21, evm.TU.ctg1473.8, evm.TU.ctg300.2, evm.TU.ctg300.18, evm.TU.ctg427.122, evm.TU.ctg427.132, evm.TU.ctg445.13, evm.TU.ctg684.49, evm.TU.ctg697.20, evm.TU.ctg716.50, evm.TU.ctg730.7, evm.TU.ctg745.2, evm.TU.ctg822.33, evm.TU.ctg822.66, evm.TU.ctg917.15, evm.TU.ctg917.25, evm.TU.ctg996.1
GO:0003279	6.96e-08	1.82e-05	21	27	cardiac septum development	biological_process	evm.TU.ctg1059.35, evm.TU.ctg1165.17, evm.TU.ctg1165.22, evm.TU.ctg1275.45, evm.TU.ctg1347.21, evm.TU.ctg1473.8, evm.TU.ctg300.2, evm.TU.ctg300.18, evm.TU.ctg427.122, evm.TU.ctg427.132, evm.TU.ctg445.13, evm.TU.ctg684.49, evm.TU.ctg697.20, evm.TU.ctg716.50, evm.TU.ctg730.7, evm.TU.ctg745.2, evm.TU.ctg822.33, evm.TU.ctg822.66, evm.TU.ctg917.15, evm.TU.ctg917.25, evm.TU.ctg996.1
GO:0003283	6.96e-08	1.82e-05	21	27	atrial septum development	biological_process	evm.TU.ctg1059.35, evm.TU.ctg1165.17, evm.TU.ctg1165.22, evm.TU.ctg1275.45, evm.TU.ctg1347.21, evm.TU.ctg1473.8, evm.TU.ctg300.2, evm.TU.ctg300.18, evm.TU.ctg427.122, evm.TU.ctg427.132, evm.TU.ctg445.13, evm.TU.ctg684.49, evm.TU.ctg697.20, evm.TU.ctg716.50, evm.TU.ctg730.7, evm.TU.ctg745.2, evm.TU.ctg822.33, evm.TU.ctg822.66, evm.TU.ctg917.15, evm.TU.ctg917.25, evm.TU.ctg996.1
GO:0010212	7.26e-08	1.82e-05	43	76	response to ionizing radiation	biological_process	evm.TU.ctg1086.4, evm.TU.ctg1087.11, evm.TU.ctg1095.78, evm.TU.ctg1095.80, evm.TU.ctg1095.81, evm.TU.ctg1095.82, evm.TU.ctg1095.83, evm.TU.ctg1188.97, evm.TU.ctg1235.7, evm.TU.ctg1235.16, evm.TU.ctg1262.2, evm.TU.ctg1455.154, evm.TU.ctg1455.156, evm.TU.ctg1455.159, evm.TU.ctg1455.163, evm.TU.ctg1455.164, evm.TU.ctg1455.166, evm.TU.ctg1474.76, evm.TU.ctg1474.78, evm.TU.ctg1507.63, evm.TU.ctg1507.6…
GO:0010483	7.31e-08	1.82e-05	24	33	pollen tube reception	biological_process	evm.TU.ctg1024.114, evm.TU.ctg1026.7, evm.TU.ctg1116.47, evm.TU.ctg1116.63, evm.TU.ctg1116.67, evm.TU.ctg1444.1, evm.TU.ctg1444.2, evm.TU.ctg1446.6, evm.TU.ctg1447.18, evm.TU.ctg1455.111, evm.TU.ctg1455.112, evm.TU.ctg1507.9, evm.TU.ctg1507.11, evm.TU.ctg251.97, evm.TU.ctg251.102, evm.TU.ctg251.103, evm.TU.ctg251.105, evm.TU.ctg278.9, evm.TU.ctg372.8, evm.TU.ctg426.40, evm.TU.ctg542.64, evm.TU.ct…
GO:0030018	7.31e-08	1.82e-05	24	33	Z disc	cellular_component	evm.TU.ctg1059.35, evm.TU.ctg1165.17, evm.TU.ctg1165.22, evm.TU.ctg125.52, evm.TU.ctg1275.45, evm.TU.ctg1473.8, evm.TU.ctg239.6, evm.TU.ctg300.2, evm.TU.ctg300.18, evm.TU.ctg383.2, evm.TU.ctg427.122, evm.TU.ctg427.132, evm.TU.ctg445.13, evm.TU.ctg557.12, evm.TU.ctg669.9, evm.TU.ctg670.5, evm.TU.ctg697.20, evm.TU.ctg716.50, evm.TU.ctg730.7, evm.TU.ctg822.33, evm.TU.ctg822.66, evm.TU.ctg917.15, evm…
GO:0031674	7.31e-08	1.82e-05	24	33	I band	cellular_component	evm.TU.ctg1059.35, evm.TU.ctg1165.17, evm.TU.ctg1165.22, evm.TU.ctg125.52, evm.TU.ctg1275.45, evm.TU.ctg1473.8, evm.TU.ctg239.6, evm.TU.ctg300.2, evm.TU.ctg300.18, evm.TU.ctg383.2, evm.TU.ctg427.122, evm.TU.ctg427.132, evm.TU.ctg445.13, evm.TU.ctg557.12, evm.TU.ctg669.9, evm.TU.ctg670.5, evm.TU.ctg697.20, evm.TU.ctg716.50, evm.TU.ctg730.7, evm.TU.ctg822.33, evm.TU.ctg822.66, evm.TU.ctg917.15, evm…
GO:0001508	7.36e-08	1.82e-05	22	29	action potential	biological_process	evm.TU.ctg1059.35, evm.TU.ctg1165.17, evm.TU.ctg1165.22, evm.TU.ctg1275.45, evm.TU.ctg1473.8, evm.TU.ctg239.6, evm.TU.ctg300.2, evm.TU.ctg300.18, evm.TU.ctg383.2, evm.TU.ctg427.122, evm.TU.ctg427.132, evm.TU.ctg445.13, evm.TU.ctg669.9, evm.TU.ctg670.5, evm.TU.ctg697.20, evm.TU.ctg716.50, evm.TU.ctg730.7, evm.TU.ctg822.33, evm.TU.ctg822.66, evm.TU.ctg917.15, evm.TU.ctg917.25, evm.TU.ctg996.1
GO:0007009	7.36e-08	1.82e-05	22	29	plasma membrane organization	biological_process	evm.TU.ctg1059.35, evm.TU.ctg1165.17, evm.TU.ctg1165.22, evm.TU.ctg1275.45, evm.TU.ctg1473.8, evm.TU.ctg239.6, evm.TU.ctg300.2, evm.TU.ctg300.18, evm.TU.ctg383.2, evm.TU.ctg427.122, evm.TU.ctg427.132, evm.TU.ctg445.13, evm.TU.ctg669.9, evm.TU.ctg670.5, evm.TU.ctg697.20, evm.TU.ctg716.50, evm.TU.ctg730.7, evm.TU.ctg822.33, evm.TU.ctg822.66, evm.TU.ctg917.15, evm.TU.ctg917.25, evm.TU.ctg996.1
GO:0030315	7.36e-08	1.82e-05	22	29	T-tubule	cellular_component	evm.TU.ctg1059.35, evm.TU.ctg1165.17, evm.TU.ctg1165.22, evm.TU.ctg1275.45, evm.TU.ctg1473.8, evm.TU.ctg239.6, evm.TU.ctg300.2, evm.TU.ctg300.18, evm.TU.ctg383.2, evm.TU.ctg427.122, evm.TU.ctg427.132, evm.TU.ctg445.13, evm.TU.ctg669.9, evm.TU.ctg670.5, evm.TU.ctg697.20, evm.TU.ctg716.50, evm.TU.ctg730.7, evm.TU.ctg822.33, evm.TU.ctg822.66, evm.TU.ctg917.15, evm.TU.ctg917.25, evm.TU.ctg996.1
GO:0030507	7.36e-08	1.82e-05	22	29	spectrin binding	molecular_function	evm.TU.ctg1059.35, evm.TU.ctg1165.17, evm.TU.ctg1165.22, evm.TU.ctg1275.45, evm.TU.ctg1473.8, evm.TU.ctg239.6, evm.TU.ctg300.2, evm.TU.ctg300.18, evm.TU.ctg383.2, evm.TU.ctg427.122, evm.TU.ctg427.132, evm.TU.ctg445.13, evm.TU.ctg669.9, evm.TU.ctg670.5, evm.TU.ctg697.20, evm.TU.ctg716.50, evm.TU.ctg730.7, evm.TU.ctg822.33, evm.TU.ctg822.66, evm.TU.ctg917.15, evm.TU.ctg917.25, evm.TU.ctg996.1
GO:0032411	7.36e-08	1.82e-05	22	29	positive regulation of transporter activity	biological_process	evm.TU.ctg1059.35, evm.TU.ctg1165.17, evm.TU.ctg1165.22, evm.TU.ctg1275.45, evm.TU.ctg1473.8, evm.TU.ctg239.6, evm.TU.ctg300.2, evm.TU.ctg300.18, evm.TU.ctg383.2, evm.TU.ctg427.122, evm.TU.ctg427.132, evm.TU.ctg445.13, evm.TU.ctg669.9, evm.TU.ctg670.5, evm.TU.ctg697.20, evm.TU.ctg716.50, evm.TU.ctg730.7, evm.TU.ctg822.33, evm.TU.ctg822.66, evm.TU.ctg917.15, evm.TU.ctg917.25, evm.TU.ctg996.1
GO:0032414	7.36e-08	1.82e-05	22	29	positive regulation of ion transmembrane transporter activity	biological_process	evm.TU.ctg1059.35, evm.TU.ctg1165.17, evm.TU.ctg1165.22, evm.TU.ctg1275.45, evm.TU.ctg1473.8, evm.TU.ctg239.6, evm.TU.ctg300.2, evm.TU.ctg300.18, evm.TU.ctg383.2, evm.TU.ctg427.122, evm.TU.ctg427.132, evm.TU.ctg445.13, evm.TU.ctg669.9, evm.TU.ctg670.5, evm.TU.ctg697.20, evm.TU.ctg716.50, evm.TU.ctg730.7, evm.TU.ctg822.33, evm.TU.ctg822.66, evm.TU.ctg917.15, evm.TU.ctg917.25, evm.TU.ctg996.1
GO:0044291	7.36e-08	1.82e-05	22	29	cell-cell contact zone	cellular_component	evm.TU.ctg1059.35, evm.TU.ctg1165.17, evm.TU.ctg1165.22, evm.TU.ctg1275.45, evm.TU.ctg1473.8, evm.TU.ctg239.6, evm.TU.ctg300.2, evm.TU.ctg300.18, evm.TU.ctg383.2, evm.TU.ctg427.122, evm.TU.ctg427.132, evm.TU.ctg445.13, evm.TU.ctg669.9, evm.TU.ctg670.5, evm.TU.ctg697.20, evm.TU.ctg716.50, evm.TU.ctg730.7, evm.TU.ctg822.33, evm.TU.ctg822.66, evm.TU.ctg917.15, evm.TU.ctg917.25, evm.TU.ctg996.1
GO:1901016	7.36e-08	1.82e-05	22	29	regulation of potassium ion transmembrane transporter activity	biological_process	evm.TU.ctg1059.35, evm.TU.ctg1165.17, evm.TU.ctg1165.22, evm.TU.ctg1275.45, evm.TU.ctg1473.8, evm.TU.ctg239.6, evm.TU.ctg300.2, evm.TU.ctg300.18, evm.TU.ctg383.2, evm.TU.ctg427.122, evm.TU.ctg427.132, evm.TU.ctg445.13, evm.TU.ctg669.9, evm.TU.ctg670.5, evm.TU.ctg697.20, evm.TU.ctg716.50, evm.TU.ctg730.7, evm.TU.ctg822.33, evm.TU.ctg822.66, evm.TU.ctg917.15, evm.TU.ctg917.25, evm.TU.ctg996.1
GO:0055085	8.54e-08	2.04e-05	366	1064	transmembrane transport	biological_process	evm.TU.ctg1001.18, evm.TU.ctg1006.30, evm.TU.ctg1007.40, evm.TU.ctg1007.42, evm.TU.ctg1010.1, evm.TU.ctg1028.1, evm.TU.ctg1029.52, evm.TU.ctg1029.97, evm.TU.ctg1031.79, evm.TU.ctg1031.80, evm.TU.ctg1038.5, evm.TU.ctg1039.1, evm.TU.ctg1040.13, evm.TU.ctg1049.2, evm.TU.ctg1051.4, evm.TU.ctg1052.4, evm.TU.ctg1052.16, evm.TU.ctg1052.20, evm.TU.ctg1055.10, evm.TU.ctg1056.3, evm.TU.ctg1059.26, evm.TU.c…
GO:0030003	8.62e-08	2.04e-05	83	182	cellular cation homeostasis	biological_process	evm.TU.ctg1001.18, evm.TU.ctg1028.1, evm.TU.ctg1029.52, evm.TU.ctg1029.97, evm.TU.ctg1059.35, evm.TU.ctg105.8, evm.TU.ctg1091.10, evm.TU.ctg1099.142, evm.TU.ctg1116.21, evm.TU.ctg1116.26, evm.TU.ctg1116.33, evm.TU.ctg1116.42, evm.TU.ctg1165.17, evm.TU.ctg1165.22, evm.TU.ctg1224.102, evm.TU.ctg1246.17, evm.TU.ctg1256.93, evm.TU.ctg1256.101, evm.TU.ctg1256.108, evm.TU.ctg1256.109, evm.TU.ctg1256.11…
GO:0019725	1.13e-07	2.24e-05	111	263	cellular homeostasis	biological_process	evm.TU.ctg1001.18, evm.TU.ctg1012.5, evm.TU.ctg1028.1, evm.TU.ctg1029.52, evm.TU.ctg1029.97, evm.TU.ctg1059.35, evm.TU.ctg105.8, evm.TU.ctg1091.10, evm.TU.ctg1099.142, evm.TU.ctg1116.21, evm.TU.ctg1116.26, evm.TU.ctg1116.33, evm.TU.ctg1116.42, evm.TU.ctg1151.24, evm.TU.ctg1151.26, evm.TU.ctg1165.17, evm.TU.ctg1165.22, evm.TU.ctg1224.102, evm.TU.ctg1235.11, evm.TU.ctg1235.12, evm.TU.ctg1246.17, ev…
GO:0002027	1.57e-07	2.24e-05	18	22	regulation of heart rate	biological_process	evm.TU.ctg1059.35, evm.TU.ctg1165.17, evm.TU.ctg1165.22, evm.TU.ctg1275.45, evm.TU.ctg1473.8, evm.TU.ctg300.2, evm.TU.ctg300.18, evm.TU.ctg427.122, evm.TU.ctg427.132, evm.TU.ctg445.13, evm.TU.ctg697.20, evm.TU.ctg716.50, evm.TU.ctg730.7, evm.TU.ctg822.33, evm.TU.ctg822.66, evm.TU.ctg917.15, evm.TU.ctg917.25, evm.TU.ctg996.1
GO:0033292	1.57e-07	2.24e-05	18	22	T-tubule organization	biological_process	evm.TU.ctg1059.35, evm.TU.ctg1165.17, evm.TU.ctg1165.22, evm.TU.ctg1275.45, evm.TU.ctg1473.8, evm.TU.ctg300.2, evm.TU.ctg300.18, evm.TU.ctg427.122, evm.TU.ctg427.132, evm.TU.ctg445.13, evm.TU.ctg697.20, evm.TU.ctg716.50, evm.TU.ctg730.7, evm.TU.ctg822.33, evm.TU.ctg822.66, evm.TU.ctg917.15, evm.TU.ctg917.25, evm.TU.ctg996.1
GO:0036309	1.57e-07	2.24e-05	18	22	protein localization to M-band	biological_process	evm.TU.ctg1059.35, evm.TU.ctg1165.17, evm.TU.ctg1165.22, evm.TU.ctg1275.45, evm.TU.ctg1473.8, evm.TU.ctg300.2, evm.TU.ctg300.18, evm.TU.ctg427.122, evm.TU.ctg427.132, evm.TU.ctg445.13, evm.TU.ctg697.20, evm.TU.ctg716.50, evm.TU.ctg730.7, evm.TU.ctg822.33, evm.TU.ctg822.66, evm.TU.ctg917.15, evm.TU.ctg917.25, evm.TU.ctg996.1
GO:0036371	1.57e-07	2.24e-05	18	22	protein localization to T-tubule	biological_process	evm.TU.ctg1059.35, evm.TU.ctg1165.17, evm.TU.ctg1165.22, evm.TU.ctg1275.45, evm.TU.ctg1473.8, evm.TU.ctg300.2, evm.TU.ctg300.18, evm.TU.ctg427.122, evm.TU.ctg427.132, evm.TU.ctg445.13, evm.TU.ctg697.20, evm.TU.ctg716.50, evm.TU.ctg730.7, evm.TU.ctg822.33, evm.TU.ctg822.66, evm.TU.ctg917.15, evm.TU.ctg917.25, evm.TU.ctg996.1
GO:0060306	1.57e-07	2.24e-05	18	22	regulation of membrane repolarization	biological_process	evm.TU.ctg1059.35, evm.TU.ctg1165.17, evm.TU.ctg1165.22, evm.TU.ctg1275.45, evm.TU.ctg1473.8, evm.TU.ctg300.2, evm.TU.ctg300.18, evm.TU.ctg427.122, evm.TU.ctg427.132, evm.TU.ctg445.13, evm.TU.ctg697.20, evm.TU.ctg716.50, evm.TU.ctg730.7, evm.TU.ctg822.33, evm.TU.ctg822.66, evm.TU.ctg917.15, evm.TU.ctg917.25, evm.TU.ctg996.1
GO:0060307	1.57e-07	2.24e-05	18	22	regulation of ventricular cardiac muscle cell membrane repolarization	biological_process	evm.TU.ctg1059.35, evm.TU.ctg1165.17, evm.TU.ctg1165.22, evm.TU.ctg1275.45, evm.TU.ctg1473.8, evm.TU.ctg300.2, evm.TU.ctg300.18, evm.TU.ctg427.122, evm.TU.ctg427.132, evm.TU.ctg445.13, evm.TU.ctg697.20, evm.TU.ctg716.50, evm.TU.ctg730.7, evm.TU.ctg822.33, evm.TU.ctg822.66, evm.TU.ctg917.15, evm.TU.ctg917.25, evm.TU.ctg996.1
GO:0070296	1.57e-07	2.24e-05	18	22	sarcoplasmic reticulum calcium ion transport	biological_process	evm.TU.ctg1059.35, evm.TU.ctg1165.17, evm.TU.ctg1165.22, evm.TU.ctg1275.45, evm.TU.ctg1473.8, evm.TU.ctg300.2, evm.TU.ctg300.18, evm.TU.ctg427.122, evm.TU.ctg427.132, evm.TU.ctg445.13, evm.TU.ctg697.20, evm.TU.ctg716.50, evm.TU.ctg730.7, evm.TU.ctg822.33, evm.TU.ctg822.66, evm.TU.ctg917.15, evm.TU.ctg917.25, evm.TU.ctg996.1
GO:0086001	1.57e-07	2.24e-05	18	22	cardiac muscle cell action potential	biological_process	evm.TU.ctg1059.35, evm.TU.ctg1165.17, evm.TU.ctg1165.22, evm.TU.ctg1275.45, evm.TU.ctg1473.8, evm.TU.ctg300.2, evm.TU.ctg300.18, evm.TU.ctg427.122, evm.TU.ctg427.132, evm.TU.ctg445.13, evm.TU.ctg697.20, evm.TU.ctg716.50, evm.TU.ctg730.7, evm.TU.ctg822.33, evm.TU.ctg822.66, evm.TU.ctg917.15, evm.TU.ctg917.25, evm.TU.ctg996.1
GO:0086002	1.57e-07	2.24e-05	18	22	cardiac muscle cell action potential involved in contraction	biological_process	evm.TU.ctg1059.35, evm.TU.ctg1165.17, evm.TU.ctg1165.22, evm.TU.ctg1275.45, evm.TU.ctg1473.8, evm.TU.ctg300.2, evm.TU.ctg300.18, evm.TU.ctg427.122, evm.TU.ctg427.132, evm.TU.ctg445.13, evm.TU.ctg697.20, evm.TU.ctg716.50, evm.TU.ctg730.7, evm.TU.ctg822.33, evm.TU.ctg822.66, evm.TU.ctg917.15, evm.TU.ctg917.25, evm.TU.ctg996.1
GO:0086003	1.57e-07	2.24e-05	18	22	cardiac muscle cell contraction	biological_process	evm.TU.ctg1059.35, evm.TU.ctg1165.17, evm.TU.ctg1165.22, evm.TU.ctg1275.45, evm.TU.ctg1473.8, evm.TU.ctg300.2, evm.TU.ctg300.18, evm.TU.ctg427.122, evm.TU.ctg427.132, evm.TU.ctg445.13, evm.TU.ctg697.20, evm.TU.ctg716.50, evm.TU.ctg730.7, evm.TU.ctg822.33, evm.TU.ctg822.66, evm.TU.ctg917.15, evm.TU.ctg917.25, evm.TU.ctg996.1
GO:0086004	1.57e-07	2.24e-05	18	22	regulation of cardiac muscle cell contraction	biological_process	evm.TU.ctg1059.35, evm.TU.ctg1165.17, evm.TU.ctg1165.22, evm.TU.ctg1275.45, evm.TU.ctg1473.8, evm.TU.ctg300.2, evm.TU.ctg300.18, evm.TU.ctg427.122, evm.TU.ctg427.132, evm.TU.ctg445.13, evm.TU.ctg697.20, evm.TU.ctg716.50, evm.TU.ctg730.7, evm.TU.ctg822.33, evm.TU.ctg822.66, evm.TU.ctg917.15, evm.TU.ctg917.25, evm.TU.ctg996.1
GO:0086005	1.57e-07	2.24e-05	18	22	ventricular cardiac muscle cell action potential	biological_process	evm.TU.ctg1059.35, evm.TU.ctg1165.17, evm.TU.ctg1165.22, evm.TU.ctg1275.45, evm.TU.ctg1473.8, evm.TU.ctg300.2, evm.TU.ctg300.18, evm.TU.ctg427.122, evm.TU.ctg427.132, evm.TU.ctg445.13, evm.TU.ctg697.20, evm.TU.ctg716.50, evm.TU.ctg730.7, evm.TU.ctg822.33, evm.TU.ctg822.66, evm.TU.ctg917.15, evm.TU.ctg917.25, evm.TU.ctg996.1
GO:0086012	1.57e-07	2.24e-05	18	22	membrane depolarization during cardiac muscle cell action potential	biological_process	evm.TU.ctg1059.35, evm.TU.ctg1165.17, evm.TU.ctg1165.22, evm.TU.ctg1275.45, evm.TU.ctg1473.8, evm.TU.ctg300.2, evm.TU.ctg300.18, evm.TU.ctg427.122, evm.TU.ctg427.132, evm.TU.ctg445.13, evm.TU.ctg697.20, evm.TU.ctg716.50, evm.TU.ctg730.7, evm.TU.ctg822.33, evm.TU.ctg822.66, evm.TU.ctg917.15, evm.TU.ctg917.25, evm.TU.ctg996.1
GO:0086014	1.57e-07	2.24e-05	18	22	atrial cardiac muscle cell action potential	biological_process	evm.TU.ctg1059.35, evm.TU.ctg1165.17, evm.TU.ctg1165.22, evm.TU.ctg1275.45, evm.TU.ctg1473.8, evm.TU.ctg300.2, evm.TU.ctg300.18, evm.TU.ctg427.122, evm.TU.ctg427.132, evm.TU.ctg445.13, evm.TU.ctg697.20, evm.TU.ctg716.50, evm.TU.ctg730.7, evm.TU.ctg822.33, evm.TU.ctg822.66, evm.TU.ctg917.15, evm.TU.ctg917.25, evm.TU.ctg996.1
GO:0086015	1.57e-07	2.24e-05	18	22	SA node cell action potential	biological_process	evm.TU.ctg1059.35, evm.TU.ctg1165.17, evm.TU.ctg1165.22, evm.TU.ctg1275.45, evm.TU.ctg1473.8, evm.TU.ctg300.2, evm.TU.ctg300.18, evm.TU.ctg427.122, evm.TU.ctg427.132, evm.TU.ctg445.13, evm.TU.ctg697.20, evm.TU.ctg716.50, evm.TU.ctg730.7, evm.TU.ctg822.33, evm.TU.ctg822.66, evm.TU.ctg917.15, evm.TU.ctg917.25, evm.TU.ctg996.1
GO:0086018	1.57e-07	2.24e-05	18	22	SA node cell to atrial cardiac muscle cell signaling	biological_process	evm.TU.ctg1059.35, evm.TU.ctg1165.17, evm.TU.ctg1165.22, evm.TU.ctg1275.45, evm.TU.ctg1473.8, evm.TU.ctg300.2, evm.TU.ctg300.18, evm.TU.ctg427.122, evm.TU.ctg427.132, evm.TU.ctg445.13, evm.TU.ctg697.20, evm.TU.ctg716.50, evm.TU.ctg730.7, evm.TU.ctg822.33, evm.TU.ctg822.66, evm.TU.ctg917.15, evm.TU.ctg917.25, evm.TU.ctg996.1
GO:0086019	1.57e-07	2.24e-05	18	22	cell-cell signaling involved in cardiac conduction	biological_process	evm.TU.ctg1059.35, evm.TU.ctg1165.17, evm.TU.ctg1165.22, evm.TU.ctg1275.45, evm.TU.ctg1473.8, evm.TU.ctg300.2, evm.TU.ctg300.18, evm.TU.ctg427.122, evm.TU.ctg427.132, evm.TU.ctg445.13, evm.TU.ctg697.20, evm.TU.ctg716.50, evm.TU.ctg730.7, evm.TU.ctg822.33, evm.TU.ctg822.66, evm.TU.ctg917.15, evm.TU.ctg917.25, evm.TU.ctg996.1
GO:0086026	1.57e-07	2.24e-05	18	22	atrial cardiac muscle cell to AV node cell signaling	biological_process	evm.TU.ctg1059.35, evm.TU.ctg1165.17, evm.TU.ctg1165.22, evm.TU.ctg1275.45, evm.TU.ctg1473.8, evm.TU.ctg300.2, evm.TU.ctg300.18, evm.TU.ctg427.122, evm.TU.ctg427.132, evm.TU.ctg445.13, evm.TU.ctg697.20, evm.TU.ctg716.50, evm.TU.ctg730.7, evm.TU.ctg822.33, evm.TU.ctg822.66, evm.TU.ctg917.15, evm.TU.ctg917.25, evm.TU.ctg996.1
GO:0086046	1.57e-07	2.24e-05	18	22	membrane depolarization during SA node cell action potential	biological_process	evm.TU.ctg1059.35, evm.TU.ctg1165.17, evm.TU.ctg1165.22, evm.TU.ctg1275.45, evm.TU.ctg1473.8, evm.TU.ctg300.2, evm.TU.ctg300.18, evm.TU.ctg427.122, evm.TU.ctg427.132, evm.TU.ctg445.13, evm.TU.ctg697.20, evm.TU.ctg716.50, evm.TU.ctg730.7, evm.TU.ctg822.33, evm.TU.ctg822.66, evm.TU.ctg917.15, evm.TU.ctg917.25, evm.TU.ctg996.1
GO:0086066	1.57e-07	2.24e-05	18	22	atrial cardiac muscle cell to AV node cell communication	biological_process	evm.TU.ctg1059.35, evm.TU.ctg1165.17, evm.TU.ctg1165.22, evm.TU.ctg1275.45, evm.TU.ctg1473.8, evm.TU.ctg300.2, evm.TU.ctg300.18, evm.TU.ctg427.122, evm.TU.ctg427.132, evm.TU.ctg445.13, evm.TU.ctg697.20, evm.TU.ctg716.50, evm.TU.ctg730.7, evm.TU.ctg822.33, evm.TU.ctg822.66, evm.TU.ctg917.15, evm.TU.ctg917.25, evm.TU.ctg996.1
GO:0086070	1.57e-07	2.24e-05	18	22	SA node cell to atrial cardiac muscle cell communication	biological_process	evm.TU.ctg1059.35, evm.TU.ctg1165.17, evm.TU.ctg1165.22, evm.TU.ctg1275.45, evm.TU.ctg1473.8, evm.TU.ctg300.2, evm.TU.ctg300.18, evm.TU.ctg427.122, evm.TU.ctg427.132, evm.TU.ctg445.13, evm.TU.ctg697.20, evm.TU.ctg716.50, evm.TU.ctg730.7, evm.TU.ctg822.33, evm.TU.ctg822.66, evm.TU.ctg917.15, evm.TU.ctg917.25, evm.TU.ctg996.1
GO:0086091	1.57e-07	2.24e-05	18	22	regulation of heart rate by cardiac conduction	biological_process	evm.TU.ctg1059.35, evm.TU.ctg1165.17, evm.TU.ctg1165.22, evm.TU.ctg1275.45, evm.TU.ctg1473.8, evm.TU.ctg300.2, evm.TU.ctg300.18, evm.TU.ctg427.122, evm.TU.ctg427.132, evm.TU.ctg445.13, evm.TU.ctg697.20, evm.TU.ctg716.50, evm.TU.ctg730.7, evm.TU.ctg822.33, evm.TU.ctg822.66, evm.TU.ctg917.15, evm.TU.ctg917.25, evm.TU.ctg996.1
GO:0098907	1.57e-07	2.24e-05	18	22	regulation of SA node cell action potential	biological_process	evm.TU.ctg1059.35, evm.TU.ctg1165.17, evm.TU.ctg1165.22, evm.TU.ctg1275.45, evm.TU.ctg1473.8, evm.TU.ctg300.2, evm.TU.ctg300.18, evm.TU.ctg427.122, evm.TU.ctg427.132, evm.TU.ctg445.13, evm.TU.ctg697.20, evm.TU.ctg716.50, evm.TU.ctg730.7, evm.TU.ctg822.33, evm.TU.ctg822.66, evm.TU.ctg917.15, evm.TU.ctg917.25, evm.TU.ctg996.1
GO:0098910	1.57e-07	2.24e-05	18	22	regulation of atrial cardiac muscle cell action potential	biological_process	evm.TU.ctg1059.35, evm.TU.ctg1165.17, evm.TU.ctg1165.22, evm.TU.ctg1275.45, evm.TU.ctg1473.8, evm.TU.ctg300.2, evm.TU.ctg300.18, evm.TU.ctg427.122, evm.TU.ctg427.132, evm.TU.ctg445.13, evm.TU.ctg697.20, evm.TU.ctg716.50, evm.TU.ctg730.7, evm.TU.ctg822.33, evm.TU.ctg822.66, evm.TU.ctg917.15, evm.TU.ctg917.25, evm.TU.ctg996.1
GO:0099623	1.57e-07	2.24e-05	18	22	regulation of cardiac muscle cell membrane repolarization	biological_process	evm.TU.ctg1059.35, evm.TU.ctg1165.17, evm.TU.ctg1165.22, evm.TU.ctg1275.45, evm.TU.ctg1473.8, evm.TU.ctg300.2, evm.TU.ctg300.18, evm.TU.ctg427.122, evm.TU.ctg427.132, evm.TU.ctg445.13, evm.TU.ctg697.20, evm.TU.ctg716.50, evm.TU.ctg730.7, evm.TU.ctg822.33, evm.TU.ctg822.66, evm.TU.ctg917.15, evm.TU.ctg917.25, evm.TU.ctg996.1
GO:1901018	1.57e-07	2.24e-05	18	22	positive regulation of potassium ion transmembrane transporter activity	biological_process	evm.TU.ctg1059.35, evm.TU.ctg1165.17, evm.TU.ctg1165.22, evm.TU.ctg1275.45, evm.TU.ctg1473.8, evm.TU.ctg300.2, evm.TU.ctg300.18, evm.TU.ctg427.122, evm.TU.ctg427.132, evm.TU.ctg445.13, evm.TU.ctg697.20, evm.TU.ctg716.50, evm.TU.ctg730.7, evm.TU.ctg822.33, evm.TU.ctg822.66, evm.TU.ctg917.15, evm.TU.ctg917.25, evm.TU.ctg996.1
GO:1901021	1.57e-07	2.24e-05	18	22	positive regulation of calcium ion transmembrane transporter activity	biological_process	evm.TU.ctg1059.35, evm.TU.ctg1165.17, evm.TU.ctg1165.22, evm.TU.ctg1275.45, evm.TU.ctg1473.8, evm.TU.ctg300.2, evm.TU.ctg300.18, evm.TU.ctg427.122, evm.TU.ctg427.132, evm.TU.ctg445.13, evm.TU.ctg697.20, evm.TU.ctg716.50, evm.TU.ctg730.7, evm.TU.ctg822.33, evm.TU.ctg822.66, evm.TU.ctg917.15, evm.TU.ctg917.25, evm.TU.ctg996.1
GO:1903115	1.57e-07	2.24e-05	18	22	regulation of actin filament-based movement	biological_process	evm.TU.ctg1059.35, evm.TU.ctg1165.17, evm.TU.ctg1165.22, evm.TU.ctg1275.45, evm.TU.ctg1473.8, evm.TU.ctg300.2, evm.TU.ctg300.18, evm.TU.ctg427.122, evm.TU.ctg427.132, evm.TU.ctg445.13, evm.TU.ctg697.20, evm.TU.ctg716.50, evm.TU.ctg730.7, evm.TU.ctg822.33, evm.TU.ctg822.66, evm.TU.ctg917.15, evm.TU.ctg917.25, evm.TU.ctg996.1
GO:1903779	1.57e-07	2.24e-05	18	22	regulation of cardiac conduction	biological_process	evm.TU.ctg1059.35, evm.TU.ctg1165.17, evm.TU.ctg1165.22, evm.TU.ctg1275.45, evm.TU.ctg1473.8, evm.TU.ctg300.2, evm.TU.ctg300.18, evm.TU.ctg427.122, evm.TU.ctg427.132, evm.TU.ctg445.13, evm.TU.ctg697.20, evm.TU.ctg716.50, evm.TU.ctg730.7, evm.TU.ctg822.33, evm.TU.ctg822.66, evm.TU.ctg917.15, evm.TU.ctg917.25, evm.TU.ctg996.1
GO:0030016	1.84e-07	2.57e-05	24	34	myofibril	cellular_component	evm.TU.ctg1059.35, evm.TU.ctg1165.17, evm.TU.ctg1165.22, evm.TU.ctg125.52, evm.TU.ctg1275.45, evm.TU.ctg1473.8, evm.TU.ctg239.6, evm.TU.ctg300.2, evm.TU.ctg300.18, evm.TU.ctg383.2, evm.TU.ctg427.122, evm.TU.ctg427.132, evm.TU.ctg445.13, evm.TU.ctg557.12, evm.TU.ctg669.9, evm.TU.ctg670.5, evm.TU.ctg697.20, evm.TU.ctg716.50, evm.TU.ctg730.7, evm.TU.ctg822.33, evm.TU.ctg822.66, evm.TU.ctg917.15, evm…
GO:0030017	1.84e-07	2.57e-05	24	34	sarcomere	cellular_component	evm.TU.ctg1059.35, evm.TU.ctg1165.17, evm.TU.ctg1165.22, evm.TU.ctg125.52, evm.TU.ctg1275.45, evm.TU.ctg1473.8, evm.TU.ctg239.6, evm.TU.ctg300.2, evm.TU.ctg300.18, evm.TU.ctg383.2, evm.TU.ctg427.122, evm.TU.ctg427.132, evm.TU.ctg445.13, evm.TU.ctg557.12, evm.TU.ctg669.9, evm.TU.ctg670.5, evm.TU.ctg697.20, evm.TU.ctg716.50, evm.TU.ctg730.7, evm.TU.ctg822.33, evm.TU.ctg822.66, evm.TU.ctg917.15, evm…
GO:0043680	2e-07	2.72e-05	20	26	filiform apparatus	cellular_component	evm.TU.ctg1026.7, evm.TU.ctg1116.47, evm.TU.ctg1116.63, evm.TU.ctg1116.67, evm.TU.ctg1444.1, evm.TU.ctg1444.2, evm.TU.ctg1446.6, evm.TU.ctg1447.18, evm.TU.ctg1455.111, evm.TU.ctg1455.112, evm.TU.ctg1507.9, evm.TU.ctg1507.11, evm.TU.ctg251.97, evm.TU.ctg251.102, evm.TU.ctg251.103, evm.TU.ctg251.105, evm.TU.ctg278.9, evm.TU.ctg372.8, evm.TU.ctg73.31, evm.TU.ctg736.9
GO:0051282	2e-07	2.72e-05	20	26	regulation of sequestering of calcium ion	biological_process	evm.TU.ctg1059.35, evm.TU.ctg1165.17, evm.TU.ctg1165.22, evm.TU.ctg1275.45, evm.TU.ctg1439.8, evm.TU.ctg1473.8, evm.TU.ctg1506.14, evm.TU.ctg300.2, evm.TU.ctg300.18, evm.TU.ctg427.122, evm.TU.ctg427.132, evm.TU.ctg445.13, evm.TU.ctg697.20, evm.TU.ctg716.50, evm.TU.ctg730.7, evm.TU.ctg822.33, evm.TU.ctg822.66, evm.TU.ctg917.15, evm.TU.ctg917.25, evm.TU.ctg996.1
GO:0016702	2.05e-07	2.72e-05	22	30	oxidoreductase activity, acting on single donors with incorporation of molecular oxygen, incorporation of two atoms of oxygen	molecular_function	evm.TU.ctg1295.51, evm.TU.ctg1298.39, evm.TU.ctg1298.40, evm.TU.ctg1487.16, evm.TU.ctg317.66, evm.TU.ctg318.7, evm.TU.ctg385.28, evm.TU.ctg385.33, evm.TU.ctg385.35, evm.TU.ctg385.49, evm.TU.ctg385.69, evm.TU.ctg385.73, evm.TU.ctg571.24, evm.TU.ctg571.26, evm.TU.ctg747.61, evm.TU.ctg747.62, evm.TU.ctg747.68, evm.TU.ctg747.71, evm.TU.ctg820.141, evm.TU.ctg820.142, evm.TU.ctg820.147, evm.TU.ctg820.1…
GO:0042383	2.05e-07	2.72e-05	22	30	sarcolemma	cellular_component	evm.TU.ctg1059.35, evm.TU.ctg1165.17, evm.TU.ctg1165.22, evm.TU.ctg1275.45, evm.TU.ctg1473.8, evm.TU.ctg239.6, evm.TU.ctg300.2, evm.TU.ctg300.18, evm.TU.ctg383.2, evm.TU.ctg427.122, evm.TU.ctg427.132, evm.TU.ctg445.13, evm.TU.ctg669.9, evm.TU.ctg670.5, evm.TU.ctg697.20, evm.TU.ctg716.50, evm.TU.ctg730.7, evm.TU.ctg822.33, evm.TU.ctg822.66, evm.TU.ctg917.15, evm.TU.ctg917.25, evm.TU.ctg996.1
GO:2001244	2.63e-07	3.45e-05	15	17	positive regulation of intrinsic apoptotic signaling pathway	biological_process	evm.TU.ctg1455.154, evm.TU.ctg1455.156, evm.TU.ctg1455.159, evm.TU.ctg1455.163, evm.TU.ctg1455.164, evm.TU.ctg1455.166, evm.TU.ctg1477.109, evm.TU.ctg1477.113, evm.TU.ctg1507.63, evm.TU.ctg1507.66, evm.TU.ctg1507.68, evm.TU.ctg1507.73, evm.TU.ctg1507.79, evm.TU.ctg740.53, evm.TU.ctg740.55
GO:0051703	2.78e-07	3.61e-05	37	64	biological process involved in intraspecies interaction between organisms	biological_process	evm.TU.ctg100.97, evm.TU.ctg1024.114, evm.TU.ctg1026.7, evm.TU.ctg1116.47, evm.TU.ctg1116.63, evm.TU.ctg1116.67, evm.TU.ctg1161.30, evm.TU.ctg1386.47, evm.TU.ctg1403.4, evm.TU.ctg1444.1, evm.TU.ctg1444.2, evm.TU.ctg1446.6, evm.TU.ctg1447.18, evm.TU.ctg1455.111, evm.TU.ctg1455.112, evm.TU.ctg1507.9, evm.TU.ctg1507.11, evm.TU.ctg227.6, evm.TU.ctg251.29, evm.TU.ctg251.97, evm.TU.ctg251.102, evm.TU.c…
GO:0016701	2.93e-07	3.75e-05	27	41	oxidoreductase activity, acting on single donors with incorporation of molecular oxygen	molecular_function	evm.TU.ctg1238.10, evm.TU.ctg1286.18, evm.TU.ctg1295.51, evm.TU.ctg1298.39, evm.TU.ctg1298.40, evm.TU.ctg1487.16, evm.TU.ctg170.6, evm.TU.ctg294.7, evm.TU.ctg317.66, evm.TU.ctg318.7, evm.TU.ctg385.28, evm.TU.ctg385.33, evm.TU.ctg385.35, evm.TU.ctg385.49, evm.TU.ctg385.69, evm.TU.ctg385.73, evm.TU.ctg571.24, evm.TU.ctg571.26, evm.TU.ctg747.61, evm.TU.ctg747.62, evm.TU.ctg747.68, evm.TU.ctg747.71, …
GO:0098656	3.2e-07	4.05e-05	129	321	anion transmembrane transport	biological_process	evm.TU.ctg1006.30, evm.TU.ctg1028.1, evm.TU.ctg1029.97, evm.TU.ctg1038.5, evm.TU.ctg1039.1, evm.TU.ctg1040.13, evm.TU.ctg1051.4, evm.TU.ctg1052.16, evm.TU.ctg1052.20, evm.TU.ctg105.8, evm.TU.ctg1081.4, evm.TU.ctg1104.12, evm.TU.ctg1104.14, evm.TU.ctg1138.1, evm.TU.ctg1215.30, evm.TU.ctg1217.23, evm.TU.ctg1218.6, evm.TU.ctg1239.42, evm.TU.ctg1243.5, evm.TU.ctg1246.1, evm.TU.ctg1254.2, evm.TU.ctg12…
GO:0010345	3.7e-07	4.64e-05	33	55	suberin biosynthetic process	biological_process	evm.TU.ctg1010.67, evm.TU.ctg1266.2, evm.TU.ctg1266.3, evm.TU.ctg1269.72, evm.TU.ctg1269.74, evm.TU.ctg1269.76, evm.TU.ctg1269.77, evm.TU.ctg1390.79, evm.TU.ctg1390.81, evm.TU.ctg1390.87, evm.TU.ctg1390.88, evm.TU.ctg177.1, evm.TU.ctg177.4, evm.TU.ctg177.5, evm.TU.ctg178.98, evm.TU.ctg240.56, evm.TU.ctg242.20, evm.TU.ctg242.22, evm.TU.ctg533.58, evm.TU.ctg606.51, evm.TU.ctg608.4, evm.TU.ctg608.6,…
GO:0015698	3.83e-07	4.74e-05	62	129	inorganic anion transport	biological_process	evm.TU.ctg1006.30, evm.TU.ctg105.8, evm.TU.ctg1239.42, evm.TU.ctg1373.66, evm.TU.ctg1373.67, evm.TU.ctg1399.25, evm.TU.ctg1422.181, evm.TU.ctg151.14, evm.TU.ctg164.14, evm.TU.ctg164.15, evm.TU.ctg164.16, evm.TU.ctg164.19, evm.TU.ctg183.31, evm.TU.ctg183.33, evm.TU.ctg186.4, evm.TU.ctg186.6, evm.TU.ctg193.2, evm.TU.ctg193.4, evm.TU.ctg193.7, evm.TU.ctg193.10, evm.TU.ctg193.16, evm.TU.ctg211.50, ev…
GO:0016778	4.9e-07	5.25e-05	13	14	diphosphotransferase activity	molecular_function	evm.TU.ctg1070.12, evm.TU.ctg126.2, evm.TU.ctg1.2, evm.TU.ctg1.5, evm.TU.ctg1.6, evm.TU.ctg1.7, evm.TU.ctg27.1, evm.TU.ctg27.3, evm.TU.ctg27.4, evm.TU.ctg27.5, evm.TU.ctg27.6, evm.TU.ctg317.3, evm.TU.ctg802.20
GO:0000209	4.98e-07	5.25e-05	55	111	protein polyubiquitination	biological_process	evm.TU.ctg1008.4, evm.TU.ctg1009.2, evm.TU.ctg1062.53, evm.TU.ctg1063.4, evm.TU.ctg1082.4, evm.TU.ctg1109.1, evm.TU.ctg1110.86, evm.TU.ctg1133.35, evm.TU.ctg1194.12, evm.TU.ctg1274.6, evm.TU.ctg1306.29, evm.TU.ctg1312.3, evm.TU.ctg1329.22, evm.TU.ctg1393.34, evm.TU.ctg13.61, evm.TU.ctg1416.16, evm.TU.ctg1421.6, evm.TU.ctg1467.3, evm.TU.ctg1470.15, evm.TU.ctg1475.17, evm.TU.ctg1477.183, evm.TU.ctg…
GO:1901379	5.22e-07	5.25e-05	22	31	regulation of potassium ion transmembrane transport	biological_process	evm.TU.ctg1059.35, evm.TU.ctg1165.17, evm.TU.ctg1165.22, evm.TU.ctg1275.45, evm.TU.ctg1473.8, evm.TU.ctg239.6, evm.TU.ctg300.2, evm.TU.ctg300.18, evm.TU.ctg383.2, evm.TU.ctg427.122, evm.TU.ctg427.132, evm.TU.ctg445.13, evm.TU.ctg669.9, evm.TU.ctg670.5, evm.TU.ctg697.20, evm.TU.ctg716.50, evm.TU.ctg730.7, evm.TU.ctg822.33, evm.TU.ctg822.66, evm.TU.ctg917.15, evm.TU.ctg917.25, evm.TU.ctg996.1
GO:1904064	5.22e-07	5.25e-05	22	31	positive regulation of cation transmembrane transport	biological_process	evm.TU.ctg1059.35, evm.TU.ctg1165.17, evm.TU.ctg1165.22, evm.TU.ctg1275.45, evm.TU.ctg1473.8, evm.TU.ctg239.6, evm.TU.ctg300.2, evm.TU.ctg300.18, evm.TU.ctg383.2, evm.TU.ctg427.122, evm.TU.ctg427.132, evm.TU.ctg445.13, evm.TU.ctg669.9, evm.TU.ctg670.5, evm.TU.ctg697.20, evm.TU.ctg716.50, evm.TU.ctg730.7, evm.TU.ctg822.33, evm.TU.ctg822.66, evm.TU.ctg917.15, evm.TU.ctg917.25, evm.TU.ctg996.1
GO:0003012	5.35e-07	5.25e-05	18	23	muscle system process	biological_process	evm.TU.ctg1059.35, evm.TU.ctg1165.17, evm.TU.ctg1165.22, evm.TU.ctg1275.45, evm.TU.ctg1473.8, evm.TU.ctg300.2, evm.TU.ctg300.18, evm.TU.ctg427.122, evm.TU.ctg427.132, evm.TU.ctg445.13, evm.TU.ctg697.20, evm.TU.ctg716.50, evm.TU.ctg730.7, evm.TU.ctg822.33, evm.TU.ctg822.66, evm.TU.ctg917.15, evm.TU.ctg917.25, evm.TU.ctg996.1
GO:0003015	5.35e-07	5.25e-05	18	23	heart process	biological_process	evm.TU.ctg1059.35, evm.TU.ctg1165.17, evm.TU.ctg1165.22, evm.TU.ctg1275.45, evm.TU.ctg1473.8, evm.TU.ctg300.2, evm.TU.ctg300.18, evm.TU.ctg427.122, evm.TU.ctg427.132, evm.TU.ctg445.13, evm.TU.ctg697.20, evm.TU.ctg716.50, evm.TU.ctg730.7, evm.TU.ctg822.33, evm.TU.ctg822.66, evm.TU.ctg917.15, evm.TU.ctg917.25, evm.TU.ctg996.1
GO:0006936	5.35e-07	5.25e-05	18	23	muscle contraction	biological_process	evm.TU.ctg1059.35, evm.TU.ctg1165.17, evm.TU.ctg1165.22, evm.TU.ctg1275.45, evm.TU.ctg1473.8, evm.TU.ctg300.2, evm.TU.ctg300.18, evm.TU.ctg427.122, evm.TU.ctg427.132, evm.TU.ctg445.13, evm.TU.ctg697.20, evm.TU.ctg716.50, evm.TU.ctg730.7, evm.TU.ctg822.33, evm.TU.ctg822.66, evm.TU.ctg917.15, evm.TU.ctg917.25, evm.TU.ctg996.1
GO:0006941	5.35e-07	5.25e-05	18	23	striated muscle contraction	biological_process	evm.TU.ctg1059.35, evm.TU.ctg1165.17, evm.TU.ctg1165.22, evm.TU.ctg1275.45, evm.TU.ctg1473.8, evm.TU.ctg300.2, evm.TU.ctg300.18, evm.TU.ctg427.122, evm.TU.ctg427.132, evm.TU.ctg445.13, evm.TU.ctg697.20, evm.TU.ctg716.50, evm.TU.ctg730.7, evm.TU.ctg822.33, evm.TU.ctg822.66, evm.TU.ctg917.15, evm.TU.ctg917.25, evm.TU.ctg996.1
GO:0006942	5.35e-07	5.25e-05	18	23	regulation of striated muscle contraction	biological_process	evm.TU.ctg1059.35, evm.TU.ctg1165.17, evm.TU.ctg1165.22, evm.TU.ctg1275.45, evm.TU.ctg1473.8, evm.TU.ctg300.2, evm.TU.ctg300.18, evm.TU.ctg427.122, evm.TU.ctg427.132, evm.TU.ctg445.13, evm.TU.ctg697.20, evm.TU.ctg716.50, evm.TU.ctg730.7, evm.TU.ctg822.33, evm.TU.ctg822.66, evm.TU.ctg917.15, evm.TU.ctg917.25, evm.TU.ctg996.1
GO:0008016	5.35e-07	5.25e-05	18	23	regulation of heart contraction	biological_process	evm.TU.ctg1059.35, evm.TU.ctg1165.17, evm.TU.ctg1165.22, evm.TU.ctg1275.45, evm.TU.ctg1473.8, evm.TU.ctg300.2, evm.TU.ctg300.18, evm.TU.ctg427.122, evm.TU.ctg427.132, evm.TU.ctg445.13, evm.TU.ctg697.20, evm.TU.ctg716.50, evm.TU.ctg730.7, evm.TU.ctg822.33, evm.TU.ctg822.66, evm.TU.ctg917.15, evm.TU.ctg917.25, evm.TU.ctg996.1
GO:0010880	5.35e-07	5.25e-05	18	23	regulation of release of sequestered calcium ion into cytosol by sarcoplasmic reticulum	biological_process	evm.TU.ctg1059.35, evm.TU.ctg1165.17, evm.TU.ctg1165.22, evm.TU.ctg1275.45, evm.TU.ctg1473.8, evm.TU.ctg300.2, evm.TU.ctg300.18, evm.TU.ctg427.122, evm.TU.ctg427.132, evm.TU.ctg445.13, evm.TU.ctg697.20, evm.TU.ctg716.50, evm.TU.ctg730.7, evm.TU.ctg822.33, evm.TU.ctg822.66, evm.TU.ctg917.15, evm.TU.ctg917.25, evm.TU.ctg996.1
GO:0010881	5.35e-07	5.25e-05	18	23	regulation of cardiac muscle contraction by regulation of the release of sequestered calcium ion	biological_process	evm.TU.ctg1059.35, evm.TU.ctg1165.17, evm.TU.ctg1165.22, evm.TU.ctg1275.45, evm.TU.ctg1473.8, evm.TU.ctg300.2, evm.TU.ctg300.18, evm.TU.ctg427.122, evm.TU.ctg427.132, evm.TU.ctg445.13, evm.TU.ctg697.20, evm.TU.ctg716.50, evm.TU.ctg730.7, evm.TU.ctg822.33, evm.TU.ctg822.66, evm.TU.ctg917.15, evm.TU.ctg917.25, evm.TU.ctg996.1
GO:0010882	5.35e-07	5.25e-05	18	23	regulation of cardiac muscle contraction by calcium ion signaling	biological_process	evm.TU.ctg1059.35, evm.TU.ctg1165.17, evm.TU.ctg1165.22, evm.TU.ctg1275.45, evm.TU.ctg1473.8, evm.TU.ctg300.2, evm.TU.ctg300.18, evm.TU.ctg427.122, evm.TU.ctg427.132, evm.TU.ctg445.13, evm.TU.ctg697.20, evm.TU.ctg716.50, evm.TU.ctg730.7, evm.TU.ctg822.33, evm.TU.ctg822.66, evm.TU.ctg917.15, evm.TU.ctg917.25, evm.TU.ctg996.1
GO:0034394	5.35e-07	5.25e-05	18	23	protein localization to cell surface	biological_process	evm.TU.ctg1059.35, evm.TU.ctg1165.17, evm.TU.ctg1165.22, evm.TU.ctg1275.45, evm.TU.ctg1473.8, evm.TU.ctg300.2, evm.TU.ctg300.18, evm.TU.ctg427.122, evm.TU.ctg427.132, evm.TU.ctg445.13, evm.TU.ctg697.20, evm.TU.ctg716.50, evm.TU.ctg730.7, evm.TU.ctg822.33, evm.TU.ctg822.66, evm.TU.ctg917.15, evm.TU.ctg917.25, evm.TU.ctg996.1
GO:0051928	5.35e-07	5.25e-05	18	23	positive regulation of calcium ion transport	biological_process	evm.TU.ctg1059.35, evm.TU.ctg1165.17, evm.TU.ctg1165.22, evm.TU.ctg1275.45, evm.TU.ctg1473.8, evm.TU.ctg300.2, evm.TU.ctg300.18, evm.TU.ctg427.122, evm.TU.ctg427.132, evm.TU.ctg445.13, evm.TU.ctg697.20, evm.TU.ctg716.50, evm.TU.ctg730.7, evm.TU.ctg822.33, evm.TU.ctg822.66, evm.TU.ctg917.15, evm.TU.ctg917.25, evm.TU.ctg996.1
GO:0055117	5.35e-07	5.25e-05	18	23	regulation of cardiac muscle contraction	biological_process	evm.TU.ctg1059.35, evm.TU.ctg1165.17, evm.TU.ctg1165.22, evm.TU.ctg1275.45, evm.TU.ctg1473.8, evm.TU.ctg300.2, evm.TU.ctg300.18, evm.TU.ctg427.122, evm.TU.ctg427.132, evm.TU.ctg445.13, evm.TU.ctg697.20, evm.TU.ctg716.50, evm.TU.ctg730.7, evm.TU.ctg822.33, evm.TU.ctg822.66, evm.TU.ctg917.15, evm.TU.ctg917.25, evm.TU.ctg996.1
GO:0060047	5.35e-07	5.25e-05	18	23	heart contraction	biological_process	evm.TU.ctg1059.35, evm.TU.ctg1165.17, evm.TU.ctg1165.22, evm.TU.ctg1275.45, evm.TU.ctg1473.8, evm.TU.ctg300.2, evm.TU.ctg300.18, evm.TU.ctg427.122, evm.TU.ctg427.132, evm.TU.ctg445.13, evm.TU.ctg697.20, evm.TU.ctg716.50, evm.TU.ctg730.7, evm.TU.ctg822.33, evm.TU.ctg822.66, evm.TU.ctg917.15, evm.TU.ctg917.25, evm.TU.ctg996.1
GO:0060048	5.35e-07	5.25e-05	18	23	cardiac muscle contraction	biological_process	evm.TU.ctg1059.35, evm.TU.ctg1165.17, evm.TU.ctg1165.22, evm.TU.ctg1275.45, evm.TU.ctg1473.8, evm.TU.ctg300.2, evm.TU.ctg300.18, evm.TU.ctg427.122, evm.TU.ctg427.132, evm.TU.ctg445.13, evm.TU.ctg697.20, evm.TU.ctg716.50, evm.TU.ctg730.7, evm.TU.ctg822.33, evm.TU.ctg822.66, evm.TU.ctg917.15, evm.TU.ctg917.25, evm.TU.ctg996.1
GO:0061337	5.35e-07	5.25e-05	18	23	cardiac conduction	biological_process	evm.TU.ctg1059.35, evm.TU.ctg1165.17, evm.TU.ctg1165.22, evm.TU.ctg1275.45, evm.TU.ctg1473.8, evm.TU.ctg300.2, evm.TU.ctg300.18, evm.TU.ctg427.122, evm.TU.ctg427.132, evm.TU.ctg445.13, evm.TU.ctg697.20, evm.TU.ctg716.50, evm.TU.ctg730.7, evm.TU.ctg822.33, evm.TU.ctg822.66, evm.TU.ctg917.15, evm.TU.ctg917.25, evm.TU.ctg996.1
GO:0086065	5.35e-07	5.25e-05	18	23	cell communication involved in cardiac conduction	biological_process	evm.TU.ctg1059.35, evm.TU.ctg1165.17, evm.TU.ctg1165.22, evm.TU.ctg1275.45, evm.TU.ctg1473.8, evm.TU.ctg300.2, evm.TU.ctg300.18, evm.TU.ctg427.122, evm.TU.ctg427.132, evm.TU.ctg445.13, evm.TU.ctg697.20, evm.TU.ctg716.50, evm.TU.ctg730.7, evm.TU.ctg822.33, evm.TU.ctg822.66, evm.TU.ctg917.15, evm.TU.ctg917.25, evm.TU.ctg996.1
GO:1901019	5.35e-07	5.25e-05	18	23	regulation of calcium ion transmembrane transporter activity	biological_process	evm.TU.ctg1059.35, evm.TU.ctg1165.17, evm.TU.ctg1165.22, evm.TU.ctg1275.45, evm.TU.ctg1473.8, evm.TU.ctg300.2, evm.TU.ctg300.18, evm.TU.ctg427.122, evm.TU.ctg427.132, evm.TU.ctg445.13, evm.TU.ctg697.20, evm.TU.ctg716.50, evm.TU.ctg730.7, evm.TU.ctg822.33, evm.TU.ctg822.66, evm.TU.ctg917.15, evm.TU.ctg917.25, evm.TU.ctg996.1
GO:1903522	5.35e-07	5.25e-05	18	23	regulation of blood circulation	biological_process	evm.TU.ctg1059.35, evm.TU.ctg1165.17, evm.TU.ctg1165.22, evm.TU.ctg1275.45, evm.TU.ctg1473.8, evm.TU.ctg300.2, evm.TU.ctg300.18, evm.TU.ctg427.122, evm.TU.ctg427.132, evm.TU.ctg445.13, evm.TU.ctg697.20, evm.TU.ctg716.50, evm.TU.ctg730.7, evm.TU.ctg822.33, evm.TU.ctg822.66, evm.TU.ctg917.15, evm.TU.ctg917.25, evm.TU.ctg996.1
GO:1904427	5.35e-07	5.25e-05	18	23	positive regulation of calcium ion transmembrane transport	biological_process	evm.TU.ctg1059.35, evm.TU.ctg1165.17, evm.TU.ctg1165.22, evm.TU.ctg1275.45, evm.TU.ctg1473.8, evm.TU.ctg300.2, evm.TU.ctg300.18, evm.TU.ctg427.122, evm.TU.ctg427.132, evm.TU.ctg445.13, evm.TU.ctg697.20, evm.TU.ctg716.50, evm.TU.ctg730.7, evm.TU.ctg822.33, evm.TU.ctg822.66, evm.TU.ctg917.15, evm.TU.ctg917.25, evm.TU.ctg996.1
GO:0043161	5.8e-07	5.64e-05	131	330	proteasome-mediated ubiquitin-dependent protein catabolic process	biological_process	evm.TU.ctg100.97, evm.TU.ctg1021.9, evm.TU.ctg1062.51, evm.TU.ctg1062.53, evm.TU.ctg107.100, evm.TU.ctg1133.35, evm.TU.ctg1152.9, evm.TU.ctg116.82, evm.TU.ctg116.98, evm.TU.ctg116.104, evm.TU.ctg116.116, evm.TU.ctg116.120, evm.TU.ctg1173.156, evm.TU.ctg1194.12, evm.TU.ctg1221.56, evm.TU.ctg1239.24, evm.TU.ctg1245.31, evm.TU.ctg1251.41, evm.TU.ctg1260.50, evm.TU.ctg1271.2, evm.TU.ctg1274.6, evm.TU…
GO:0017124	6.3e-07	5.97e-05	11	11	SH3 domain binding	molecular_function	evm.TU.ctg1455.154, evm.TU.ctg1455.156, evm.TU.ctg1455.159, evm.TU.ctg1455.163, evm.TU.ctg1455.164, evm.TU.ctg1455.166, evm.TU.ctg1507.63, evm.TU.ctg1507.66, evm.TU.ctg1507.68, evm.TU.ctg1507.73, evm.TU.ctg1507.79
GO:0030896	6.3e-07	5.97e-05	11	11	checkpoint clamp complex	cellular_component	evm.TU.ctg1455.154, evm.TU.ctg1455.156, evm.TU.ctg1455.159, evm.TU.ctg1455.163, evm.TU.ctg1455.164, evm.TU.ctg1455.166, evm.TU.ctg1507.63, evm.TU.ctg1507.66, evm.TU.ctg1507.68, evm.TU.ctg1507.73, evm.TU.ctg1507.79
GO:1902231	6.3e-07	5.97e-05	11	11	positive regulation of intrinsic apoptotic signaling pathway in response to DNA damage	biological_process	evm.TU.ctg1455.154, evm.TU.ctg1455.156, evm.TU.ctg1455.159, evm.TU.ctg1455.163, evm.TU.ctg1455.164, evm.TU.ctg1455.166, evm.TU.ctg1507.63, evm.TU.ctg1507.66, evm.TU.ctg1507.68, evm.TU.ctg1507.73, evm.TU.ctg1507.79
GO:0005355	6.66e-07	6.04e-05	33	56	glucose transmembrane transporter activity	molecular_function	evm.TU.ctg1007.40, evm.TU.ctg1007.42, evm.TU.ctg1010.1, evm.TU.ctg1031.79, evm.TU.ctg1031.80, evm.TU.ctg1071.4, evm.TU.ctg1071.10, evm.TU.ctg1071.13, evm.TU.ctg1102.53, evm.TU.ctg1126.1, evm.TU.ctg1126.3, evm.TU.ctg1135.8, evm.TU.ctg121.9, evm.TU.ctg1432.3, evm.TU.ctg281.5, evm.TU.ctg286.13, evm.TU.ctg317.29, evm.TU.ctg341.5, evm.TU.ctg368.95, evm.TU.ctg423.26, evm.TU.ctg519.8, evm.TU.ctg574.33, …
GO:0008645	6.66e-07	6.04e-05	33	56	hexose transmembrane transport	biological_process	evm.TU.ctg1007.40, evm.TU.ctg1007.42, evm.TU.ctg1010.1, evm.TU.ctg1031.79, evm.TU.ctg1031.80, evm.TU.ctg1071.4, evm.TU.ctg1071.10, evm.TU.ctg1071.13, evm.TU.ctg1102.53, evm.TU.ctg1126.1, evm.TU.ctg1126.3, evm.TU.ctg1135.8, evm.TU.ctg121.9, evm.TU.ctg1432.3, evm.TU.ctg281.5, evm.TU.ctg286.13, evm.TU.ctg317.29, evm.TU.ctg341.5, evm.TU.ctg368.95, evm.TU.ctg423.26, evm.TU.ctg519.8, evm.TU.ctg574.33, …
GO:0015149	6.66e-07	6.04e-05	33	56	hexose transmembrane transporter activity	molecular_function	evm.TU.ctg1007.40, evm.TU.ctg1007.42, evm.TU.ctg1010.1, evm.TU.ctg1031.79, evm.TU.ctg1031.80, evm.TU.ctg1071.4, evm.TU.ctg1071.10, evm.TU.ctg1071.13, evm.TU.ctg1102.53, evm.TU.ctg1126.1, evm.TU.ctg1126.3, evm.TU.ctg1135.8, evm.TU.ctg121.9, evm.TU.ctg1432.3, evm.TU.ctg281.5, evm.TU.ctg286.13, evm.TU.ctg317.29, evm.TU.ctg341.5, evm.TU.ctg368.95, evm.TU.ctg423.26, evm.TU.ctg519.8, evm.TU.ctg574.33, …
GO:0046323	6.66e-07	6.04e-05	33	56	glucose import	biological_process	evm.TU.ctg1007.40, evm.TU.ctg1007.42, evm.TU.ctg1010.1, evm.TU.ctg1031.79, evm.TU.ctg1031.80, evm.TU.ctg1071.4, evm.TU.ctg1071.10, evm.TU.ctg1071.13, evm.TU.ctg1102.53, evm.TU.ctg1126.1, evm.TU.ctg1126.3, evm.TU.ctg1135.8, evm.TU.ctg121.9, evm.TU.ctg1432.3, evm.TU.ctg281.5, evm.TU.ctg286.13, evm.TU.ctg317.29, evm.TU.ctg341.5, evm.TU.ctg368.95, evm.TU.ctg423.26, evm.TU.ctg519.8, evm.TU.ctg574.33, …
GO:1904659	6.66e-07	6.04e-05	33	56	glucose transmembrane transport	biological_process	evm.TU.ctg1007.40, evm.TU.ctg1007.42, evm.TU.ctg1010.1, evm.TU.ctg1031.79, evm.TU.ctg1031.80, evm.TU.ctg1071.4, evm.TU.ctg1071.10, evm.TU.ctg1071.13, evm.TU.ctg1102.53, evm.TU.ctg1126.1, evm.TU.ctg1126.3, evm.TU.ctg1135.8, evm.TU.ctg121.9, evm.TU.ctg1432.3, evm.TU.ctg281.5, evm.TU.ctg286.13, evm.TU.ctg317.29, evm.TU.ctg341.5, evm.TU.ctg368.95, evm.TU.ctg423.26, evm.TU.ctg519.8, evm.TU.ctg574.33, …
GO:0006820	7.22e-07	6.5e-05	149	386	anion transport	biological_process	evm.TU.ctg1006.30, evm.TU.ctg1028.1, evm.TU.ctg1029.97, evm.TU.ctg1038.5, evm.TU.ctg1039.1, evm.TU.ctg1040.13, evm.TU.ctg1051.4, evm.TU.ctg1052.16, evm.TU.ctg1052.20, evm.TU.ctg105.8, evm.TU.ctg1081.4, evm.TU.ctg1086.1, evm.TU.ctg1087.7, evm.TU.ctg1087.8, evm.TU.ctg1104.12, evm.TU.ctg1104.14, evm.TU.ctg1138.1, evm.TU.ctg1213.110, evm.TU.ctg1215.30, evm.TU.ctg1217.23, evm.TU.ctg1218.6, evm.TU.ctg1…
GO:0060341	9.17e-07	8.19e-05	54	110	regulation of cellular localization	biological_process	evm.TU.ctg1059.35, evm.TU.ctg1165.17, evm.TU.ctg1165.22, evm.TU.ctg1210.21, evm.TU.ctg1211.1, evm.TU.ctg1259.36, evm.TU.ctg1259.37, evm.TU.ctg1259.39, evm.TU.ctg1259.40, evm.TU.ctg1270.16, evm.TU.ctg1270.21, evm.TU.ctg1270.26, evm.TU.ctg1275.45, evm.TU.ctg1299.13, evm.TU.ctg1313.9, evm.TU.ctg1473.8, evm.TU.ctg1477.109, evm.TU.ctg1477.113, evm.TU.ctg154.5, evm.TU.ctg157.2, evm.TU.ctg162.10, evm.TU…
GO:0010453	1.1e-06	9.74e-05	23	34	regulation of cell fate commitment	biological_process	evm.TU.ctg1042.128, evm.TU.ctg1042.131, evm.TU.ctg1042.142, evm.TU.ctg1046.11, evm.TU.ctg1364.233, evm.TU.ctg1364.234, evm.TU.ctg1505.21, evm.TU.ctg1505.26, evm.TU.ctg168.11, evm.TU.ctg270.4, evm.TU.ctg270.19, evm.TU.ctg45.5, evm.TU.ctg45.7, evm.TU.ctg45.12, evm.TU.ctg570.12, evm.TU.ctg698.20, evm.TU.ctg800.15, evm.TU.ctg800.19, evm.TU.ctg800.20, evm.TU.ctg800.21, evm.TU.ctg801.7, evm.TU.ctg834.4…
GO:0005351	1.17e-06	0.0001	33	57	carbohydrate:proton symporter activity	molecular_function	evm.TU.ctg1007.40, evm.TU.ctg1007.42, evm.TU.ctg1010.1, evm.TU.ctg1031.79, evm.TU.ctg1031.80, evm.TU.ctg1071.4, evm.TU.ctg1071.10, evm.TU.ctg1071.13, evm.TU.ctg1102.53, evm.TU.ctg1126.1, evm.TU.ctg1126.3, evm.TU.ctg1135.8, evm.TU.ctg121.9, evm.TU.ctg1432.3, evm.TU.ctg281.5, evm.TU.ctg286.13, evm.TU.ctg317.29, evm.TU.ctg341.5, evm.TU.ctg368.95, evm.TU.ctg423.26, evm.TU.ctg519.8, evm.TU.ctg574.33, …
GO:0005402	1.17e-06	0.0001	33	57	carbohydrate:cation symporter activity	molecular_function	evm.TU.ctg1007.40, evm.TU.ctg1007.42, evm.TU.ctg1010.1, evm.TU.ctg1031.79, evm.TU.ctg1031.80, evm.TU.ctg1071.4, evm.TU.ctg1071.10, evm.TU.ctg1071.13, evm.TU.ctg1102.53, evm.TU.ctg1126.1, evm.TU.ctg1126.3, evm.TU.ctg1135.8, evm.TU.ctg121.9, evm.TU.ctg1432.3, evm.TU.ctg281.5, evm.TU.ctg286.13, evm.TU.ctg317.29, evm.TU.ctg341.5, evm.TU.ctg368.95, evm.TU.ctg423.26, evm.TU.ctg519.8, evm.TU.ctg574.33, …
GO:0015145	1.17e-06	0.0001	33	57	monosaccharide transmembrane transporter activity	molecular_function	evm.TU.ctg1007.40, evm.TU.ctg1007.42, evm.TU.ctg1010.1, evm.TU.ctg1031.79, evm.TU.ctg1031.80, evm.TU.ctg1071.4, evm.TU.ctg1071.10, evm.TU.ctg1071.13, evm.TU.ctg1102.53, evm.TU.ctg1126.1, evm.TU.ctg1126.3, evm.TU.ctg1135.8, evm.TU.ctg121.9, evm.TU.ctg1432.3, evm.TU.ctg281.5, evm.TU.ctg286.13, evm.TU.ctg317.29, evm.TU.ctg341.5, evm.TU.ctg368.95, evm.TU.ctg423.26, evm.TU.ctg519.8, evm.TU.ctg574.33, …
GO:0015749	1.17e-06	0.0001	33	57	monosaccharide transmembrane transport	biological_process	evm.TU.ctg1007.40, evm.TU.ctg1007.42, evm.TU.ctg1010.1, evm.TU.ctg1031.79, evm.TU.ctg1031.80, evm.TU.ctg1071.4, evm.TU.ctg1071.10, evm.TU.ctg1071.13, evm.TU.ctg1102.53, evm.TU.ctg1126.1, evm.TU.ctg1126.3, evm.TU.ctg1135.8, evm.TU.ctg121.9, evm.TU.ctg1432.3, evm.TU.ctg281.5, evm.TU.ctg286.13, evm.TU.ctg317.29, evm.TU.ctg341.5, evm.TU.ctg368.95, evm.TU.ctg423.26, evm.TU.ctg519.8, evm.TU.ctg574.33, …
GO:2001235	1.17e-06	0.0001	15	18	positive regulation of apoptotic signaling pathway	biological_process	evm.TU.ctg1455.154, evm.TU.ctg1455.156, evm.TU.ctg1455.159, evm.TU.ctg1455.163, evm.TU.ctg1455.164, evm.TU.ctg1455.166, evm.TU.ctg1477.109, evm.TU.ctg1477.113, evm.TU.ctg1507.63, evm.TU.ctg1507.66, evm.TU.ctg1507.68, evm.TU.ctg1507.73, evm.TU.ctg1507.79, evm.TU.ctg740.53, evm.TU.ctg740.55
GO:0034767	1.24e-06	0.000103009	22	32	positive regulation of ion transmembrane transport	biological_process	evm.TU.ctg1059.35, evm.TU.ctg1165.17, evm.TU.ctg1165.22, evm.TU.ctg1275.45, evm.TU.ctg1473.8, evm.TU.ctg239.6, evm.TU.ctg300.2, evm.TU.ctg300.18, evm.TU.ctg383.2, evm.TU.ctg427.122, evm.TU.ctg427.132, evm.TU.ctg445.13, evm.TU.ctg669.9, evm.TU.ctg670.5, evm.TU.ctg697.20, evm.TU.ctg716.50, evm.TU.ctg730.7, evm.TU.ctg822.33, evm.TU.ctg822.66, evm.TU.ctg917.15, evm.TU.ctg917.25, evm.TU.ctg996.1
GO:0043266	1.24e-06	0.000103009	22	32	regulation of potassium ion transport	biological_process	evm.TU.ctg1059.35, evm.TU.ctg1165.17, evm.TU.ctg1165.22, evm.TU.ctg1275.45, evm.TU.ctg1473.8, evm.TU.ctg239.6, evm.TU.ctg300.2, evm.TU.ctg300.18, evm.TU.ctg383.2, evm.TU.ctg427.122, evm.TU.ctg427.132, evm.TU.ctg445.13, evm.TU.ctg669.9, evm.TU.ctg670.5, evm.TU.ctg697.20, evm.TU.ctg716.50, evm.TU.ctg730.7, evm.TU.ctg822.33, evm.TU.ctg822.66, evm.TU.ctg917.15, evm.TU.ctg917.25, evm.TU.ctg996.1
GO:0072659	1.24e-06	0.000103009	22	32	protein localization to plasma membrane	biological_process	evm.TU.ctg1059.35, evm.TU.ctg1165.17, evm.TU.ctg1165.22, evm.TU.ctg1275.45, evm.TU.ctg1473.8, evm.TU.ctg239.6, evm.TU.ctg300.2, evm.TU.ctg300.18, evm.TU.ctg383.2, evm.TU.ctg427.122, evm.TU.ctg427.132, evm.TU.ctg445.13, evm.TU.ctg669.9, evm.TU.ctg670.5, evm.TU.ctg697.20, evm.TU.ctg716.50, evm.TU.ctg730.7, evm.TU.ctg822.33, evm.TU.ctg822.66, evm.TU.ctg917.15, evm.TU.ctg917.25, evm.TU.ctg996.1
GO:0008509	1.31e-06	0.000108034	123	310	anion transmembrane transporter activity	molecular_function	evm.TU.ctg1006.30, evm.TU.ctg1028.1, evm.TU.ctg1029.97, evm.TU.ctg1038.5, evm.TU.ctg1039.1, evm.TU.ctg1040.13, evm.TU.ctg1051.4, evm.TU.ctg1052.16, evm.TU.ctg1052.20, evm.TU.ctg105.8, evm.TU.ctg1081.4, evm.TU.ctg1104.12, evm.TU.ctg1104.14, evm.TU.ctg1215.30, evm.TU.ctg1217.23, evm.TU.ctg1218.6, evm.TU.ctg1239.42, evm.TU.ctg1243.5, evm.TU.ctg1246.1, evm.TU.ctg1254.2, evm.TU.ctg1286.49, evm.TU.ctg1…
GO:1901683	1.37e-06	0.000112255	21	30	arsenate ion transmembrane transporter activity	molecular_function	evm.TU.ctg151.14, evm.TU.ctg151.17, evm.TU.ctg193.2, evm.TU.ctg193.4, evm.TU.ctg193.7, evm.TU.ctg193.10, evm.TU.ctg193.16, evm.TU.ctg545.6, evm.TU.ctg545.11, evm.TU.ctg545.13, evm.TU.ctg575.3, evm.TU.ctg575.5, evm.TU.ctg575.7, evm.TU.ctg581.11, evm.TU.ctg581.26, evm.TU.ctg581.27, evm.TU.ctg581.30, evm.TU.ctg581.33, evm.TU.ctg581.37, evm.TU.ctg581.42, evm.TU.ctg866.103
GO:0005345	1.56e-06	0.000121179	19	26	purine nucleobase transmembrane transporter activity	molecular_function	evm.TU.ctg1049.2, evm.TU.ctg1123.13, evm.TU.ctg1373.25, evm.TU.ctg1373.26, evm.TU.ctg1373.28, evm.TU.ctg1412.4, evm.TU.ctg1412.5, evm.TU.ctg272.14, evm.TU.ctg284.38, evm.TU.ctg317.10, evm.TU.ctg317.14, evm.TU.ctg317.16, evm.TU.ctg317.18, evm.TU.ctg356.12, evm.TU.ctg396.1, evm.TU.ctg396.2, evm.TU.ctg414.5, evm.TU.ctg498.19, evm.TU.ctg957.115
GO:0006863	1.56e-06	0.000121179	19	26	purine nucleobase transport	biological_process	evm.TU.ctg1049.2, evm.TU.ctg1123.13, evm.TU.ctg1373.25, evm.TU.ctg1373.26, evm.TU.ctg1373.28, evm.TU.ctg1412.4, evm.TU.ctg1412.5, evm.TU.ctg272.14, evm.TU.ctg284.38, evm.TU.ctg317.10, evm.TU.ctg317.14, evm.TU.ctg317.16, evm.TU.ctg317.18, evm.TU.ctg356.12, evm.TU.ctg396.1, evm.TU.ctg396.2, evm.TU.ctg414.5, evm.TU.ctg498.19, evm.TU.ctg957.115
GO:0048226	1.56e-06	0.000121179	19	26	Casparian strip	cellular_component	evm.TU.ctg1042.128, evm.TU.ctg1042.131, evm.TU.ctg1364.233, evm.TU.ctg1364.234, evm.TU.ctg1505.21, evm.TU.ctg1505.26, evm.TU.ctg168.11, evm.TU.ctg270.4, evm.TU.ctg45.5, evm.TU.ctg45.7, evm.TU.ctg45.12, evm.TU.ctg570.12, evm.TU.ctg698.20, evm.TU.ctg800.15, evm.TU.ctg800.19, evm.TU.ctg800.20, evm.TU.ctg800.21, evm.TU.ctg801.7, evm.TU.ctg884.19
GO:0090708	1.56e-06	0.000121179	19	26	specification of plant organ axis polarity	biological_process	evm.TU.ctg1042.128, evm.TU.ctg1042.131, evm.TU.ctg1364.233, evm.TU.ctg1364.234, evm.TU.ctg1505.21, evm.TU.ctg1505.26, evm.TU.ctg168.11, evm.TU.ctg270.4, evm.TU.ctg45.5, evm.TU.ctg45.7, evm.TU.ctg45.12, evm.TU.ctg570.12, evm.TU.ctg698.20, evm.TU.ctg800.15, evm.TU.ctg800.19, evm.TU.ctg800.20, evm.TU.ctg800.21, evm.TU.ctg801.7, evm.TU.ctg884.19
GO:1904823	1.56e-06	0.000121179	19	26	purine nucleobase transmembrane transport	biological_process	evm.TU.ctg1049.2, evm.TU.ctg1123.13, evm.TU.ctg1373.25, evm.TU.ctg1373.26, evm.TU.ctg1373.28, evm.TU.ctg1412.4, evm.TU.ctg1412.5, evm.TU.ctg272.14, evm.TU.ctg284.38, evm.TU.ctg317.10, evm.TU.ctg317.14, evm.TU.ctg317.16, evm.TU.ctg317.18, evm.TU.ctg356.12, evm.TU.ctg396.1, evm.TU.ctg396.2, evm.TU.ctg414.5, evm.TU.ctg498.19, evm.TU.ctg957.115
GO:0010522	1.59e-06	0.000121179	18	24	regulation of calcium ion transport into cytosol	biological_process	evm.TU.ctg1059.35, evm.TU.ctg1165.17, evm.TU.ctg1165.22, evm.TU.ctg1275.45, evm.TU.ctg1473.8, evm.TU.ctg300.2, evm.TU.ctg300.18, evm.TU.ctg427.122, evm.TU.ctg427.132, evm.TU.ctg445.13, evm.TU.ctg697.20, evm.TU.ctg716.50, evm.TU.ctg730.7, evm.TU.ctg822.33, evm.TU.ctg822.66, evm.TU.ctg917.15, evm.TU.ctg917.25, evm.TU.ctg996.1
GO:0051279	1.59e-06	0.000121179	18	24	regulation of release of sequestered calcium ion into cytosol	biological_process	evm.TU.ctg1059.35, evm.TU.ctg1165.17, evm.TU.ctg1165.22, evm.TU.ctg1275.45, evm.TU.ctg1473.8, evm.TU.ctg300.2, evm.TU.ctg300.18, evm.TU.ctg427.122, evm.TU.ctg427.132, evm.TU.ctg445.13, evm.TU.ctg697.20, evm.TU.ctg716.50, evm.TU.ctg730.7, evm.TU.ctg822.33, evm.TU.ctg822.66, evm.TU.ctg917.15, evm.TU.ctg917.25, evm.TU.ctg996.1
GO:0051899	1.59e-06	0.000121179	18	24	membrane depolarization	biological_process	evm.TU.ctg1059.35, evm.TU.ctg1165.17, evm.TU.ctg1165.22, evm.TU.ctg1275.45, evm.TU.ctg1473.8, evm.TU.ctg300.2, evm.TU.ctg300.18, evm.TU.ctg427.122, evm.TU.ctg427.132, evm.TU.ctg445.13, evm.TU.ctg697.20, evm.TU.ctg716.50, evm.TU.ctg730.7, evm.TU.ctg822.33, evm.TU.ctg822.66, evm.TU.ctg917.15, evm.TU.ctg917.25, evm.TU.ctg996.1
GO:0086010	1.59e-06	0.000121179	18	24	membrane depolarization during action potential	biological_process	evm.TU.ctg1059.35, evm.TU.ctg1165.17, evm.TU.ctg1165.22, evm.TU.ctg1275.45, evm.TU.ctg1473.8, evm.TU.ctg300.2, evm.TU.ctg300.18, evm.TU.ctg427.122, evm.TU.ctg427.132, evm.TU.ctg445.13, evm.TU.ctg697.20, evm.TU.ctg716.50, evm.TU.ctg730.7, evm.TU.ctg822.33, evm.TU.ctg822.66, evm.TU.ctg917.15, evm.TU.ctg917.25, evm.TU.ctg996.1
GO:1901381	1.59e-06	0.000121179	18	24	positive regulation of potassium ion transmembrane transport	biological_process	evm.TU.ctg1059.35, evm.TU.ctg1165.17, evm.TU.ctg1165.22, evm.TU.ctg1275.45, evm.TU.ctg1473.8, evm.TU.ctg300.2, evm.TU.ctg300.18, evm.TU.ctg427.122, evm.TU.ctg427.132, evm.TU.ctg445.13, evm.TU.ctg697.20, evm.TU.ctg716.50, evm.TU.ctg730.7, evm.TU.ctg822.33, evm.TU.ctg822.66, evm.TU.ctg917.15, evm.TU.ctg917.25, evm.TU.ctg996.1
GO:0004788	1.67e-06	0.000126457	12	13	thiamine diphosphokinase activity	molecular_function	evm.TU.ctg1070.12, evm.TU.ctg126.2, evm.TU.ctg1.2, evm.TU.ctg1.5, evm.TU.ctg1.6, evm.TU.ctg1.7, evm.TU.ctg27.1, evm.TU.ctg27.3, evm.TU.ctg27.4, evm.TU.ctg27.5, evm.TU.ctg27.6, evm.TU.ctg317.3
GO:0022622	1.86e-06	0.000138466	185	504	root system development	biological_process	evm.TU.ctg1004.6, evm.TU.ctg1007.40, evm.TU.ctg1007.42, evm.TU.ctg1010.1, evm.TU.ctg1010.20, evm.TU.ctg1021.11, evm.TU.ctg1022.6, evm.TU.ctg1022.7, evm.TU.ctg1026.7, evm.TU.ctg1034.1, evm.TU.ctg1037.13, evm.TU.ctg1040.3, evm.TU.ctg1042.142, evm.TU.ctg1052.4, evm.TU.ctg1059.26, evm.TU.ctg1059.28, evm.TU.ctg1079.3, evm.TU.ctg1101.5, evm.TU.ctg1116.47, evm.TU.ctg1116.63, evm.TU.ctg1116.67, evm.TU.ct…
GO:0048364	1.86e-06	0.000138466	185	504	root development	biological_process	evm.TU.ctg1004.6, evm.TU.ctg1007.40, evm.TU.ctg1007.42, evm.TU.ctg1010.1, evm.TU.ctg1010.20, evm.TU.ctg1021.11, evm.TU.ctg1022.6, evm.TU.ctg1022.7, evm.TU.ctg1026.7, evm.TU.ctg1034.1, evm.TU.ctg1037.13, evm.TU.ctg1040.3, evm.TU.ctg1042.142, evm.TU.ctg1052.4, evm.TU.ctg1059.26, evm.TU.ctg1059.28, evm.TU.ctg1079.3, evm.TU.ctg1101.5, evm.TU.ctg1116.47, evm.TU.ctg1116.63, evm.TU.ctg1116.67, evm.TU.ct…
GO:0019722	1.87e-06	0.000138697	48	96	calcium-mediated signaling	biological_process	evm.TU.ctg1010.20, evm.TU.ctg1059.35, evm.TU.ctg1071.12, evm.TU.ctg1133.79, evm.TU.ctg1165.17, evm.TU.ctg1165.22, evm.TU.ctg116.148, evm.TU.ctg116.154, evm.TU.ctg116.157, evm.TU.ctg1263.32, evm.TU.ctg1275.45, evm.TU.ctg1390.86, evm.TU.ctg1443.3, evm.TU.ctg1443.8, evm.TU.ctg1443.14, evm.TU.ctg1473.8, evm.TU.ctg1479.66, evm.TU.ctg159.29, evm.TU.ctg300.2, evm.TU.ctg300.18, evm.TU.ctg427.122, evm.TU.…
GO:0031146	2e-06	0.000147178	33	58	SCF-dependent proteasomal ubiquitin-dependent protein catabolic process	biological_process	evm.TU.ctg1021.9, evm.TU.ctg107.100, evm.TU.ctg116.82, evm.TU.ctg116.98, evm.TU.ctg116.104, evm.TU.ctg116.116, evm.TU.ctg116.120, evm.TU.ctg1173.156, evm.TU.ctg1245.31, evm.TU.ctg1260.50, evm.TU.ctg1271.2, evm.TU.ctg1474.117, evm.TU.ctg1477.109, evm.TU.ctg1477.113, evm.TU.ctg172.1, evm.TU.ctg173.16, evm.TU.ctg321.43, evm.TU.ctg348.42, evm.TU.ctg34.12, evm.TU.ctg34.15, evm.TU.ctg385.20, evm.TU.ctg…
GO:0043292	2.03e-06	0.000147449	24	37	contractile fiber	cellular_component	evm.TU.ctg1059.35, evm.TU.ctg1165.17, evm.TU.ctg1165.22, evm.TU.ctg125.52, evm.TU.ctg1275.45, evm.TU.ctg1473.8, evm.TU.ctg239.6, evm.TU.ctg300.2, evm.TU.ctg300.18, evm.TU.ctg383.2, evm.TU.ctg427.122, evm.TU.ctg427.132, evm.TU.ctg445.13, evm.TU.ctg557.12, evm.TU.ctg669.9, evm.TU.ctg670.5, evm.TU.ctg697.20, evm.TU.ctg716.50, evm.TU.ctg730.7, evm.TU.ctg822.33, evm.TU.ctg822.66, evm.TU.ctg917.15, evm…
GO:0044449	2.03e-06	0.000147449	24	37	obsolete contractile fiber part	cellular_component	evm.TU.ctg1059.35, evm.TU.ctg1165.17, evm.TU.ctg1165.22, evm.TU.ctg125.52, evm.TU.ctg1275.45, evm.TU.ctg1473.8, evm.TU.ctg239.6, evm.TU.ctg300.2, evm.TU.ctg300.18, evm.TU.ctg383.2, evm.TU.ctg427.122, evm.TU.ctg427.132, evm.TU.ctg445.13, evm.TU.ctg557.12, evm.TU.ctg669.9, evm.TU.ctg670.5, evm.TU.ctg697.20, evm.TU.ctg716.50, evm.TU.ctg730.7, evm.TU.ctg822.33, evm.TU.ctg822.66, evm.TU.ctg917.15, evm…
GO:0007507	2.38e-06	0.000171118	23	35	heart development	biological_process	evm.TU.ctg1059.35, evm.TU.ctg1165.17, evm.TU.ctg1165.22, evm.TU.ctg1275.45, evm.TU.ctg1347.21, evm.TU.ctg1455.98, evm.TU.ctg1473.8, evm.TU.ctg1507.8, evm.TU.ctg300.2, evm.TU.ctg300.18, evm.TU.ctg427.122, evm.TU.ctg427.132, evm.TU.ctg445.13, evm.TU.ctg684.49, evm.TU.ctg697.20, evm.TU.ctg716.50, evm.TU.ctg730.7, evm.TU.ctg745.2, evm.TU.ctg822.33, evm.TU.ctg822.66, evm.TU.ctg917.15, evm.TU.ctg917.25…
GO:0051213	2.39e-06	0.000171118	47	94	dioxygenase activity	molecular_function	evm.TU.ctg1024.134, evm.TU.ctg1226.23, evm.TU.ctg1267.1, evm.TU.ctg1268.6, evm.TU.ctg1295.51, evm.TU.ctg1298.39, evm.TU.ctg1298.40, evm.TU.ctg1298.52, evm.TU.ctg1474.116, evm.TU.ctg1487.16, evm.TU.ctg150.29, evm.TU.ctg150.30, evm.TU.ctg242.2, evm.TU.ctg242.6, evm.TU.ctg280.6, evm.TU.ctg298.22, evm.TU.ctg317.66, evm.TU.ctg318.7, evm.TU.ctg348.123, evm.TU.ctg383.6, evm.TU.ctg385.28, evm.TU.ctg385.3…
GO:0047364	2.75e-06	0.000185272	13	15	desulfoglucosinolate sulfotransferase activity	molecular_function	evm.TU.ctg1052.61, evm.TU.ctg1115.50, evm.TU.ctg1115.61, evm.TU.ctg1115.70, evm.TU.ctg1115.72, evm.TU.ctg1206.9, evm.TU.ctg1207.2, evm.TU.ctg1437.12, evm.TU.ctg231.3, evm.TU.ctg231.6, evm.TU.ctg560.9, evm.TU.ctg808.41, evm.TU.ctg924.13
GO:0050502	2.75e-06	0.000185272	13	15	cis-zeatin O-beta-D-glucosyltransferase activity	molecular_function	evm.TU.ctg1365.16, evm.TU.ctg137.40, evm.TU.ctg137.57, evm.TU.ctg137.60, evm.TU.ctg137.62, evm.TU.ctg137.64, evm.TU.ctg137.66, evm.TU.ctg1422.89, evm.TU.ctg1422.91, evm.TU.ctg1422.93, evm.TU.ctg1422.95, evm.TU.ctg1422.97, evm.TU.ctg723.2
GO:0080066	2.75e-06	0.000185272	13	15	3-methylthiopropyl-desulfoglucosinolate sulfotransferase activity	molecular_function	evm.TU.ctg1052.61, evm.TU.ctg1115.50, evm.TU.ctg1115.61, evm.TU.ctg1115.70, evm.TU.ctg1115.72, evm.TU.ctg1206.9, evm.TU.ctg1207.2, evm.TU.ctg1437.12, evm.TU.ctg231.3, evm.TU.ctg231.6, evm.TU.ctg560.9, evm.TU.ctg808.41, evm.TU.ctg924.13
GO:0080067	2.75e-06	0.000185272	13	15	4-methylthiobutyl-desulfoglucosinolate sulfotransferase activity	molecular_function	evm.TU.ctg1052.61, evm.TU.ctg1115.50, evm.TU.ctg1115.61, evm.TU.ctg1115.70, evm.TU.ctg1115.72, evm.TU.ctg1206.9, evm.TU.ctg1207.2, evm.TU.ctg1437.12, evm.TU.ctg231.3, evm.TU.ctg231.6, evm.TU.ctg560.9, evm.TU.ctg808.41, evm.TU.ctg924.13
GO:0080068	2.75e-06	0.000185272	13	15	5-methylthiopentyl-desulfoglucosinolate sulfotransferase activity	molecular_function	evm.TU.ctg1052.61, evm.TU.ctg1115.50, evm.TU.ctg1115.61, evm.TU.ctg1115.70, evm.TU.ctg1115.72, evm.TU.ctg1206.9, evm.TU.ctg1207.2, evm.TU.ctg1437.12, evm.TU.ctg231.3, evm.TU.ctg231.6, evm.TU.ctg560.9, evm.TU.ctg808.41, evm.TU.ctg924.13
GO:0080069	2.75e-06	0.000185272	13	15	7-methylthioheptyl-desulfoglucosinolate sulfotransferase activity	molecular_function	evm.TU.ctg1052.61, evm.TU.ctg1115.50, evm.TU.ctg1115.61, evm.TU.ctg1115.70, evm.TU.ctg1115.72, evm.TU.ctg1206.9, evm.TU.ctg1207.2, evm.TU.ctg1437.12, evm.TU.ctg231.3, evm.TU.ctg231.6, evm.TU.ctg560.9, evm.TU.ctg808.41, evm.TU.ctg924.13
GO:0080070	2.75e-06	0.000185272	13	15	8-methylthiooctyl-desulfoglucosinolate sulfotransferase activity	molecular_function	evm.TU.ctg1052.61, evm.TU.ctg1115.50, evm.TU.ctg1115.61, evm.TU.ctg1115.70, evm.TU.ctg1115.72, evm.TU.ctg1206.9, evm.TU.ctg1207.2, evm.TU.ctg1437.12, evm.TU.ctg231.3, evm.TU.ctg231.6, evm.TU.ctg560.9, evm.TU.ctg808.41, evm.TU.ctg924.13
GO:0080071	2.75e-06	0.000185272	13	15	indol-3-yl-methyl-desulfoglucosinolate sulfotransferase activity	molecular_function	evm.TU.ctg1052.61, evm.TU.ctg1115.50, evm.TU.ctg1115.61, evm.TU.ctg1115.70, evm.TU.ctg1115.72, evm.TU.ctg1206.9, evm.TU.ctg1207.2, evm.TU.ctg1437.12, evm.TU.ctg231.3, evm.TU.ctg231.6, evm.TU.ctg560.9, evm.TU.ctg808.41, evm.TU.ctg924.13
GO:0034764	2.75e-06	0.000185272	22	33	positive regulation of transmembrane transport	biological_process	evm.TU.ctg1059.35, evm.TU.ctg1165.17, evm.TU.ctg1165.22, evm.TU.ctg1275.45, evm.TU.ctg1473.8, evm.TU.ctg239.6, evm.TU.ctg300.2, evm.TU.ctg300.18, evm.TU.ctg383.2, evm.TU.ctg427.122, evm.TU.ctg427.132, evm.TU.ctg445.13, evm.TU.ctg669.9, evm.TU.ctg670.5, evm.TU.ctg697.20, evm.TU.ctg716.50, evm.TU.ctg730.7, evm.TU.ctg822.33, evm.TU.ctg822.66, evm.TU.ctg917.15, evm.TU.ctg917.25, evm.TU.ctg996.1
GO:0043270	2.75e-06	0.000185272	22	33	positive regulation of ion transport	biological_process	evm.TU.ctg1059.35, evm.TU.ctg1165.17, evm.TU.ctg1165.22, evm.TU.ctg1275.45, evm.TU.ctg1473.8, evm.TU.ctg239.6, evm.TU.ctg300.2, evm.TU.ctg300.18, evm.TU.ctg383.2, evm.TU.ctg427.122, evm.TU.ctg427.132, evm.TU.ctg445.13, evm.TU.ctg669.9, evm.TU.ctg670.5, evm.TU.ctg697.20, evm.TU.ctg716.50, evm.TU.ctg730.7, evm.TU.ctg822.33, evm.TU.ctg822.66, evm.TU.ctg917.15, evm.TU.ctg917.25, evm.TU.ctg996.1
GO:0022890	3.08e-06	0.000205909	132	342	inorganic cation transmembrane transporter activity	molecular_function	evm.TU.ctg1001.18, evm.TU.ctg1007.40, evm.TU.ctg1007.42, evm.TU.ctg1010.1, evm.TU.ctg1029.52, evm.TU.ctg1031.79, evm.TU.ctg1031.80, evm.TU.ctg1070.12, evm.TU.ctg1071.4, evm.TU.ctg1071.10, evm.TU.ctg1071.12, evm.TU.ctg1071.13, evm.TU.ctg1098.5, evm.TU.ctg1099.142, evm.TU.ctg1102.53, evm.TU.ctg1104.3, evm.TU.ctg1106.3, evm.TU.ctg1126.1, evm.TU.ctg1126.3, evm.TU.ctg1133.37, evm.TU.ctg1133.38, evm.TU…
GO:0015103	3.35e-06	0.000222822	53	111	inorganic anion transmembrane transporter activity	molecular_function	evm.TU.ctg1006.30, evm.TU.ctg105.8, evm.TU.ctg1239.42, evm.TU.ctg1373.66, evm.TU.ctg1373.67, evm.TU.ctg1399.25, evm.TU.ctg1422.181, evm.TU.ctg151.14, evm.TU.ctg164.14, evm.TU.ctg164.15, evm.TU.ctg164.16, evm.TU.ctg164.19, evm.TU.ctg186.4, evm.TU.ctg186.6, evm.TU.ctg193.2, evm.TU.ctg193.4, evm.TU.ctg193.7, evm.TU.ctg193.10, evm.TU.ctg193.16, evm.TU.ctg211.50, evm.TU.ctg256.31, evm.TU.ctg299.24, ev…
GO:0006812	3.92e-06	0.000252677	184	506	cation transport	biological_process	evm.TU.ctg1001.18, evm.TU.ctg1007.40, evm.TU.ctg1007.42, evm.TU.ctg1010.1, evm.TU.ctg1029.52, evm.TU.ctg1031.79, evm.TU.ctg1031.80, evm.TU.ctg1038.5, evm.TU.ctg1039.1, evm.TU.ctg1059.35, evm.TU.ctg1070.12, evm.TU.ctg1071.4, evm.TU.ctg1071.10, evm.TU.ctg1071.12, evm.TU.ctg1071.13, evm.TU.ctg1098.5, evm.TU.ctg1099.142, evm.TU.ctg1102.53, evm.TU.ctg1104.3, evm.TU.ctg1106.3, evm.TU.ctg1126.1, evm.TU.…
GO:0015205	3.92e-06	0.000252677	19	27	nucleobase transmembrane transporter activity	molecular_function	evm.TU.ctg1049.2, evm.TU.ctg1123.13, evm.TU.ctg1373.25, evm.TU.ctg1373.26, evm.TU.ctg1373.28, evm.TU.ctg1412.4, evm.TU.ctg1412.5, evm.TU.ctg272.14, evm.TU.ctg284.38, evm.TU.ctg317.10, evm.TU.ctg317.14, evm.TU.ctg317.16, evm.TU.ctg317.18, evm.TU.ctg356.12, evm.TU.ctg396.1, evm.TU.ctg396.2, evm.TU.ctg414.5, evm.TU.ctg498.19, evm.TU.ctg957.115
GO:0015851	3.92e-06	0.000252677	19	27	nucleobase transport	biological_process	evm.TU.ctg1049.2, evm.TU.ctg1123.13, evm.TU.ctg1373.25, evm.TU.ctg1373.26, evm.TU.ctg1373.28, evm.TU.ctg1412.4, evm.TU.ctg1412.5, evm.TU.ctg272.14, evm.TU.ctg284.38, evm.TU.ctg317.10, evm.TU.ctg317.14, evm.TU.ctg317.16, evm.TU.ctg317.18, evm.TU.ctg356.12, evm.TU.ctg396.1, evm.TU.ctg396.2, evm.TU.ctg414.5, evm.TU.ctg498.19, evm.TU.ctg957.115
GO:0042659	3.92e-06	0.000252677	19	27	regulation of cell fate specification	biological_process	evm.TU.ctg1042.128, evm.TU.ctg1042.131, evm.TU.ctg1364.233, evm.TU.ctg1364.234, evm.TU.ctg1505.21, evm.TU.ctg1505.26, evm.TU.ctg168.11, evm.TU.ctg270.4, evm.TU.ctg45.5, evm.TU.ctg45.7, evm.TU.ctg45.12, evm.TU.ctg570.12, evm.TU.ctg698.20, evm.TU.ctg800.15, evm.TU.ctg800.19, evm.TU.ctg800.20, evm.TU.ctg800.21, evm.TU.ctg801.7, evm.TU.ctg884.19
GO:2000067	3.92e-06	0.000252677	19	27	regulation of root morphogenesis	biological_process	evm.TU.ctg1042.128, evm.TU.ctg1042.131, evm.TU.ctg1364.233, evm.TU.ctg1364.234, evm.TU.ctg1505.21, evm.TU.ctg1505.26, evm.TU.ctg168.11, evm.TU.ctg270.4, evm.TU.ctg45.5, evm.TU.ctg45.7, evm.TU.ctg45.12, evm.TU.ctg570.12, evm.TU.ctg698.20, evm.TU.ctg800.15, evm.TU.ctg800.19, evm.TU.ctg800.20, evm.TU.ctg800.21, evm.TU.ctg801.7, evm.TU.ctg884.19
GO:0048829	4.16e-06	0.000259941	15	19	root cap development	biological_process	evm.TU.ctg1021.11, evm.TU.ctg1042.142, evm.TU.ctg183.84, evm.TU.ctg257.2, evm.TU.ctg270.19, evm.TU.ctg34.14, evm.TU.ctg38.9, evm.TU.ctg49.6, evm.TU.ctg648.120, evm.TU.ctg648.121, evm.TU.ctg749.8, evm.TU.ctg866.144, evm.TU.ctg875.28, evm.TU.ctg875.29, evm.TU.ctg899.11
GO:2001242	4.16e-06	0.000259941	15	19	regulation of intrinsic apoptotic signaling pathway	biological_process	evm.TU.ctg1455.154, evm.TU.ctg1455.156, evm.TU.ctg1455.159, evm.TU.ctg1455.163, evm.TU.ctg1455.164, evm.TU.ctg1455.166, evm.TU.ctg1477.109, evm.TU.ctg1477.113, evm.TU.ctg1507.63, evm.TU.ctg1507.66, evm.TU.ctg1507.68, evm.TU.ctg1507.73, evm.TU.ctg1507.79, evm.TU.ctg740.53, evm.TU.ctg740.55
GO:0003008	4.17e-06	0.000259941	38	72	system process	biological_process	evm.TU.ctg1052.87, evm.TU.ctg1053.1, evm.TU.ctg1059.35, evm.TU.ctg1165.17, evm.TU.ctg1165.22, evm.TU.ctg1275.45, evm.TU.ctg1455.45, evm.TU.ctg1455.46, evm.TU.ctg1455.48, evm.TU.ctg1473.8, evm.TU.ctg239.6, evm.TU.ctg255.31, evm.TU.ctg255.33, evm.TU.ctg300.2, evm.TU.ctg300.18, evm.TU.ctg32.101, evm.TU.ctg383.2, evm.TU.ctg427.122, evm.TU.ctg427.132, evm.TU.ctg445.13, evm.TU.ctg498.6, evm.TU.ctg498.7…
GO:0006937	4.22e-06	0.000259941	18	25	regulation of muscle contraction	biological_process	evm.TU.ctg1059.35, evm.TU.ctg1165.17, evm.TU.ctg1165.22, evm.TU.ctg1275.45, evm.TU.ctg1473.8, evm.TU.ctg300.2, evm.TU.ctg300.18, evm.TU.ctg427.122, evm.TU.ctg427.132, evm.TU.ctg445.13, evm.TU.ctg697.20, evm.TU.ctg716.50, evm.TU.ctg730.7, evm.TU.ctg822.33, evm.TU.ctg822.66, evm.TU.ctg917.15, evm.TU.ctg917.25, evm.TU.ctg996.1
GO:0031430	4.22e-06	0.000259941	18	25	M band	cellular_component	evm.TU.ctg1059.35, evm.TU.ctg1165.17, evm.TU.ctg1165.22, evm.TU.ctg1275.45, evm.TU.ctg1473.8, evm.TU.ctg300.2, evm.TU.ctg300.18, evm.TU.ctg427.122, evm.TU.ctg427.132, evm.TU.ctg445.13, evm.TU.ctg697.20, evm.TU.ctg716.50, evm.TU.ctg730.7, evm.TU.ctg822.33, evm.TU.ctg822.66, evm.TU.ctg917.15, evm.TU.ctg917.25, evm.TU.ctg996.1
GO:0031672	4.22e-06	0.000259941	18	25	A band	cellular_component	evm.TU.ctg1059.35, evm.TU.ctg1165.17, evm.TU.ctg1165.22, evm.TU.ctg1275.45, evm.TU.ctg1473.8, evm.TU.ctg300.2, evm.TU.ctg300.18, evm.TU.ctg427.122, evm.TU.ctg427.132, evm.TU.ctg445.13, evm.TU.ctg697.20, evm.TU.ctg716.50, evm.TU.ctg730.7, evm.TU.ctg822.33, evm.TU.ctg822.66, evm.TU.ctg917.15, evm.TU.ctg917.25, evm.TU.ctg996.1
GO:0043268	4.22e-06	0.000259941	18	25	positive regulation of potassium ion transport	biological_process	evm.TU.ctg1059.35, evm.TU.ctg1165.17, evm.TU.ctg1165.22, evm.TU.ctg1275.45, evm.TU.ctg1473.8, evm.TU.ctg300.2, evm.TU.ctg300.18, evm.TU.ctg427.122, evm.TU.ctg427.132, evm.TU.ctg445.13, evm.TU.ctg697.20, evm.TU.ctg716.50, evm.TU.ctg730.7, evm.TU.ctg822.33, evm.TU.ctg822.66, evm.TU.ctg917.15, evm.TU.ctg917.25, evm.TU.ctg996.1
GO:1903169	4.22e-06	0.000259941	18	25	regulation of calcium ion transmembrane transport	biological_process	evm.TU.ctg1059.35, evm.TU.ctg1165.17, evm.TU.ctg1165.22, evm.TU.ctg1275.45, evm.TU.ctg1473.8, evm.TU.ctg300.2, evm.TU.ctg300.18, evm.TU.ctg427.122, evm.TU.ctg427.132, evm.TU.ctg445.13, evm.TU.ctg697.20, evm.TU.ctg716.50, evm.TU.ctg730.7, evm.TU.ctg822.33, evm.TU.ctg822.66, evm.TU.ctg917.15, evm.TU.ctg917.25, evm.TU.ctg996.1
GO:0000076	4.41e-06	0.000269042	16	21	DNA replication checkpoint	biological_process	evm.TU.ctg1133.74, evm.TU.ctg144.5, evm.TU.ctg1455.154, evm.TU.ctg1455.156, evm.TU.ctg1455.159, evm.TU.ctg1455.163, evm.TU.ctg1455.164, evm.TU.ctg1455.166, evm.TU.ctg1507.63, evm.TU.ctg1507.66, evm.TU.ctg1507.68, evm.TU.ctg1507.73, evm.TU.ctg1507.79, evm.TU.ctg156.9, evm.TU.ctg159.23, evm.TU.ctg728.3
GO:0006816	4.42e-06	0.000269042	49	101	calcium ion transport	biological_process	evm.TU.ctg1059.35, evm.TU.ctg1071.12, evm.TU.ctg1098.5, evm.TU.ctg1104.3, evm.TU.ctg1133.79, evm.TU.ctg1165.17, evm.TU.ctg1165.22, evm.TU.ctg116.148, evm.TU.ctg116.154, evm.TU.ctg116.157, evm.TU.ctg1224.102, evm.TU.ctg1275.45, evm.TU.ctg1390.86, evm.TU.ctg1439.8, evm.TU.ctg1443.3, evm.TU.ctg1443.8, evm.TU.ctg1443.14, evm.TU.ctg1473.8, evm.TU.ctg1479.66, evm.TU.ctg1506.14, evm.TU.ctg159.29, evm.TU…
GO:0005215	4.85e-06	0.000293684	360	1083	transporter activity	molecular_function	evm.TU.ctg1001.18, evm.TU.ctg1006.30, evm.TU.ctg1007.40, evm.TU.ctg1007.42, evm.TU.ctg1010.1, evm.TU.ctg1028.1, evm.TU.ctg1029.52, evm.TU.ctg1029.97, evm.TU.ctg1031.79, evm.TU.ctg1031.80, evm.TU.ctg1038.5, evm.TU.ctg1039.1, evm.TU.ctg1040.13, evm.TU.ctg1049.2, evm.TU.ctg1051.4, evm.TU.ctg1052.16, evm.TU.ctg1052.20, evm.TU.ctg1059.26, evm.TU.ctg1059.28, evm.TU.ctg105.8, evm.TU.ctg1070.12, evm.TU.c…
GO:0051117	4.88e-06	0.000293732	23	36	ATPase binding	molecular_function	evm.TU.ctg1001.18, evm.TU.ctg1059.35, evm.TU.ctg1165.17, evm.TU.ctg1165.22, evm.TU.ctg1225.5, evm.TU.ctg1275.45, evm.TU.ctg1473.8, evm.TU.ctg185.36, evm.TU.ctg300.2, evm.TU.ctg300.18, evm.TU.ctg427.122, evm.TU.ctg427.132, evm.TU.ctg445.13, evm.TU.ctg697.20, evm.TU.ctg716.50, evm.TU.ctg730.7, evm.TU.ctg822.33, evm.TU.ctg822.66, evm.TU.ctg893.15, evm.TU.ctg917.15, evm.TU.ctg917.25, evm.TU.ctg996.1,…
GO:0030308	5.25e-06	0.000314233	26	43	negative regulation of cell growth	biological_process	evm.TU.ctg1026.7, evm.TU.ctg1116.47, evm.TU.ctg1116.63, evm.TU.ctg1116.67, evm.TU.ctg1123.10, evm.TU.ctg1264.27, evm.TU.ctg1444.1, evm.TU.ctg1444.2, evm.TU.ctg1446.6, evm.TU.ctg1447.18, evm.TU.ctg1455.111, evm.TU.ctg1455.112, evm.TU.ctg1497.10, evm.TU.ctg1502.6, evm.TU.ctg1507.9, evm.TU.ctg1507.11, evm.TU.ctg251.97, evm.TU.ctg251.102, evm.TU.ctg251.103, evm.TU.ctg251.105, evm.TU.ctg278.9, evm.TU.…
GO:0006874	5.32e-06	0.00031691	31	55	cellular calcium ion homeostasis	biological_process	evm.TU.ctg1059.35, evm.TU.ctg1091.10, evm.TU.ctg1165.17, evm.TU.ctg1165.22, evm.TU.ctg1224.102, evm.TU.ctg1275.45, evm.TU.ctg1439.8, evm.TU.ctg1455.45, evm.TU.ctg1455.46, evm.TU.ctg1455.48, evm.TU.ctg1473.8, evm.TU.ctg1506.14, evm.TU.ctg255.31, evm.TU.ctg255.33, evm.TU.ctg300.2, evm.TU.ctg300.18, evm.TU.ctg32.101, evm.TU.ctg427.122, evm.TU.ctg427.132, evm.TU.ctg445.13, evm.TU.ctg545.3, evm.TU.ctg…
GO:0007267	5.5e-06	0.000323897	33	60	cell-cell signaling	biological_process	evm.TU.ctg1059.35, evm.TU.ctg1165.17, evm.TU.ctg1165.22, evm.TU.ctg1263.32, evm.TU.ctg1275.45, evm.TU.ctg1470.11, evm.TU.ctg1473.8, evm.TU.ctg300.2, evm.TU.ctg300.18, evm.TU.ctg32.27, evm.TU.ctg32.29, evm.TU.ctg32.33, evm.TU.ctg398.14, evm.TU.ctg399.3, evm.TU.ctg427.122, evm.TU.ctg427.132, evm.TU.ctg437.56, evm.TU.ctg437.59, evm.TU.ctg445.13, evm.TU.ctg513.58, evm.TU.ctg553.37, evm.TU.ctg560.69, …
GO:0072503	5.5e-06	0.000323897	33	60	cellular divalent inorganic cation homeostasis	biological_process	evm.TU.ctg1059.35, evm.TU.ctg1091.10, evm.TU.ctg1099.142, evm.TU.ctg1165.17, evm.TU.ctg1165.22, evm.TU.ctg1224.102, evm.TU.ctg1275.45, evm.TU.ctg1439.8, evm.TU.ctg1455.45, evm.TU.ctg1455.46, evm.TU.ctg1455.48, evm.TU.ctg1473.8, evm.TU.ctg1506.14, evm.TU.ctg185.36, evm.TU.ctg255.31, evm.TU.ctg255.33, evm.TU.ctg300.2, evm.TU.ctg300.18, evm.TU.ctg32.101, evm.TU.ctg427.122, evm.TU.ctg427.132, evm.TU.…
GO:0090448	5.67e-06	0.000326782	11	12	glucosinolate:proton symporter activity	molecular_function	evm.TU.ctg589.1, evm.TU.ctg589.2, evm.TU.ctg589.3, evm.TU.ctg589.5, evm.TU.ctg589.6, evm.TU.ctg680.53, evm.TU.ctg680.54, evm.TU.ctg680.55, evm.TU.ctg680.58, evm.TU.ctg680.60, evm.TU.ctg749.116
GO:0090449	5.67e-06	0.000326782	11	12	phloem glucosinolate loading	biological_process	evm.TU.ctg589.1, evm.TU.ctg589.2, evm.TU.ctg589.3, evm.TU.ctg589.5, evm.TU.ctg589.6, evm.TU.ctg680.53, evm.TU.ctg680.54, evm.TU.ctg680.55, evm.TU.ctg680.58, evm.TU.ctg680.60, evm.TU.ctg749.116
GO:1901349	5.67e-06	0.000326782	11	12	glucosinolate transport	biological_process	evm.TU.ctg589.1, evm.TU.ctg589.2, evm.TU.ctg589.3, evm.TU.ctg589.5, evm.TU.ctg589.6, evm.TU.ctg680.53, evm.TU.ctg680.54, evm.TU.ctg680.55, evm.TU.ctg680.58, evm.TU.ctg680.60, evm.TU.ctg749.116
GO:1902229	5.67e-06	0.000326782	11	12	regulation of intrinsic apoptotic signaling pathway in response to DNA damage	biological_process	evm.TU.ctg1455.154, evm.TU.ctg1455.156, evm.TU.ctg1455.159, evm.TU.ctg1455.163, evm.TU.ctg1455.164, evm.TU.ctg1455.166, evm.TU.ctg1507.63, evm.TU.ctg1507.66, evm.TU.ctg1507.68, evm.TU.ctg1507.73, evm.TU.ctg1507.79
GO:0051050	5.98e-06	0.000342833	40	78	positive regulation of transport	biological_process	evm.TU.ctg1059.35, evm.TU.ctg1094.4, evm.TU.ctg1165.17, evm.TU.ctg1165.22, evm.TU.ctg1270.16, evm.TU.ctg1270.21, evm.TU.ctg1270.26, evm.TU.ctg1275.45, evm.TU.ctg1349.4, evm.TU.ctg1470.11, evm.TU.ctg1473.8, evm.TU.ctg1477.40, evm.TU.ctg1477.109, evm.TU.ctg1477.113, evm.TU.ctg239.6, evm.TU.ctg300.2, evm.TU.ctg300.18, evm.TU.ctg37.39, evm.TU.ctg37.41, evm.TU.ctg383.2, evm.TU.ctg422.1, evm.TU.ctg427.…
GO:0010498	7.44e-06	0.00042433	131	344	proteasomal protein catabolic process	biological_process	evm.TU.ctg100.97, evm.TU.ctg1021.9, evm.TU.ctg1062.51, evm.TU.ctg1062.53, evm.TU.ctg107.100, evm.TU.ctg1133.35, evm.TU.ctg1152.9, evm.TU.ctg116.82, evm.TU.ctg116.98, evm.TU.ctg116.104, evm.TU.ctg116.116, evm.TU.ctg116.120, evm.TU.ctg1173.156, evm.TU.ctg1194.12, evm.TU.ctg1221.56, evm.TU.ctg1239.24, evm.TU.ctg1245.31, evm.TU.ctg1251.41, evm.TU.ctg1260.50, evm.TU.ctg1271.2, evm.TU.ctg1274.6, evm.TU…
GO:0072359	7.64e-06	0.000433684	27	46	circulatory system development	biological_process	evm.TU.ctg1059.35, evm.TU.ctg1165.17, evm.TU.ctg1165.22, evm.TU.ctg1275.45, evm.TU.ctg1347.21, evm.TU.ctg1455.98, evm.TU.ctg1473.8, evm.TU.ctg1477.109, evm.TU.ctg1477.113, evm.TU.ctg1507.8, evm.TU.ctg300.2, evm.TU.ctg300.18, evm.TU.ctg427.122, evm.TU.ctg427.132, evm.TU.ctg445.13, evm.TU.ctg684.49, evm.TU.ctg697.20, evm.TU.ctg716.50, evm.TU.ctg730.7, evm.TU.ctg740.53, evm.TU.ctg740.55, evm.TU.ctg7…
GO:0044773	7.91e-06	0.000446317	20	30	mitotic DNA damage checkpoint	biological_process	evm.TU.ctg1099.170, evm.TU.ctg1235.7, evm.TU.ctg1235.16, evm.TU.ctg1455.154, evm.TU.ctg1455.156, evm.TU.ctg1455.159, evm.TU.ctg1455.163, evm.TU.ctg1455.164, evm.TU.ctg1455.166, evm.TU.ctg1479.49, evm.TU.ctg1507.63, evm.TU.ctg1507.66, evm.TU.ctg1507.68, evm.TU.ctg1507.73, evm.TU.ctg1507.79, evm.TU.ctg632.6, evm.TU.ctg632.15, evm.TU.ctg632.21, evm.TU.ctg779.3, evm.TU.ctg961.2
GO:0009888	8.54e-06	0.000479898	254	738	tissue development	biological_process	evm.TU.ctg1007.7, evm.TU.ctg1034.1, evm.TU.ctg1035.1, evm.TU.ctg1037.13, evm.TU.ctg1040.3, evm.TU.ctg1042.128, evm.TU.ctg1042.131, evm.TU.ctg1043.6, evm.TU.ctg1052.87, evm.TU.ctg1053.1, evm.TU.ctg1061.3, evm.TU.ctg1071.3, evm.TU.ctg1071.8, evm.TU.ctg1091.10, evm.TU.ctg1097.9, evm.TU.ctg1097.10, evm.TU.ctg1101.5, evm.TU.ctg1104.5, evm.TU.ctg1104.18, evm.TU.ctg110.1, evm.TU.ctg110.4, evm.TU.ctg1116…
GO:0010597	8.76e-06	0.000486942	12	14	green leaf volatile biosynthetic process	biological_process	evm.TU.ctg1298.39, evm.TU.ctg1298.40, evm.TU.ctg385.28, evm.TU.ctg385.33, evm.TU.ctg385.35, evm.TU.ctg385.49, evm.TU.ctg385.69, evm.TU.ctg385.73, evm.TU.ctg820.141, evm.TU.ctg820.142, evm.TU.ctg820.147, evm.TU.ctg820.148
GO:0019372	8.76e-06	0.000486942	12	14	lipoxygenase pathway	biological_process	evm.TU.ctg1298.39, evm.TU.ctg1298.40, evm.TU.ctg385.28, evm.TU.ctg385.33, evm.TU.ctg385.35, evm.TU.ctg385.49, evm.TU.ctg385.69, evm.TU.ctg385.73, evm.TU.ctg820.141, evm.TU.ctg820.142, evm.TU.ctg820.147, evm.TU.ctg820.148
GO:0008324	9.04e-06	0.000498615	139	370	cation transmembrane transporter activity	molecular_function	evm.TU.ctg1001.18, evm.TU.ctg1007.40, evm.TU.ctg1007.42, evm.TU.ctg1010.1, evm.TU.ctg1029.52, evm.TU.ctg1031.79, evm.TU.ctg1031.80, evm.TU.ctg1038.5, evm.TU.ctg1039.1, evm.TU.ctg1070.12, evm.TU.ctg1071.4, evm.TU.ctg1071.10, evm.TU.ctg1071.12, evm.TU.ctg1071.13, evm.TU.ctg1098.5, evm.TU.ctg1099.142, evm.TU.ctg1102.53, evm.TU.ctg1104.3, evm.TU.ctg1106.3, evm.TU.ctg1126.1, evm.TU.ctg1126.3, evm.TU.c…
GO:0008022	9.06e-06	0.000498615	19	28	protein C-terminus binding	molecular_function	evm.TU.ctg368.317, evm.TU.ctg3.11, evm.TU.ctg40.51, evm.TU.ctg416.3, evm.TU.ctg589.21, evm.TU.ctg589.22, evm.TU.ctg589.24, evm.TU.ctg680.6, evm.TU.ctg680.7, evm.TU.ctg681.17, evm.TU.ctg6.12, evm.TU.ctg6.14, evm.TU.ctg6.17, evm.TU.ctg6.19, evm.TU.ctg6.20, evm.TU.ctg734.84, evm.TU.ctg734.93, evm.TU.ctg734.99, evm.TU.ctg806.3
GO:0051924	1.02e-05	0.000556045	18	26	regulation of calcium ion transport	biological_process	evm.TU.ctg1059.35, evm.TU.ctg1165.17, evm.TU.ctg1165.22, evm.TU.ctg1275.45, evm.TU.ctg1473.8, evm.TU.ctg300.2, evm.TU.ctg300.18, evm.TU.ctg427.122, evm.TU.ctg427.132, evm.TU.ctg445.13, evm.TU.ctg697.20, evm.TU.ctg716.50, evm.TU.ctg730.7, evm.TU.ctg822.33, evm.TU.ctg822.66, evm.TU.ctg917.15, evm.TU.ctg917.25, evm.TU.ctg996.1
GO:0090257	1.02e-05	0.000556045	18	26	regulation of muscle system process	biological_process	evm.TU.ctg1059.35, evm.TU.ctg1165.17, evm.TU.ctg1165.22, evm.TU.ctg1275.45, evm.TU.ctg1473.8, evm.TU.ctg300.2, evm.TU.ctg300.18, evm.TU.ctg427.122, evm.TU.ctg427.132, evm.TU.ctg445.13, evm.TU.ctg697.20, evm.TU.ctg716.50, evm.TU.ctg730.7, evm.TU.ctg822.33, evm.TU.ctg822.66, evm.TU.ctg917.15, evm.TU.ctg917.25, evm.TU.ctg996.1
GO:0031570	1.06e-05	0.000574163	28	49	DNA integrity checkpoint	biological_process	evm.TU.ctg1099.170, evm.TU.ctg1133.74, evm.TU.ctg1235.7, evm.TU.ctg1235.16, evm.TU.ctg1262.2, evm.TU.ctg144.5, evm.TU.ctg1455.154, evm.TU.ctg1455.156, evm.TU.ctg1455.159, evm.TU.ctg1455.163, evm.TU.ctg1455.164, evm.TU.ctg1455.166, evm.TU.ctg1479.49, evm.TU.ctg1507.63, evm.TU.ctg1507.66, evm.TU.ctg1507.68, evm.TU.ctg1507.73, evm.TU.ctg1507.79, evm.TU.ctg156.9, evm.TU.ctg159.23, evm.TU.ctg632.6, ev…
GO:0022840	1.09e-05	0.000581888	13	16	leak channel activity	molecular_function	evm.TU.ctg1029.52, evm.TU.ctg1070.12, evm.TU.ctg126.2, evm.TU.ctg1.2, evm.TU.ctg1.5, evm.TU.ctg1.6, evm.TU.ctg1.7, evm.TU.ctg27.1, evm.TU.ctg27.3, evm.TU.ctg27.4, evm.TU.ctg27.5, evm.TU.ctg27.6, evm.TU.ctg317.3
GO:0022841	1.09e-05	0.000581888	13	16	potassium ion leak channel activity	molecular_function	evm.TU.ctg1029.52, evm.TU.ctg1070.12, evm.TU.ctg126.2, evm.TU.ctg1.2, evm.TU.ctg1.5, evm.TU.ctg1.6, evm.TU.ctg1.7, evm.TU.ctg27.1, evm.TU.ctg27.3, evm.TU.ctg27.4, evm.TU.ctg27.5, evm.TU.ctg27.6, evm.TU.ctg317.3
GO:0022842	1.09e-05	0.000581888	13	16	narrow pore channel activity	molecular_function	evm.TU.ctg1029.52, evm.TU.ctg1070.12, evm.TU.ctg126.2, evm.TU.ctg1.2, evm.TU.ctg1.5, evm.TU.ctg1.6, evm.TU.ctg1.7, evm.TU.ctg27.1, evm.TU.ctg27.3, evm.TU.ctg27.4, evm.TU.ctg27.5, evm.TU.ctg27.6, evm.TU.ctg317.3
GO:0030322	1.09e-05	0.000581888	13	16	stabilization of membrane potential	biological_process	evm.TU.ctg1029.52, evm.TU.ctg1070.12, evm.TU.ctg126.2, evm.TU.ctg1.2, evm.TU.ctg1.5, evm.TU.ctg1.6, evm.TU.ctg1.7, evm.TU.ctg27.1, evm.TU.ctg27.3, evm.TU.ctg27.4, evm.TU.ctg27.5, evm.TU.ctg27.6, evm.TU.ctg317.3
GO:0019932	1.12e-05	0.000591895	48	101	second-messenger-mediated signaling	biological_process	evm.TU.ctg1010.20, evm.TU.ctg1059.35, evm.TU.ctg1071.12, evm.TU.ctg1133.79, evm.TU.ctg1165.17, evm.TU.ctg1165.22, evm.TU.ctg116.148, evm.TU.ctg116.154, evm.TU.ctg116.157, evm.TU.ctg1263.32, evm.TU.ctg1275.45, evm.TU.ctg1390.86, evm.TU.ctg1443.3, evm.TU.ctg1443.8, evm.TU.ctg1443.14, evm.TU.ctg1473.8, evm.TU.ctg1479.66, evm.TU.ctg159.29, evm.TU.ctg300.2, evm.TU.ctg300.18, evm.TU.ctg427.122, evm.TU.…
GO:2001020	1.12e-05	0.000591895	32	59	regulation of response to DNA damage stimulus	biological_process	evm.TU.ctg1006.50, evm.TU.ctg1052.89, evm.TU.ctg1053.3, evm.TU.ctg1086.4, evm.TU.ctg1087.11, evm.TU.ctg1235.7, evm.TU.ctg1235.16, evm.TU.ctg1336.29, evm.TU.ctg1455.154, evm.TU.ctg1455.156, evm.TU.ctg1455.159, evm.TU.ctg1455.163, evm.TU.ctg1455.164, evm.TU.ctg1455.166, evm.TU.ctg1500.11, evm.TU.ctg1507.63, evm.TU.ctg1507.66, evm.TU.ctg1507.68, evm.TU.ctg1507.73, evm.TU.ctg1507.79, evm.TU.ctg321.33…
GO:0015020	1.16e-05	0.000605592	22	35	glucuronosyltransferase activity	molecular_function	evm.TU.ctg1150.2, evm.TU.ctg137.40, evm.TU.ctg137.57, evm.TU.ctg137.60, evm.TU.ctg137.62, evm.TU.ctg137.64, evm.TU.ctg137.66, evm.TU.ctg1422.89, evm.TU.ctg1422.91, evm.TU.ctg1422.93, evm.TU.ctg1422.95, evm.TU.ctg1422.97, evm.TU.ctg1497.97, evm.TU.ctg1497.99, evm.TU.ctg1502.89, evm.TU.ctg1502.92, evm.TU.ctg266.3, evm.TU.ctg267.1, evm.TU.ctg267.3, evm.TU.ctg368.274, evm.TU.ctg723.2, evm.TU.ctg892.89
GO:0051234	1.23e-05	0.000640217	635	2031	establishment of localization	biological_process	evm.TU.ctg1001.16, evm.TU.ctg1001.18, evm.TU.ctg1006.30, evm.TU.ctg1007.40, evm.TU.ctg1007.42, evm.TU.ctg100.97, evm.TU.ctg1010.1, evm.TU.ctg1014.3, evm.TU.ctg1015.63, evm.TU.ctg1018.2, evm.TU.ctg1019.251, evm.TU.ctg1022.10, evm.TU.ctg1028.1, evm.TU.ctg1029.3, evm.TU.ctg1029.52, evm.TU.ctg1029.97, evm.TU.ctg102.14, evm.TU.ctg1031.79, evm.TU.ctg1031.80, evm.TU.ctg1035.7, evm.TU.ctg1036.2, evm.TU.c…
GO:0000794	1.33e-05	0.000689759	27	47	condensed nuclear chromosome	cellular_component	evm.TU.ctg1095.35, evm.TU.ctg1280.2, evm.TU.ctg1432.23, evm.TU.ctg1432.24, evm.TU.ctg1455.154, evm.TU.ctg1455.156, evm.TU.ctg1455.159, evm.TU.ctg1455.163, evm.TU.ctg1455.164, evm.TU.ctg1455.166, evm.TU.ctg1507.63, evm.TU.ctg1507.66, evm.TU.ctg1507.68, evm.TU.ctg1507.73, evm.TU.ctg1507.79, evm.TU.ctg249.71, evm.TU.ctg351.26, evm.TU.ctg354.2, evm.TU.ctg360.15, evm.TU.ctg360.17, evm.TU.ctg40.51, evm…
GO:0009531	1.39e-05	0.000717121	21	33	secondary cell wall	cellular_component	evm.TU.ctg1042.128, evm.TU.ctg1042.131, evm.TU.ctg1263.49, evm.TU.ctg1364.233, evm.TU.ctg1364.234, evm.TU.ctg1505.21, evm.TU.ctg1505.26, evm.TU.ctg168.11, evm.TU.ctg270.4, evm.TU.ctg28.9, evm.TU.ctg45.5, evm.TU.ctg45.7, evm.TU.ctg45.12, evm.TU.ctg570.12, evm.TU.ctg698.20, evm.TU.ctg800.15, evm.TU.ctg800.19, evm.TU.ctg800.20, evm.TU.ctg800.21, evm.TU.ctg801.7, evm.TU.ctg884.19
GO:0044703	1.5e-05	0.000772371	86	211	multi-organism reproductive process	biological_process	evm.TU.ctg1024.114, evm.TU.ctg1026.7, evm.TU.ctg1047.2, evm.TU.ctg1052.87, evm.TU.ctg1053.1, evm.TU.ctg1093.1, evm.TU.ctg1094.5, evm.TU.ctg1095.78, evm.TU.ctg1095.80, evm.TU.ctg1095.81, evm.TU.ctg1095.82, evm.TU.ctg1095.83, evm.TU.ctg1116.47, evm.TU.ctg1116.63, evm.TU.ctg1116.67, evm.TU.ctg1132.46, evm.TU.ctg1188.100, evm.TU.ctg1210.21, evm.TU.ctg1211.1, evm.TU.ctg1259.36, evm.TU.ctg1259.37, evm.…
GO:0030674	1.67e-05	0.000852399	26	45	protein-macromolecule adaptor activity	molecular_function	evm.TU.ctg1059.35, evm.TU.ctg1165.17, evm.TU.ctg1165.22, evm.TU.ctg1275.45, evm.TU.ctg1473.8, evm.TU.ctg1477.109, evm.TU.ctg1477.113, evm.TU.ctg239.6, evm.TU.ctg300.2, evm.TU.ctg300.18, evm.TU.ctg383.2, evm.TU.ctg427.122, evm.TU.ctg427.132, evm.TU.ctg445.13, evm.TU.ctg669.9, evm.TU.ctg670.5, evm.TU.ctg697.20, evm.TU.ctg716.50, evm.TU.ctg730.7, evm.TU.ctg740.53, evm.TU.ctg740.55, evm.TU.ctg822.33,…
GO:0098655	1.78e-05	0.000907559	144	390	cation transmembrane transport	biological_process	evm.TU.ctg1001.18, evm.TU.ctg1007.40, evm.TU.ctg1007.42, evm.TU.ctg1010.1, evm.TU.ctg1029.52, evm.TU.ctg1031.79, evm.TU.ctg1031.80, evm.TU.ctg1038.5, evm.TU.ctg1039.1, evm.TU.ctg1070.12, evm.TU.ctg1071.4, evm.TU.ctg1071.10, evm.TU.ctg1071.12, evm.TU.ctg1071.13, evm.TU.ctg1098.5, evm.TU.ctg1099.142, evm.TU.ctg1102.53, evm.TU.ctg1104.3, evm.TU.ctg1106.3, evm.TU.ctg1126.1, evm.TU.ctg1126.3, evm.TU.c…
GO:0055065	1.87e-05	0.000947241	88	218	metal ion homeostasis	biological_process	evm.TU.ctg1029.52, evm.TU.ctg1042.128, evm.TU.ctg1042.131, evm.TU.ctg1059.35, evm.TU.ctg1091.10, evm.TU.ctg1099.142, evm.TU.ctg1116.21, evm.TU.ctg1116.26, evm.TU.ctg1116.33, evm.TU.ctg1116.42, evm.TU.ctg1165.17, evm.TU.ctg1165.22, evm.TU.ctg1224.102, evm.TU.ctg1246.17, evm.TU.ctg1256.93, evm.TU.ctg1256.101, evm.TU.ctg1256.108, evm.TU.ctg1256.109, evm.TU.ctg1256.110, evm.TU.ctg1256.111, evm.TU.ctg…
GO:0061630	1.89e-05	0.00095009	114	297	ubiquitin protein ligase activity	molecular_function	evm.TU.ctg1008.4, evm.TU.ctg1009.2, evm.TU.ctg1062.51, evm.TU.ctg1062.53, evm.TU.ctg1109.1, evm.TU.ctg1110.86, evm.TU.ctg1133.35, evm.TU.ctg1152.9, evm.TU.ctg1194.12, evm.TU.ctg1221.56, evm.TU.ctg1225.1, evm.TU.ctg1251.41, evm.TU.ctg1274.6, evm.TU.ctg1306.29, evm.TU.ctg130.4, evm.TU.ctg130.5, evm.TU.ctg130.6, evm.TU.ctg1312.3, evm.TU.ctg1327.19, evm.TU.ctg1329.22, evm.TU.ctg1345.11, evm.TU.ctg139…
GO:0004326	1.91e-05	0.00095009	10	11	tetrahydrofolylpolyglutamate synthase activity	molecular_function	evm.TU.ctg1077.11, evm.TU.ctg1077.13, evm.TU.ctg1300.10, evm.TU.ctg1300.23, evm.TU.ctg1300.27, evm.TU.ctg221.7, evm.TU.ctg221.9, evm.TU.ctg221.10, evm.TU.ctg53.2, evm.TU.ctg701.2
GO:0046900	1.91e-05	0.00095009	10	11	tetrahydrofolylpolyglutamate metabolic process	biological_process	evm.TU.ctg1077.11, evm.TU.ctg1077.13, evm.TU.ctg1300.10, evm.TU.ctg1300.23, evm.TU.ctg1300.27, evm.TU.ctg221.7, evm.TU.ctg221.9, evm.TU.ctg221.10, evm.TU.ctg53.2, evm.TU.ctg701.2
GO:0046901	1.91e-05	0.00095009	10	11	tetrahydrofolylpolyglutamate biosynthetic process	biological_process	evm.TU.ctg1077.11, evm.TU.ctg1077.13, evm.TU.ctg1300.10, evm.TU.ctg1300.23, evm.TU.ctg1300.27, evm.TU.ctg221.7, evm.TU.ctg221.9, evm.TU.ctg221.10, evm.TU.ctg53.2, evm.TU.ctg701.2
GO:0072507	2.15e-05	0.00106555	38	76	divalent inorganic cation homeostasis	biological_process	evm.TU.ctg1059.35, evm.TU.ctg1091.10, evm.TU.ctg1099.142, evm.TU.ctg1165.17, evm.TU.ctg1165.22, evm.TU.ctg1224.102, evm.TU.ctg1275.45, evm.TU.ctg1334.73, evm.TU.ctg1439.8, evm.TU.ctg1455.45, evm.TU.ctg1455.46, evm.TU.ctg1455.48, evm.TU.ctg1473.8, evm.TU.ctg1506.14, evm.TU.ctg185.36, evm.TU.ctg239.6, evm.TU.ctg255.31, evm.TU.ctg255.33, evm.TU.ctg300.2, evm.TU.ctg300.18, evm.TU.ctg32.101, evm.TU.ct…
GO:0042692	2.28e-05	0.00111812	18	27	muscle cell differentiation	biological_process	evm.TU.ctg1059.35, evm.TU.ctg1165.17, evm.TU.ctg1165.22, evm.TU.ctg1275.45, evm.TU.ctg1473.8, evm.TU.ctg300.2, evm.TU.ctg300.18, evm.TU.ctg427.122, evm.TU.ctg427.132, evm.TU.ctg445.13, evm.TU.ctg697.20, evm.TU.ctg716.50, evm.TU.ctg730.7, evm.TU.ctg822.33, evm.TU.ctg822.66, evm.TU.ctg917.15, evm.TU.ctg917.25, evm.TU.ctg996.1
GO:0055001	2.28e-05	0.00111812	18	27	muscle cell development	biological_process	evm.TU.ctg1059.35, evm.TU.ctg1165.17, evm.TU.ctg1165.22, evm.TU.ctg1275.45, evm.TU.ctg1473.8, evm.TU.ctg300.2, evm.TU.ctg300.18, evm.TU.ctg427.122, evm.TU.ctg427.132, evm.TU.ctg445.13, evm.TU.ctg697.20, evm.TU.ctg716.50, evm.TU.ctg730.7, evm.TU.ctg822.33, evm.TU.ctg822.66, evm.TU.ctg917.15, evm.TU.ctg917.25, evm.TU.ctg996.1
GO:0016144	2.61e-05	0.00125606	24	41	S-glycoside biosynthetic process	biological_process	evm.TU.ctg1052.61, evm.TU.ctg1075.119, evm.TU.ctg1075.120, evm.TU.ctg1075.127, evm.TU.ctg1115.50, evm.TU.ctg1115.61, evm.TU.ctg1115.70, evm.TU.ctg1115.72, evm.TU.ctg1206.9, evm.TU.ctg1207.2, evm.TU.ctg1437.12, evm.TU.ctg1485.30, evm.TU.ctg1485.41, evm.TU.ctg1485.46, evm.TU.ctg231.3, evm.TU.ctg231.6, evm.TU.ctg417.5, evm.TU.ctg417.6, evm.TU.ctg560.9, evm.TU.ctg682.16, evm.TU.ctg682.23, evm.TU.ctg8…
GO:0019758	2.61e-05	0.00125606	24	41	glycosinolate biosynthetic process	biological_process	evm.TU.ctg1052.61, evm.TU.ctg1075.119, evm.TU.ctg1075.120, evm.TU.ctg1075.127, evm.TU.ctg1115.50, evm.TU.ctg1115.61, evm.TU.ctg1115.70, evm.TU.ctg1115.72, evm.TU.ctg1206.9, evm.TU.ctg1207.2, evm.TU.ctg1437.12, evm.TU.ctg1485.30, evm.TU.ctg1485.41, evm.TU.ctg1485.46, evm.TU.ctg231.3, evm.TU.ctg231.6, evm.TU.ctg417.5, evm.TU.ctg417.6, evm.TU.ctg560.9, evm.TU.ctg682.16, evm.TU.ctg682.23, evm.TU.ctg8…
GO:0019761	2.61e-05	0.00125606	24	41	glucosinolate biosynthetic process	biological_process	evm.TU.ctg1052.61, evm.TU.ctg1075.119, evm.TU.ctg1075.120, evm.TU.ctg1075.127, evm.TU.ctg1115.50, evm.TU.ctg1115.61, evm.TU.ctg1115.70, evm.TU.ctg1115.72, evm.TU.ctg1206.9, evm.TU.ctg1207.2, evm.TU.ctg1437.12, evm.TU.ctg1485.30, evm.TU.ctg1485.41, evm.TU.ctg1485.46, evm.TU.ctg231.3, evm.TU.ctg231.6, evm.TU.ctg417.5, evm.TU.ctg417.6, evm.TU.ctg560.9, evm.TU.ctg682.16, evm.TU.ctg682.23, evm.TU.ctg8…
GO:1905421	2.61e-05	0.00125606	24	41	regulation of plant organ morphogenesis	biological_process	evm.TU.ctg1042.128, evm.TU.ctg1042.131, evm.TU.ctg1091.10, evm.TU.ctg1364.233, evm.TU.ctg1364.234, evm.TU.ctg1505.21, evm.TU.ctg1505.26, evm.TU.ctg168.11, evm.TU.ctg270.4, evm.TU.ctg45.5, evm.TU.ctg45.7, evm.TU.ctg45.12, evm.TU.ctg483.21, evm.TU.ctg483.22, evm.TU.ctg545.3, evm.TU.ctg570.12, evm.TU.ctg698.20, evm.TU.ctg716.55, evm.TU.ctg800.15, evm.TU.ctg800.19, evm.TU.ctg800.20, evm.TU.ctg800.21,…
GO:0061659	2.67e-05	0.00128117	114	299	ubiquitin-like protein ligase activity	molecular_function	evm.TU.ctg1008.4, evm.TU.ctg1009.2, evm.TU.ctg1062.51, evm.TU.ctg1062.53, evm.TU.ctg1109.1, evm.TU.ctg1110.86, evm.TU.ctg1133.35, evm.TU.ctg1152.9, evm.TU.ctg1194.12, evm.TU.ctg1221.56, evm.TU.ctg1225.1, evm.TU.ctg1251.41, evm.TU.ctg1274.6, evm.TU.ctg1306.29, evm.TU.ctg130.4, evm.TU.ctg130.5, evm.TU.ctg130.6, evm.TU.ctg1312.3, evm.TU.ctg1327.19, evm.TU.ctg1329.22, evm.TU.ctg1345.11, evm.TU.ctg139…
GO:0044774	2.7e-05	0.00128324	21	34	mitotic DNA integrity checkpoint	biological_process	evm.TU.ctg1099.170, evm.TU.ctg1235.7, evm.TU.ctg1235.16, evm.TU.ctg1455.154, evm.TU.ctg1455.156, evm.TU.ctg1455.159, evm.TU.ctg1455.163, evm.TU.ctg1455.164, evm.TU.ctg1455.166, evm.TU.ctg1479.49, evm.TU.ctg1507.63, evm.TU.ctg1507.66, evm.TU.ctg1507.68, evm.TU.ctg1507.73, evm.TU.ctg1507.79, evm.TU.ctg632.6, evm.TU.ctg632.15, evm.TU.ctg632.21, evm.TU.ctg779.3, evm.TU.ctg891.12, evm.TU.ctg961.2
GO:1901684	2.7e-05	0.00128324	21	34	arsenate ion transmembrane transport	biological_process	evm.TU.ctg151.14, evm.TU.ctg151.17, evm.TU.ctg193.2, evm.TU.ctg193.4, evm.TU.ctg193.7, evm.TU.ctg193.10, evm.TU.ctg193.16, evm.TU.ctg545.6, evm.TU.ctg545.11, evm.TU.ctg545.13, evm.TU.ctg575.3, evm.TU.ctg575.5, evm.TU.ctg575.7, evm.TU.ctg581.11, evm.TU.ctg581.26, evm.TU.ctg581.27, evm.TU.ctg581.30, evm.TU.ctg581.33, evm.TU.ctg581.37, evm.TU.ctg581.42, evm.TU.ctg866.103
GO:0005365	2.77e-05	0.00130432	11	13	myo-inositol transmembrane transporter activity	molecular_function	evm.TU.ctg1007.40, evm.TU.ctg1007.42, evm.TU.ctg1010.1, evm.TU.ctg1071.4, evm.TU.ctg1071.10, evm.TU.ctg1071.13, evm.TU.ctg1126.1, evm.TU.ctg1126.3, evm.TU.ctg1247.24, evm.TU.ctg286.13, evm.TU.ctg874.28
GO:0015798	2.77e-05	0.00130432	11	13	myo-inositol transport	biological_process	evm.TU.ctg1007.40, evm.TU.ctg1007.42, evm.TU.ctg1010.1, evm.TU.ctg1071.4, evm.TU.ctg1071.10, evm.TU.ctg1071.13, evm.TU.ctg1126.1, evm.TU.ctg1126.3, evm.TU.ctg1247.24, evm.TU.ctg286.13, evm.TU.ctg874.28
GO:0003013	2.92e-05	0.0013616	28	51	circulatory system process	biological_process	evm.TU.ctg1059.35, evm.TU.ctg1165.17, evm.TU.ctg1165.22, evm.TU.ctg1275.45, evm.TU.ctg1455.45, evm.TU.ctg1455.46, evm.TU.ctg1455.48, evm.TU.ctg1473.8, evm.TU.ctg255.31, evm.TU.ctg255.33, evm.TU.ctg300.2, evm.TU.ctg300.18, evm.TU.ctg32.101, evm.TU.ctg427.122, evm.TU.ctg427.132, evm.TU.ctg445.13, evm.TU.ctg697.20, evm.TU.ctg716.50, evm.TU.ctg730.7, evm.TU.ctg747.61, evm.TU.ctg747.62, evm.TU.ctg747.…
GO:0008015	2.92e-05	0.0013616	28	51	blood circulation	biological_process	evm.TU.ctg1059.35, evm.TU.ctg1165.17, evm.TU.ctg1165.22, evm.TU.ctg1275.45, evm.TU.ctg1455.45, evm.TU.ctg1455.46, evm.TU.ctg1455.48, evm.TU.ctg1473.8, evm.TU.ctg255.31, evm.TU.ctg255.33, evm.TU.ctg300.2, evm.TU.ctg300.18, evm.TU.ctg32.101, evm.TU.ctg427.122, evm.TU.ctg427.132, evm.TU.ctg445.13, evm.TU.ctg697.20, evm.TU.ctg716.50, evm.TU.ctg730.7, evm.TU.ctg747.61, evm.TU.ctg747.62, evm.TU.ctg747.…
GO:0031647	2.92e-05	0.0013616	28	51	regulation of protein stability	biological_process	evm.TU.ctg1058.5, evm.TU.ctg1059.3, evm.TU.ctg1059.35, evm.TU.ctg111.10, evm.TU.ctg1165.17, evm.TU.ctg1165.22, evm.TU.ctg1275.45, evm.TU.ctg1313.9, evm.TU.ctg1375.69, evm.TU.ctg1473.8, evm.TU.ctg1477.109, evm.TU.ctg1477.113, evm.TU.ctg300.2, evm.TU.ctg300.18, evm.TU.ctg427.122, evm.TU.ctg427.132, evm.TU.ctg445.13, evm.TU.ctg597.7, evm.TU.ctg697.20, evm.TU.ctg716.50, evm.TU.ctg730.7, evm.TU.ctg740…
GO:0010083	3.1e-05	0.0014191	8	8	regulation of vegetative meristem growth	biological_process	evm.TU.ctg1316.46, evm.TU.ctg1316.48, evm.TU.ctg755.1, evm.TU.ctg755.4, evm.TU.ctg756.4, evm.TU.ctg757.6, evm.TU.ctg836.2, evm.TU.ctg836.3
GO:0047251	3.1e-05	0.0014191	8	8	thiohydroximate beta-D-glucosyltransferase activity	molecular_function	evm.TU.ctg1075.119, evm.TU.ctg1075.120, evm.TU.ctg1075.127, evm.TU.ctg1485.30, evm.TU.ctg1485.41, evm.TU.ctg1485.46, evm.TU.ctg682.16, evm.TU.ctg682.23
GO:0050404	3.1e-05	0.0014191	8	8	zeatin O-beta-D-xylosyltransferase activity	molecular_function	evm.TU.ctg1316.46, evm.TU.ctg1316.48, evm.TU.ctg755.1, evm.TU.ctg755.4, evm.TU.ctg756.4, evm.TU.ctg757.6, evm.TU.ctg836.2, evm.TU.ctg836.3
GO:0052746	3.1e-05	0.0014191	8	8	inositol phosphorylation	biological_process	evm.TU.ctg606.38, evm.TU.ctg606.41, evm.TU.ctg648.93, evm.TU.ctg648.95, evm.TU.ctg648.96, evm.TU.ctg648.97, evm.TU.ctg999.62, evm.TU.ctg999.66
GO:0015078	3.14e-05	0.00143302	54	121	proton transmembrane transporter activity	molecular_function	evm.TU.ctg1001.18, evm.TU.ctg1007.40, evm.TU.ctg1007.42, evm.TU.ctg1010.1, evm.TU.ctg1031.79, evm.TU.ctg1031.80, evm.TU.ctg1071.4, evm.TU.ctg1071.10, evm.TU.ctg1071.13, evm.TU.ctg1102.53, evm.TU.ctg1126.1, evm.TU.ctg1126.3, evm.TU.ctg1135.8, evm.TU.ctg121.9, evm.TU.ctg1247.24, evm.TU.ctg1412.4, evm.TU.ctg1412.5, evm.TU.ctg1432.3, evm.TU.ctg185.36, evm.TU.ctg24.133, evm.TU.ctg281.5, evm.TU.ctg286.…
GO:0006810	3.27e-05	0.0014837	618	1987	transport	biological_process	evm.TU.ctg1001.16, evm.TU.ctg1001.18, evm.TU.ctg1006.30, evm.TU.ctg1007.40, evm.TU.ctg1007.42, evm.TU.ctg100.97, evm.TU.ctg1010.1, evm.TU.ctg1014.3, evm.TU.ctg1015.63, evm.TU.ctg1018.2, evm.TU.ctg1019.251, evm.TU.ctg1022.10, evm.TU.ctg1028.1, evm.TU.ctg1029.52, evm.TU.ctg1029.97, evm.TU.ctg102.14, evm.TU.ctg1031.79, evm.TU.ctg1031.80, evm.TU.ctg1035.7, evm.TU.ctg1036.2, evm.TU.ctg1038.5, evm.TU.c…
GO:0051865	3.31e-05	0.00149717	33	64	protein autoubiquitination	biological_process	evm.TU.ctg1058.5, evm.TU.ctg1059.3, evm.TU.ctg1133.35, evm.TU.ctg13.61, evm.TU.ctg1416.16, evm.TU.ctg1421.6, evm.TU.ctg1422.146, evm.TU.ctg1422.147, evm.TU.ctg1475.17, evm.TU.ctg1477.183, evm.TU.ctg1477.189, evm.TU.ctg1477.197, evm.TU.ctg244.6, evm.TU.ctg244.39, evm.TU.ctg244.56, evm.TU.ctg244.61, evm.TU.ctg244.67, evm.TU.ctg244.88, evm.TU.ctg244.97, evm.TU.ctg383.5, evm.TU.ctg386.14, evm.TU.ctg3…
GO:0032260	3.48e-05	0.00156726	13	17	response to jasmonic acid stimulus involved in jasmonic acid and ethylene-dependent systemic resistance	biological_process	evm.TU.ctg1052.61, evm.TU.ctg1115.50, evm.TU.ctg1115.61, evm.TU.ctg1115.70, evm.TU.ctg1115.72, evm.TU.ctg1206.9, evm.TU.ctg1207.2, evm.TU.ctg1437.12, evm.TU.ctg231.3, evm.TU.ctg231.6, evm.TU.ctg560.9, evm.TU.ctg808.41, evm.TU.ctg924.13
GO:0004842	3.75e-05	0.00167973	175	494	ubiquitin-protein transferase activity	molecular_function	evm.TU.ctg1008.4, evm.TU.ctg1009.2, evm.TU.ctg1021.9, evm.TU.ctg1058.5, evm.TU.ctg1059.3, evm.TU.ctg1062.51, evm.TU.ctg1062.53, evm.TU.ctg107.100, evm.TU.ctg1109.1, evm.TU.ctg1110.86, evm.TU.ctg1133.35, evm.TU.ctg1152.9, evm.TU.ctg116.82, evm.TU.ctg116.98, evm.TU.ctg116.104, evm.TU.ctg116.116, evm.TU.ctg116.120, evm.TU.ctg1173.156, evm.TU.ctg1194.12, evm.TU.ctg1207.41, evm.TU.ctg1221.56, evm.TU.c…
GO:0099402	3.83e-05	0.00171076	324	985	plant organ development	biological_process	evm.TU.ctg1004.6, evm.TU.ctg1005.24, evm.TU.ctg1007.40, evm.TU.ctg1007.42, evm.TU.ctg100.92, evm.TU.ctg1010.1, evm.TU.ctg1010.20, evm.TU.ctg1021.11, evm.TU.ctg1022.6, evm.TU.ctg1022.7, evm.TU.ctg1024.101, evm.TU.ctg1026.7, evm.TU.ctg1034.1, evm.TU.ctg1037.13, evm.TU.ctg1040.3, evm.TU.ctg1042.128, evm.TU.ctg1042.131, evm.TU.ctg1042.142, evm.TU.ctg1052.4, evm.TU.ctg1059.26, evm.TU.ctg1059.28, evm.T…
GO:0042391	3.94e-05	0.00175433	40	83	regulation of membrane potential	biological_process	evm.TU.ctg1029.52, evm.TU.ctg1059.35, evm.TU.ctg1070.12, evm.TU.ctg1165.17, evm.TU.ctg1165.22, evm.TU.ctg126.2, evm.TU.ctg1.2, evm.TU.ctg1.5, evm.TU.ctg1.6, evm.TU.ctg1.7, evm.TU.ctg1275.45, evm.TU.ctg1473.8, evm.TU.ctg1506.10, evm.TU.ctg19.4, evm.TU.ctg239.6, evm.TU.ctg27.1, evm.TU.ctg27.3, evm.TU.ctg27.4, evm.TU.ctg27.5, evm.TU.ctg27.6, evm.TU.ctg300.2, evm.TU.ctg300.18, evm.TU.ctg317.3, evm.TU…
GO:0010959	4.51e-05	0.00198405	24	42	regulation of metal ion transport	biological_process	evm.TU.ctg1059.35, evm.TU.ctg1165.17, evm.TU.ctg1165.22, evm.TU.ctg1275.45, evm.TU.ctg1473.8, evm.TU.ctg239.6, evm.TU.ctg300.2, evm.TU.ctg300.18, evm.TU.ctg383.2, evm.TU.ctg427.122, evm.TU.ctg427.132, evm.TU.ctg445.13, evm.TU.ctg669.9, evm.TU.ctg670.5, evm.TU.ctg697.20, evm.TU.ctg716.50, evm.TU.ctg730.7, evm.TU.ctg773.1, evm.TU.ctg822.33, evm.TU.ctg822.66, evm.TU.ctg887.4, evm.TU.ctg917.15, evm.T…
GO:0098590	4.51e-05	0.00198405	30	57	plasma membrane region	cellular_component	evm.TU.ctg1052.87, evm.TU.ctg1053.1, evm.TU.ctg1059.35, evm.TU.ctg1165.17, evm.TU.ctg1165.22, evm.TU.ctg1275.45, evm.TU.ctg1473.8, evm.TU.ctg1490.2, evm.TU.ctg239.6, evm.TU.ctg300.2, evm.TU.ctg300.18, evm.TU.ctg383.2, evm.TU.ctg418.2, evm.TU.ctg427.122, evm.TU.ctg427.132, evm.TU.ctg445.13, evm.TU.ctg551.4, evm.TU.ctg669.9, evm.TU.ctg670.5, evm.TU.ctg697.20, evm.TU.ctg716.50, evm.TU.ctg730.7, evm.…
GO:0006888	4.52e-05	0.00198405	38	78	endoplasmic reticulum to Golgi vesicle-mediated transport	biological_process	evm.TU.ctg1001.16, evm.TU.ctg1035.7, evm.TU.ctg1036.2, evm.TU.ctg1050.3, evm.TU.ctg1059.35, evm.TU.ctg1097.25, evm.TU.ctg1165.17, evm.TU.ctg1165.22, evm.TU.ctg1184.10, evm.TU.ctg1275.45, evm.TU.ctg1337.8, evm.TU.ctg1338.1, evm.TU.ctg1338.3, evm.TU.ctg1473.8, evm.TU.ctg185.39, evm.TU.ctg185.44, evm.TU.ctg185.45, evm.TU.ctg239.6, evm.TU.ctg300.2, evm.TU.ctg300.18, evm.TU.ctg383.2, evm.TU.ctg427.122…
GO:0030163	4.54e-05	0.00198512	206	596	protein catabolic process	biological_process	evm.TU.ctg100.92, evm.TU.ctg100.97, evm.TU.ctg1021.9, evm.TU.ctg1021.14, evm.TU.ctg1026.8, evm.TU.ctg1062.51, evm.TU.ctg1062.53, evm.TU.ctg107.100, evm.TU.ctg1086.23, evm.TU.ctg1133.35, evm.TU.ctg1152.9, evm.TU.ctg116.82, evm.TU.ctg116.98, evm.TU.ctg116.104, evm.TU.ctg116.116, evm.TU.ctg116.120, evm.TU.ctg1172.13, evm.TU.ctg1173.156, evm.TU.ctg1191.12, evm.TU.ctg1194.12, evm.TU.ctg1199.61, evm.TU…
GO:0050821	4.71e-05	0.002052	26	47	protein stabilization	biological_process	evm.TU.ctg1059.35, evm.TU.ctg111.10, evm.TU.ctg1165.17, evm.TU.ctg1165.22, evm.TU.ctg1275.45, evm.TU.ctg1313.9, evm.TU.ctg1375.69, evm.TU.ctg1473.8, evm.TU.ctg1477.109, evm.TU.ctg1477.113, evm.TU.ctg300.2, evm.TU.ctg300.18, evm.TU.ctg427.122, evm.TU.ctg427.132, evm.TU.ctg445.13, evm.TU.ctg597.7, evm.TU.ctg697.20, evm.TU.ctg716.50, evm.TU.ctg730.7, evm.TU.ctg740.53, evm.TU.ctg740.55, evm.TU.ctg822…
GO:0055074	5.41e-05	0.00234924	31	60	calcium ion homeostasis	biological_process	evm.TU.ctg1059.35, evm.TU.ctg1091.10, evm.TU.ctg1165.17, evm.TU.ctg1165.22, evm.TU.ctg1224.102, evm.TU.ctg1275.45, evm.TU.ctg1439.8, evm.TU.ctg1455.45, evm.TU.ctg1455.46, evm.TU.ctg1455.48, evm.TU.ctg1473.8, evm.TU.ctg1506.14, evm.TU.ctg255.31, evm.TU.ctg255.33, evm.TU.ctg300.2, evm.TU.ctg300.18, evm.TU.ctg32.101, evm.TU.ctg427.122, evm.TU.ctg427.132, evm.TU.ctg445.13, evm.TU.ctg545.3, evm.TU.ctg…
GO:0008420	5.63e-05	0.00242587	17	26	RNA polymerase II CTD heptapeptide repeat phosphatase activity	molecular_function	evm.TU.ctg368.317, evm.TU.ctg3.11, evm.TU.ctg589.21, evm.TU.ctg589.22, evm.TU.ctg589.24, evm.TU.ctg680.6, evm.TU.ctg680.7, evm.TU.ctg681.17, evm.TU.ctg6.12, evm.TU.ctg6.14, evm.TU.ctg6.17, evm.TU.ctg6.19, evm.TU.ctg6.20, evm.TU.ctg734.84, evm.TU.ctg734.93, evm.TU.ctg734.99, evm.TU.ctg806.3
GO:0070940	5.63e-05	0.00242587	17	26	dephosphorylation of RNA polymerase II C-terminal domain	biological_process	evm.TU.ctg368.317, evm.TU.ctg3.11, evm.TU.ctg589.21, evm.TU.ctg589.22, evm.TU.ctg589.24, evm.TU.ctg680.6, evm.TU.ctg680.7, evm.TU.ctg681.17, evm.TU.ctg6.12, evm.TU.ctg6.14, evm.TU.ctg6.17, evm.TU.ctg6.19, evm.TU.ctg6.20, evm.TU.ctg734.84, evm.TU.ctg734.93, evm.TU.ctg734.99, evm.TU.ctg806.3
GO:0010048	6.19e-05	0.00265472	20	33	vernalization response	biological_process	evm.TU.ctg1011.4, evm.TU.ctg1061.6, evm.TU.ctg1061.7, evm.TU.ctg1174.10, evm.TU.ctg1507.26, evm.TU.ctg178.95, evm.TU.ctg204.6, evm.TU.ctg410.12, evm.TU.ctg475.53, evm.TU.ctg513.22, evm.TU.ctg524.6, evm.TU.ctg524.26, evm.TU.ctg538.23, evm.TU.ctg619.62, evm.TU.ctg642.12, evm.TU.ctg696.22, evm.TU.ctg745.48, evm.TU.ctg745.51, evm.TU.ctg745.54, evm.TU.ctg90.52
GO:0034440	6.36e-05	0.00271843	32	63	lipid oxidation	biological_process	evm.TU.ctg1051.32, evm.TU.ctg1097.14, evm.TU.ctg1143.35, evm.TU.ctg1143.37, evm.TU.ctg1298.40, evm.TU.ctg1440.19, evm.TU.ctg1474.122, evm.TU.ctg1493.5, evm.TU.ctg237.2, evm.TU.ctg362.67, evm.TU.ctg385.28, evm.TU.ctg385.33, evm.TU.ctg385.35, evm.TU.ctg385.49, evm.TU.ctg385.69, evm.TU.ctg385.73, evm.TU.ctg398.14, evm.TU.ctg399.3, evm.TU.ctg433.35, evm.TU.ctg434.1, evm.TU.ctg571.24, evm.TU.ctg571.26…
GO:0008146	6.6e-05	0.00280836	16	24	sulfotransferase activity	molecular_function	evm.TU.ctg1052.61, evm.TU.ctg1115.50, evm.TU.ctg1115.61, evm.TU.ctg1115.70, evm.TU.ctg1115.72, evm.TU.ctg1206.9, evm.TU.ctg1207.2, evm.TU.ctg1218.20, evm.TU.ctg1437.12, evm.TU.ctg1505.10, evm.TU.ctg231.3, evm.TU.ctg231.6, evm.TU.ctg560.9, evm.TU.ctg808.41, evm.TU.ctg924.13, evm.TU.ctg981.19
GO:0008490	7.6e-05	0.00321095	15	22	arsenite secondary active transmembrane transporter activity	molecular_function	evm.TU.ctg193.2, evm.TU.ctg193.4, evm.TU.ctg193.7, evm.TU.ctg193.10, evm.TU.ctg193.16, evm.TU.ctg575.3, evm.TU.ctg575.5, evm.TU.ctg575.7, evm.TU.ctg581.11, evm.TU.ctg581.26, evm.TU.ctg581.27, evm.TU.ctg581.30, evm.TU.ctg581.33, evm.TU.ctg581.37, evm.TU.ctg581.42
GO:0015446	7.6e-05	0.00321095	15	22	ATPase-coupled arsenite transmembrane transporter activity	molecular_function	evm.TU.ctg193.2, evm.TU.ctg193.4, evm.TU.ctg193.7, evm.TU.ctg193.10, evm.TU.ctg193.16, evm.TU.ctg575.3, evm.TU.ctg575.5, evm.TU.ctg575.7, evm.TU.ctg581.11, evm.TU.ctg581.26, evm.TU.ctg581.27, evm.TU.ctg581.30, evm.TU.ctg581.33, evm.TU.ctg581.37, evm.TU.ctg581.42
GO:0055080	7.72e-05	0.00323705	100	262	cation homeostasis	biological_process	evm.TU.ctg1001.18, evm.TU.ctg1028.1, evm.TU.ctg1029.52, evm.TU.ctg1029.97, evm.TU.ctg1042.128, evm.TU.ctg1042.131, evm.TU.ctg1059.35, evm.TU.ctg105.8, evm.TU.ctg1062.20, evm.TU.ctg1091.10, evm.TU.ctg1099.142, evm.TU.ctg1116.21, evm.TU.ctg1116.26, evm.TU.ctg1116.33, evm.TU.ctg1116.42, evm.TU.ctg1165.17, evm.TU.ctg1165.22, evm.TU.ctg1224.102, evm.TU.ctg1246.17, evm.TU.ctg1256.93, evm.TU.ctg1256.101…
GO:0051239	7.72e-05	0.00323705	254	759	regulation of multicellular organismal process	biological_process	evm.TU.ctg1004.2, evm.TU.ctg1011.4, evm.TU.ctg1029.52, evm.TU.ctg1029.94, evm.TU.ctg1036.33, evm.TU.ctg1040.3, evm.TU.ctg1042.128, evm.TU.ctg1042.131, evm.TU.ctg1043.6, evm.TU.ctg1046.11, evm.TU.ctg1052.1, evm.TU.ctg1052.2, evm.TU.ctg1052.87, evm.TU.ctg1053.1, evm.TU.ctg1059.35, evm.TU.ctg1061.6, evm.TU.ctg1061.7, evm.TU.ctg1063.4, evm.TU.ctg1075.119, evm.TU.ctg1075.120, evm.TU.ctg1075.127, evm.T…
GO:0050801	7.89e-05	0.00329466	117	315	ion homeostasis	biological_process	evm.TU.ctg1001.18, evm.TU.ctg1028.1, evm.TU.ctg1029.52, evm.TU.ctg1029.97, evm.TU.ctg1042.128, evm.TU.ctg1042.131, evm.TU.ctg1059.35, evm.TU.ctg105.8, evm.TU.ctg1062.20, evm.TU.ctg1091.10, evm.TU.ctg1099.142, evm.TU.ctg1116.21, evm.TU.ctg1116.26, evm.TU.ctg1116.33, evm.TU.ctg1116.42, evm.TU.ctg1165.17, evm.TU.ctg1165.22, evm.TU.ctg1224.102, evm.TU.ctg1246.17, evm.TU.ctg1256.93, evm.TU.ctg1256.101…
GO:0043076	8.57e-05	0.00354244	14	20	megasporocyte nucleus	cellular_component	evm.TU.ctg1043.6, evm.TU.ctg114.36, evm.TU.ctg1213.75, evm.TU.ctg1213.84, evm.TU.ctg1270.7, evm.TU.ctg1270.40, evm.TU.ctg1451.55, evm.TU.ctg161.12, evm.TU.ctg642.48, evm.TU.ctg642.49, evm.TU.ctg699.1, evm.TU.ctg813.59, evm.TU.ctg905.3, evm.TU.ctg905.6
GO:0043078	8.57e-05	0.00354244	14	20	polar nucleus	cellular_component	evm.TU.ctg1043.6, evm.TU.ctg114.36, evm.TU.ctg1213.75, evm.TU.ctg1213.84, evm.TU.ctg1270.7, evm.TU.ctg1270.40, evm.TU.ctg1451.55, evm.TU.ctg161.12, evm.TU.ctg642.48, evm.TU.ctg642.49, evm.TU.ctg699.1, evm.TU.ctg813.59, evm.TU.ctg905.3, evm.TU.ctg905.6
GO:0098771	8.58e-05	0.00354244	104	275	inorganic ion homeostasis	biological_process	evm.TU.ctg1001.18, evm.TU.ctg1028.1, evm.TU.ctg1029.52, evm.TU.ctg1029.97, evm.TU.ctg1042.128, evm.TU.ctg1042.131, evm.TU.ctg1059.35, evm.TU.ctg105.8, evm.TU.ctg1062.20, evm.TU.ctg1091.10, evm.TU.ctg1099.142, evm.TU.ctg1116.21, evm.TU.ctg1116.26, evm.TU.ctg1116.33, evm.TU.ctg1116.42, evm.TU.ctg1165.17, evm.TU.ctg1165.22, evm.TU.ctg1224.102, evm.TU.ctg1246.17, evm.TU.ctg1256.93, evm.TU.ctg1256.101…
GO:0098662	8.63e-05	0.00355041	120	325	inorganic cation transmembrane transport	biological_process	evm.TU.ctg1001.18, evm.TU.ctg1007.40, evm.TU.ctg1007.42, evm.TU.ctg1010.1, evm.TU.ctg1029.52, evm.TU.ctg1031.79, evm.TU.ctg1031.80, evm.TU.ctg1070.12, evm.TU.ctg1071.4, evm.TU.ctg1071.10, evm.TU.ctg1071.12, evm.TU.ctg1071.13, evm.TU.ctg1098.5, evm.TU.ctg1099.142, evm.TU.ctg1102.53, evm.TU.ctg1104.3, evm.TU.ctg1106.3, evm.TU.ctg1126.1, evm.TU.ctg1126.3, evm.TU.ctg1133.37, evm.TU.ctg1133.38, evm.TU…
GO:0019787	8.91e-05	0.00364847	175	501	ubiquitin-like protein transferase activity	molecular_function	evm.TU.ctg1008.4, evm.TU.ctg1009.2, evm.TU.ctg1021.9, evm.TU.ctg1058.5, evm.TU.ctg1059.3, evm.TU.ctg1062.51, evm.TU.ctg1062.53, evm.TU.ctg107.100, evm.TU.ctg1109.1, evm.TU.ctg1110.86, evm.TU.ctg1133.35, evm.TU.ctg1152.9, evm.TU.ctg116.82, evm.TU.ctg116.98, evm.TU.ctg116.104, evm.TU.ctg116.116, evm.TU.ctg116.120, evm.TU.ctg1173.156, evm.TU.ctg1194.12, evm.TU.ctg1207.41, evm.TU.ctg1221.56, evm.TU.c…
GO:0004866	9.32e-05	0.00373629	18	29	endopeptidase inhibitor activity	molecular_function	evm.TU.ctg1029.94, evm.TU.ctg1300.70, evm.TU.ctg1300.71, evm.TU.ctg1300.72, evm.TU.ctg1300.73, evm.TU.ctg1364.237, evm.TU.ctg1364.248, evm.TU.ctg1364.249, evm.TU.ctg1364.250, evm.TU.ctg1470.5, evm.TU.ctg1470.7, evm.TU.ctg317.123, evm.TU.ctg317.127, evm.TU.ctg317.128, evm.TU.ctg348.11, evm.TU.ctg423.55, evm.TU.ctg560.65, evm.TU.ctg974.143
GO:0030414	9.32e-05	0.00373629	18	29	peptidase inhibitor activity	molecular_function	evm.TU.ctg1029.94, evm.TU.ctg1300.70, evm.TU.ctg1300.71, evm.TU.ctg1300.72, evm.TU.ctg1300.73, evm.TU.ctg1364.237, evm.TU.ctg1364.248, evm.TU.ctg1364.249, evm.TU.ctg1364.250, evm.TU.ctg1470.5, evm.TU.ctg1470.7, evm.TU.ctg317.123, evm.TU.ctg317.127, evm.TU.ctg317.128, evm.TU.ctg348.11, evm.TU.ctg423.55, evm.TU.ctg560.65, evm.TU.ctg974.143
GO:0044057	9.32e-05	0.00373629	18	29	regulation of system process	biological_process	evm.TU.ctg1059.35, evm.TU.ctg1165.17, evm.TU.ctg1165.22, evm.TU.ctg1275.45, evm.TU.ctg1473.8, evm.TU.ctg300.2, evm.TU.ctg300.18, evm.TU.ctg427.122, evm.TU.ctg427.132, evm.TU.ctg445.13, evm.TU.ctg697.20, evm.TU.ctg716.50, evm.TU.ctg730.7, evm.TU.ctg822.33, evm.TU.ctg822.66, evm.TU.ctg917.15, evm.TU.ctg917.25, evm.TU.ctg996.1
GO:0070252	9.32e-05	0.00373629	18	29	actin-mediated cell contraction	biological_process	evm.TU.ctg1059.35, evm.TU.ctg1165.17, evm.TU.ctg1165.22, evm.TU.ctg1275.45, evm.TU.ctg1473.8, evm.TU.ctg300.2, evm.TU.ctg300.18, evm.TU.ctg427.122, evm.TU.ctg427.132, evm.TU.ctg445.13, evm.TU.ctg697.20, evm.TU.ctg716.50, evm.TU.ctg730.7, evm.TU.ctg822.33, evm.TU.ctg822.66, evm.TU.ctg917.15, evm.TU.ctg917.25, evm.TU.ctg996.1
GO:0001704	9.38e-05	0.00373629	13	18	formation of primary germ layer	biological_process	evm.TU.ctg1042.128, evm.TU.ctg1042.131, evm.TU.ctg1364.233, evm.TU.ctg1364.234, evm.TU.ctg1375.47, evm.TU.ctg1505.21, evm.TU.ctg1505.26, evm.TU.ctg270.4, evm.TU.ctg381.11, evm.TU.ctg522.39, evm.TU.ctg586.21, evm.TU.ctg884.19, evm.TU.ctg969.26
GO:0001706	9.38e-05	0.00373629	13	18	endoderm formation	biological_process	evm.TU.ctg1042.128, evm.TU.ctg1042.131, evm.TU.ctg1364.233, evm.TU.ctg1364.234, evm.TU.ctg1375.47, evm.TU.ctg1505.21, evm.TU.ctg1505.26, evm.TU.ctg270.4, evm.TU.ctg381.11, evm.TU.ctg522.39, evm.TU.ctg586.21, evm.TU.ctg884.19, evm.TU.ctg969.26
GO:0007492	9.38e-05	0.00373629	13	18	endoderm development	biological_process	evm.TU.ctg1042.128, evm.TU.ctg1042.131, evm.TU.ctg1364.233, evm.TU.ctg1364.234, evm.TU.ctg1375.47, evm.TU.ctg1505.21, evm.TU.ctg1505.26, evm.TU.ctg270.4, evm.TU.ctg381.11, evm.TU.ctg522.39, evm.TU.ctg586.21, evm.TU.ctg884.19, evm.TU.ctg969.26
GO:1901682	9.59e-05	0.00373629	23	41	sulfur compound transmembrane transporter activity	molecular_function	evm.TU.ctg1239.42, evm.TU.ctg1373.66, evm.TU.ctg1373.67, evm.TU.ctg1422.181, evm.TU.ctg299.24, evm.TU.ctg381.5, evm.TU.ctg388.2, evm.TU.ctg42.6, evm.TU.ctg586.16, evm.TU.ctg589.1, evm.TU.ctg589.2, evm.TU.ctg589.3, evm.TU.ctg589.5, evm.TU.ctg589.6, evm.TU.ctg599.8, evm.TU.ctg680.53, evm.TU.ctg680.54, evm.TU.ctg680.55, evm.TU.ctg680.58, evm.TU.ctg680.60, evm.TU.ctg725.40, evm.TU.ctg749.116, evm.TU.…
GO:0031573	9.69e-05	0.00373629	11	14	intra-S DNA damage checkpoint	biological_process	evm.TU.ctg1455.154, evm.TU.ctg1455.156, evm.TU.ctg1455.159, evm.TU.ctg1455.163, evm.TU.ctg1455.164, evm.TU.ctg1455.166, evm.TU.ctg1507.63, evm.TU.ctg1507.66, evm.TU.ctg1507.68, evm.TU.ctg1507.73, evm.TU.ctg1507.79
GO:0051101	9.69e-05	0.00373629	11	14	regulation of DNA binding	biological_process	evm.TU.ctg1135.21, evm.TU.ctg1210.21, evm.TU.ctg1211.1, evm.TU.ctg121.2, evm.TU.ctg1299.13, evm.TU.ctg1443.23, evm.TU.ctg1477.109, evm.TU.ctg1477.113, evm.TU.ctg740.53, evm.TU.ctg740.55, evm.TU.ctg842.94
GO:0002084	9.84e-05	0.00373629	12	16	protein depalmitoylation	biological_process	evm.TU.ctg1021.14, evm.TU.ctg1026.8, evm.TU.ctg1172.13, evm.TU.ctg171.13, evm.TU.ctg197.3, evm.TU.ctg278.8, evm.TU.ctg430.3, evm.TU.ctg430.4, evm.TU.ctg435.6, evm.TU.ctg435.7, evm.TU.ctg665.7, evm.TU.ctg994.2
GO:0006772	9.84e-05	0.00373629	12	16	thiamine metabolic process	biological_process	evm.TU.ctg1070.12, evm.TU.ctg126.2, evm.TU.ctg1.2, evm.TU.ctg1.5, evm.TU.ctg1.6, evm.TU.ctg1.7, evm.TU.ctg27.1, evm.TU.ctg27.3, evm.TU.ctg27.4, evm.TU.ctg27.5, evm.TU.ctg27.6, evm.TU.ctg317.3
GO:0006903	9.84e-05	0.00373629	12	16	vesicle targeting	biological_process	evm.TU.ctg1337.8, evm.TU.ctg1338.1, evm.TU.ctg1338.3, evm.TU.ctg32.27, evm.TU.ctg32.29, evm.TU.ctg32.33, evm.TU.ctg772.25, evm.TU.ctg772.27, evm.TU.ctg772.29, evm.TU.ctg798.161, evm.TU.ctg947.1, evm.TU.ctg947.3
GO:0008474	9.84e-05	0.00373629	12	16	palmitoyl-(protein) hydrolase activity	molecular_function	evm.TU.ctg1021.14, evm.TU.ctg1026.8, evm.TU.ctg1172.13, evm.TU.ctg171.13, evm.TU.ctg197.3, evm.TU.ctg278.8, evm.TU.ctg430.3, evm.TU.ctg430.4, evm.TU.ctg435.6, evm.TU.ctg435.7, evm.TU.ctg665.7, evm.TU.ctg994.2
GO:0009396	9.84e-05	0.00373629	12	16	folic acid-containing compound biosynthetic process	biological_process	evm.TU.ctg1077.11, evm.TU.ctg1077.13, evm.TU.ctg1300.10, evm.TU.ctg1300.23, evm.TU.ctg1300.27, evm.TU.ctg1481.3, evm.TU.ctg221.7, evm.TU.ctg221.9, evm.TU.ctg221.10, evm.TU.ctg53.2, evm.TU.ctg701.2, evm.TU.ctg767.2
GO:0016165	9.84e-05	0.00373629	12	16	linoleate 13S-lipoxygenase activity	molecular_function	evm.TU.ctg1298.39, evm.TU.ctg1298.40, evm.TU.ctg385.28, evm.TU.ctg385.33, evm.TU.ctg385.35, evm.TU.ctg385.49, evm.TU.ctg385.69, evm.TU.ctg385.73, evm.TU.ctg820.141, evm.TU.ctg820.142, evm.TU.ctg820.147, evm.TU.ctg820.148
GO:0036297	9.84e-05	0.00373629	12	16	interstrand cross-link repair	biological_process	evm.TU.ctg1051.9, evm.TU.ctg1235.7, evm.TU.ctg1235.16, evm.TU.ctg45.13, evm.TU.ctg632.6, evm.TU.ctg632.15, evm.TU.ctg632.21, evm.TU.ctg800.8, evm.TU.ctg800.17, evm.TU.ctg800.18, evm.TU.ctg800.27, evm.TU.ctg936.24
GO:0042159	9.84e-05	0.00373629	12	16	lipoprotein catabolic process	biological_process	evm.TU.ctg1021.14, evm.TU.ctg1026.8, evm.TU.ctg1172.13, evm.TU.ctg171.13, evm.TU.ctg197.3, evm.TU.ctg278.8, evm.TU.ctg430.3, evm.TU.ctg430.4, evm.TU.ctg435.6, evm.TU.ctg435.7, evm.TU.ctg665.7, evm.TU.ctg994.2
GO:0042723	9.84e-05	0.00373629	12	16	thiamine-containing compound metabolic process	biological_process	evm.TU.ctg1070.12, evm.TU.ctg126.2, evm.TU.ctg1.2, evm.TU.ctg1.5, evm.TU.ctg1.6, evm.TU.ctg1.7, evm.TU.ctg27.1, evm.TU.ctg27.3, evm.TU.ctg27.4, evm.TU.ctg27.5, evm.TU.ctg27.6, evm.TU.ctg317.3
GO:0098599	9.84e-05	0.00373629	12	16	palmitoyl hydrolase activity	molecular_function	evm.TU.ctg1021.14, evm.TU.ctg1026.8, evm.TU.ctg1172.13, evm.TU.ctg171.13, evm.TU.ctg197.3, evm.TU.ctg278.8, evm.TU.ctg430.3, evm.TU.ctg430.4, evm.TU.ctg435.6, evm.TU.ctg435.7, evm.TU.ctg665.7, evm.TU.ctg994.2
GO:0098734	9.84e-05	0.00373629	12	16	macromolecule depalmitoylation	biological_process	evm.TU.ctg1021.14, evm.TU.ctg1026.8, evm.TU.ctg1172.13, evm.TU.ctg171.13, evm.TU.ctg197.3, evm.TU.ctg278.8, evm.TU.ctg430.3, evm.TU.ctg430.4, evm.TU.ctg435.6, evm.TU.ctg435.7, evm.TU.ctg665.7, evm.TU.ctg994.2
GO:0016567	0.000106563	0.00403164	181	522	protein ubiquitination	biological_process	evm.TU.ctg1008.4, evm.TU.ctg1009.2, evm.TU.ctg1021.9, evm.TU.ctg1058.5, evm.TU.ctg1059.3, evm.TU.ctg1062.51, evm.TU.ctg1062.53, evm.TU.ctg1063.4, evm.TU.ctg107.100, evm.TU.ctg1082.4, evm.TU.ctg1109.1, evm.TU.ctg1110.86, evm.TU.ctg1133.35, evm.TU.ctg1152.9, evm.TU.ctg116.82, evm.TU.ctg116.98, evm.TU.ctg116.104, evm.TU.ctg116.116, evm.TU.ctg116.120, evm.TU.ctg1173.156, evm.TU.ctg1194.12, evm.TU.ctg…
GO:0008066	0.000111764	0.00421377	20	34	glutamate receptor activity	molecular_function	evm.TU.ctg1071.12, evm.TU.ctg1133.79, evm.TU.ctg116.148, evm.TU.ctg116.154, evm.TU.ctg116.157, evm.TU.ctg1390.86, evm.TU.ctg1443.3, evm.TU.ctg1443.8, evm.TU.ctg1443.14, evm.TU.ctg1479.66, evm.TU.ctg159.29, evm.TU.ctg842.79, evm.TU.ctg842.81, evm.TU.ctg842.85, evm.TU.ctg941.15, evm.TU.ctg974.159, evm.TU.ctg974.162, evm.TU.ctg974.165, evm.TU.ctg974.170, evm.TU.ctg974.182
GO:0006761	0.000113551	0.00423716	7	7	dihydrofolate biosynthetic process	biological_process	evm.TU.ctg1077.11, evm.TU.ctg1077.13, evm.TU.ctg1300.10, evm.TU.ctg1300.23, evm.TU.ctg1300.27, evm.TU.ctg53.2, evm.TU.ctg701.2
GO:0008841	0.000113551	0.00423716	7	7	dihydrofolate synthase activity	molecular_function	evm.TU.ctg1077.11, evm.TU.ctg1077.13, evm.TU.ctg1300.10, evm.TU.ctg1300.23, evm.TU.ctg1300.27, evm.TU.ctg53.2, evm.TU.ctg701.2
GO:0046452	0.000113551	0.00423716	7	7	dihydrofolate metabolic process	biological_process	evm.TU.ctg1077.11, evm.TU.ctg1077.13, evm.TU.ctg1300.10, evm.TU.ctg1300.23, evm.TU.ctg1300.27, evm.TU.ctg53.2, evm.TU.ctg701.2
GO:0048507	0.000115398	0.0042914	96	252	meristem development	biological_process	evm.TU.ctg1034.1, evm.TU.ctg1037.13, evm.TU.ctg1040.3, evm.TU.ctg1061.3, evm.TU.ctg1091.10, evm.TU.ctg1116.2, evm.TU.ctg1130.1, evm.TU.ctg1177.106, evm.TU.ctg1177.107, evm.TU.ctg1188.42, evm.TU.ctg1194.55, evm.TU.ctg1194.56, evm.TU.ctg1199.21, evm.TU.ctg1213.6, evm.TU.ctg1213.49, evm.TU.ctg1213.50, evm.TU.ctg1213.51, evm.TU.ctg1213.56, evm.TU.ctg1215.35, evm.TU.ctg1218.16, evm.TU.ctg1220.6, evm.T…
GO:0009909	0.000117316	0.00434787	75	188	regulation of flower development	biological_process	evm.TU.ctg1011.4, evm.TU.ctg1043.6, evm.TU.ctg1061.6, evm.TU.ctg1061.7, evm.TU.ctg1091.10, evm.TU.ctg1115.22, evm.TU.ctg114.36, evm.TU.ctg1174.10, evm.TU.ctg1193.103, evm.TU.ctg1218.32, evm.TU.ctg1221.64, evm.TU.ctg1221.65, evm.TU.ctg1247.45, evm.TU.ctg1263.48, evm.TU.ctg1279.2, evm.TU.ctg1334.20, evm.TU.ctg1334.21, evm.TU.ctg1364.208, evm.TU.ctg1364.228, evm.TU.ctg1372.19, evm.TU.ctg1375.47, evm…
GO:0060090	0.000120249	0.00444147	26	49	molecular adaptor activity	molecular_function	evm.TU.ctg1059.35, evm.TU.ctg1165.17, evm.TU.ctg1165.22, evm.TU.ctg1275.45, evm.TU.ctg1473.8, evm.TU.ctg1477.109, evm.TU.ctg1477.113, evm.TU.ctg239.6, evm.TU.ctg300.2, evm.TU.ctg300.18, evm.TU.ctg383.2, evm.TU.ctg427.122, evm.TU.ctg427.132, evm.TU.ctg445.13, evm.TU.ctg669.9, evm.TU.ctg670.5, evm.TU.ctg697.20, evm.TU.ctg716.50, evm.TU.ctg730.7, evm.TU.ctg740.53, evm.TU.ctg740.55, evm.TU.ctg822.33,…
GO:0000077	0.00012138	0.00446809	22	39	DNA damage checkpoint	biological_process	evm.TU.ctg1099.170, evm.TU.ctg1235.7, evm.TU.ctg1235.16, evm.TU.ctg1262.2, evm.TU.ctg1455.154, evm.TU.ctg1455.156, evm.TU.ctg1455.159, evm.TU.ctg1455.163, evm.TU.ctg1455.164, evm.TU.ctg1455.166, evm.TU.ctg1479.49, evm.TU.ctg1507.63, evm.TU.ctg1507.66, evm.TU.ctg1507.68, evm.TU.ctg1507.73, evm.TU.ctg1507.79, evm.TU.ctg632.6, evm.TU.ctg632.15, evm.TU.ctg632.21, evm.TU.ctg779.3, evm.TU.ctg961.2, evm…
GO:0070647	0.000122132	0.00448064	199	582	protein modification by small protein conjugation or removal	biological_process	evm.TU.ctg1008.4, evm.TU.ctg1009.2, evm.TU.ctg1021.9, evm.TU.ctg1058.5, evm.TU.ctg1059.3, evm.TU.ctg1062.51, evm.TU.ctg1062.53, evm.TU.ctg1063.4, evm.TU.ctg107.100, evm.TU.ctg1082.4, evm.TU.ctg1109.1, evm.TU.ctg1110.86, evm.TU.ctg1133.35, evm.TU.ctg1135.21, evm.TU.ctg1152.9, evm.TU.ctg116.82, evm.TU.ctg116.98, evm.TU.ctg116.104, evm.TU.ctg116.116, evm.TU.ctg116.120, evm.TU.ctg1173.156, evm.TU.ctg…
GO:0009798	0.000125827	0.00460072	38	81	axis specification	biological_process	evm.TU.ctg1042.128, evm.TU.ctg1042.131, evm.TU.ctg1052.87, evm.TU.ctg1053.1, evm.TU.ctg1116.2, evm.TU.ctg1199.21, evm.TU.ctg1364.233, evm.TU.ctg1364.234, evm.TU.ctg1368.27, evm.TU.ctg1419.30, evm.TU.ctg1419.32, evm.TU.ctg1419.35, evm.TU.ctg1419.41, evm.TU.ctg1505.21, evm.TU.ctg1505.26, evm.TU.ctg168.11, evm.TU.ctg222.38, evm.TU.ctg270.4, evm.TU.ctg296.39, evm.TU.ctg301.23, evm.TU.ctg31.7, evm.TU.…
GO:0006817	0.0001395	0.00508358	19	32	phosphate ion transport	biological_process	evm.TU.ctg1239.42, evm.TU.ctg1373.66, evm.TU.ctg1373.67, evm.TU.ctg1422.181, evm.TU.ctg151.14, evm.TU.ctg183.31, evm.TU.ctg183.33, evm.TU.ctg341.4, evm.TU.ctg42.6, evm.TU.ctg533.67, evm.TU.ctg545.7, evm.TU.ctg670.88, evm.TU.ctg670.89, evm.TU.ctg670.163, evm.TU.ctg713.351, evm.TU.ctg713.354, evm.TU.ctg725.40, evm.TU.ctg791.10, evm.TU.ctg888.13
GO:0019901	0.000145075	0.00526912	52	121	protein kinase binding	molecular_function	evm.TU.ctg1059.35, evm.TU.ctg1133.74, evm.TU.ctg1165.17, evm.TU.ctg1165.22, evm.TU.ctg1200.4, evm.TU.ctg1201.1, evm.TU.ctg1275.45, evm.TU.ctg1281.39, evm.TU.ctg1288.10, evm.TU.ctg1440.19, evm.TU.ctg144.5, evm.TU.ctg1455.154, evm.TU.ctg1455.156, evm.TU.ctg1455.159, evm.TU.ctg1455.163, evm.TU.ctg1455.164, evm.TU.ctg1455.166, evm.TU.ctg1473.8, evm.TU.ctg1507.63, evm.TU.ctg1507.66, evm.TU.ctg1507.68,…
GO:0000322	0.000153705	0.00554558	25	47	storage vacuole	cellular_component	evm.TU.ctg1058.3, evm.TU.ctg116.160, evm.TU.ctg1422.224, evm.TU.ctg1422.226, evm.TU.ctg1455.180, evm.TU.ctg1455.181, evm.TU.ctg1455.183, evm.TU.ctg1455.185, evm.TU.ctg1455.186, evm.TU.ctg1455.227, evm.TU.ctg1457.12, evm.TU.ctg1507.87, evm.TU.ctg1507.88, evm.TU.ctg1507.89, evm.TU.ctg1507.90, evm.TU.ctg1507.92, evm.TU.ctg1507.93, evm.TU.ctg1507.99, evm.TU.ctg386.23, evm.TU.ctg403.3, evm.TU.ctg551.8…
GO:0072348	0.000153705	0.00554558	25	47	sulfur compound transport	biological_process	evm.TU.ctg1239.42, evm.TU.ctg1373.66, evm.TU.ctg1373.67, evm.TU.ctg1374.28, evm.TU.ctg1422.181, evm.TU.ctg299.24, evm.TU.ctg381.5, evm.TU.ctg388.2, evm.TU.ctg42.6, evm.TU.ctg586.16, evm.TU.ctg589.1, evm.TU.ctg589.2, evm.TU.ctg589.3, evm.TU.ctg589.5, evm.TU.ctg589.6, evm.TU.ctg599.8, evm.TU.ctg617.12, evm.TU.ctg680.53, evm.TU.ctg680.54, evm.TU.ctg680.55, evm.TU.ctg680.58, evm.TU.ctg680.60, evm.TU.…
GO:0006511	0.000155626	0.00559637	151	428	ubiquitin-dependent protein catabolic process	biological_process	evm.TU.ctg100.97, evm.TU.ctg1021.9, evm.TU.ctg1062.51, evm.TU.ctg1062.53, evm.TU.ctg107.100, evm.TU.ctg1086.23, evm.TU.ctg1133.35, evm.TU.ctg1152.9, evm.TU.ctg116.82, evm.TU.ctg116.98, evm.TU.ctg116.104, evm.TU.ctg116.116, evm.TU.ctg116.120, evm.TU.ctg1173.156, evm.TU.ctg1194.12, evm.TU.ctg1199.61, evm.TU.ctg1221.56, evm.TU.ctg1225.5, evm.TU.ctg1239.24, evm.TU.ctg1245.31, evm.TU.ctg1251.41, evm.T…
GO:1902600	0.000162262	0.0058158	57	136	proton transmembrane transport	biological_process	evm.TU.ctg1001.18, evm.TU.ctg1007.40, evm.TU.ctg1007.42, evm.TU.ctg1010.1, evm.TU.ctg1031.79, evm.TU.ctg1031.80, evm.TU.ctg1071.4, evm.TU.ctg1071.10, evm.TU.ctg1071.13, evm.TU.ctg1102.53, evm.TU.ctg1126.1, evm.TU.ctg1126.3, evm.TU.ctg1135.8, evm.TU.ctg1156.4, evm.TU.ctg121.9, evm.TU.ctg1247.24, evm.TU.ctg1373.66, evm.TU.ctg1395.8, evm.TU.ctg1412.4, evm.TU.ctg1412.5, evm.TU.ctg1432.3, evm.TU.ctg18…
GO:0032501	0.000171191	0.00611572	795	2634	multicellular organismal process	biological_process	evm.TU.ctg1001.7, evm.TU.ctg1004.6, evm.TU.ctg1004.7, evm.TU.ctg1005.24, evm.TU.ctg1007.40, evm.TU.ctg1007.42, evm.TU.ctg100.92, evm.TU.ctg1010.1, evm.TU.ctg1010.20, evm.TU.ctg1021.11, evm.TU.ctg1021.14, evm.TU.ctg1022.6, evm.TU.ctg1022.7, evm.TU.ctg1024.101, evm.TU.ctg1024.114, evm.TU.ctg1026.7, evm.TU.ctg102.14, evm.TU.ctg1034.1, evm.TU.ctg1037.13, evm.TU.ctg1038.3, evm.TU.ctg1040.3, evm.TU.ctg…
GO:0010118	0.000173271	0.00616982	38	82	stomatal movement	biological_process	evm.TU.ctg1026.7, evm.TU.ctg1036.33, evm.TU.ctg1058.3, evm.TU.ctg1091.10, evm.TU.ctg1116.47, evm.TU.ctg1116.63, evm.TU.ctg1116.67, evm.TU.ctg1123.10, evm.TU.ctg1172.7, evm.TU.ctg1263.47, evm.TU.ctg1347.14, evm.TU.ctg1438.1, evm.TU.ctg1444.1, evm.TU.ctg1444.2, evm.TU.ctg1446.6, evm.TU.ctg1447.18, evm.TU.ctg1455.111, evm.TU.ctg1455.112, evm.TU.ctg1457.12, evm.TU.ctg1507.9, evm.TU.ctg1507.11, evm.TU…
GO:1901505	0.000187752	0.00666366	35	74	carbohydrate derivative transmembrane transporter activity	molecular_function	evm.TU.ctg1040.13, evm.TU.ctg1215.30, evm.TU.ctg1217.23, evm.TU.ctg1218.6, evm.TU.ctg1254.2, evm.TU.ctg1344.1, evm.TU.ctg1370.59, evm.TU.ctg1373.25, evm.TU.ctg1373.26, evm.TU.ctg1373.28, evm.TU.ctg1437.2, evm.TU.ctg1439.9, evm.TU.ctg1506.13, evm.TU.ctg364.3, evm.TU.ctg365.73, evm.TU.ctg54.69, evm.TU.ctg589.1, evm.TU.ctg589.2, evm.TU.ctg589.3, evm.TU.ctg589.5, evm.TU.ctg589.6, evm.TU.ctg680.53, ev…
GO:0017022	0.000192355	0.00680488	14	21	myosin binding	molecular_function	evm.TU.ctg1050.3, evm.TU.ctg1161.30, evm.TU.ctg1184.10, evm.TU.ctg1222.8, evm.TU.ctg1224.1, evm.TU.ctg1366.8, evm.TU.ctg1403.4, evm.TU.ctg222.7, evm.TU.ctg231.1, evm.TU.ctg232.4, evm.TU.ctg251.29, evm.TU.ctg343.29, evm.TU.ctg741.9, evm.TU.ctg934.39
GO:0000326	0.000194004	0.00681894	20	35	protein storage vacuole	cellular_component	evm.TU.ctg116.160, evm.TU.ctg1422.224, evm.TU.ctg1422.226, evm.TU.ctg1455.180, evm.TU.ctg1455.181, evm.TU.ctg1455.183, evm.TU.ctg1455.185, evm.TU.ctg1455.186, evm.TU.ctg1455.227, evm.TU.ctg1507.87, evm.TU.ctg1507.88, evm.TU.ctg1507.89, evm.TU.ctg1507.90, evm.TU.ctg1507.92, evm.TU.ctg1507.93, evm.TU.ctg1507.99, evm.TU.ctg631.53, evm.TU.ctg808.9, evm.TU.ctg842.72, evm.TU.ctg842.74
GO:0045995	0.000194004	0.00681894	20	35	regulation of embryonic development	biological_process	evm.TU.ctg1042.128, evm.TU.ctg1042.131, evm.TU.ctg1347.21, evm.TU.ctg1364.233, evm.TU.ctg1364.234, evm.TU.ctg1390.1, evm.TU.ctg1399.1, evm.TU.ctg1505.21, evm.TU.ctg1505.26, evm.TU.ctg240.39, evm.TU.ctg270.4, evm.TU.ctg60.48, evm.TU.ctg684.49, evm.TU.ctg744.6, evm.TU.ctg744.7, evm.TU.ctg745.2, evm.TU.ctg79.16, evm.TU.ctg79.33, evm.TU.ctg884.19, evm.TU.ctg924.29
GO:0090407	0.000195496	0.00684927	103	277	organophosphate biosynthetic process	biological_process	evm.TU.ctg1001.18, evm.TU.ctg1026.8, evm.TU.ctg1042.141, evm.TU.ctg1059.35, evm.TU.ctg1070.12, evm.TU.ctg1090.1, evm.TU.ctg1093.1, evm.TU.ctg1094.3, evm.TU.ctg1094.5, evm.TU.ctg1122.49, evm.TU.ctg1122.50, evm.TU.ctg1124.24, evm.TU.ctg1125.1, evm.TU.ctg1156.4, evm.TU.ctg1165.17, evm.TU.ctg1191.29, evm.TU.ctg1194.37, evm.TU.ctg1234.4, evm.TU.ctg1235.13, evm.TU.ctg126.2, evm.TU.ctg1.2, evm.TU.ctg1.5…
GO:0009590	0.000211295	0.00730878	8	9	detection of gravity	biological_process	evm.TU.ctg1044.39, evm.TU.ctg1372.92, evm.TU.ctg1470.36, evm.TU.ctg1470.37, evm.TU.ctg1470.44, evm.TU.ctg1470.57, evm.TU.ctg1470.62, evm.TU.ctg834.26
GO:0009945	0.000211295	0.00730878	8	9	radial axis specification	biological_process	evm.TU.ctg1116.2, evm.TU.ctg1199.21, evm.TU.ctg1419.30, evm.TU.ctg1419.32, evm.TU.ctg1419.35, evm.TU.ctg1419.41, evm.TU.ctg670.204, evm.TU.ctg674.7
GO:0016103	0.000211295	0.00730878	8	9	diterpenoid catabolic process	biological_process	evm.TU.ctg1279.2, evm.TU.ctg1474.116, evm.TU.ctg280.6, evm.TU.ctg288.34, evm.TU.ctg348.123, evm.TU.ctg713.216, evm.TU.ctg923.21, evm.TU.ctg923.80
GO:0045487	0.000211295	0.00730878	8	9	gibberellin catabolic process	biological_process	evm.TU.ctg1279.2, evm.TU.ctg1474.116, evm.TU.ctg280.6, evm.TU.ctg288.34, evm.TU.ctg348.123, evm.TU.ctg713.216, evm.TU.ctg923.21, evm.TU.ctg923.80
GO:2001022	0.000222527	0.00767296	13	19	positive regulation of response to DNA damage stimulus	biological_process	evm.TU.ctg1052.89, evm.TU.ctg1053.3, evm.TU.ctg1455.154, evm.TU.ctg1455.156, evm.TU.ctg1455.159, evm.TU.ctg1455.163, evm.TU.ctg1455.164, evm.TU.ctg1455.166, evm.TU.ctg1507.63, evm.TU.ctg1507.66, evm.TU.ctg1507.68, evm.TU.ctg1507.73, evm.TU.ctg1507.79
GO:0019941	0.000225547	0.00772818	151	431	modification-dependent protein catabolic process	biological_process	evm.TU.ctg100.97, evm.TU.ctg1021.9, evm.TU.ctg1062.51, evm.TU.ctg1062.53, evm.TU.ctg107.100, evm.TU.ctg1086.23, evm.TU.ctg1133.35, evm.TU.ctg1152.9, evm.TU.ctg116.82, evm.TU.ctg116.98, evm.TU.ctg116.104, evm.TU.ctg116.116, evm.TU.ctg116.120, evm.TU.ctg1173.156, evm.TU.ctg1194.12, evm.TU.ctg1199.61, evm.TU.ctg1221.56, evm.TU.ctg1225.5, evm.TU.ctg1239.24, evm.TU.ctg1245.31, evm.TU.ctg1251.41, evm.T…
GO:0048580	0.000225547	0.00772818	151	431	regulation of post-embryonic development	biological_process	evm.TU.ctg1004.2, evm.TU.ctg1011.4, evm.TU.ctg1029.52, evm.TU.ctg1029.94, evm.TU.ctg1036.33, evm.TU.ctg1040.3, evm.TU.ctg1043.6, evm.TU.ctg1052.1, evm.TU.ctg1052.2, evm.TU.ctg1061.6, evm.TU.ctg1061.7, evm.TU.ctg1063.4, evm.TU.ctg1075.119, evm.TU.ctg1075.120, evm.TU.ctg1075.127, evm.TU.ctg1079.5, evm.TU.ctg1079.6, evm.TU.ctg1082.4, evm.TU.ctg1091.10, evm.TU.ctg1112.2, evm.TU.ctg1115.22, evm.TU.ctg…
GO:0022414	0.00022809	0.00777347	471	1509	reproductive process	biological_process	evm.TU.ctg1005.24, evm.TU.ctg100.92, evm.TU.ctg1022.6, evm.TU.ctg1024.101, evm.TU.ctg1024.114, evm.TU.ctg1026.7, evm.TU.ctg102.14, evm.TU.ctg1034.1, evm.TU.ctg1037.13, evm.TU.ctg1042.128, evm.TU.ctg1042.131, evm.TU.ctg1043.6, evm.TU.ctg1046.11, evm.TU.ctg1046.27, evm.TU.ctg1046.28, evm.TU.ctg1047.2, evm.TU.ctg1051.9, evm.TU.ctg1052.1, evm.TU.ctg1052.2, evm.TU.ctg1052.87, evm.TU.ctg1053.1, evm.TU.…
GO:2000026	0.000228296	0.00777347	219	654	regulation of multicellular organismal development	biological_process	evm.TU.ctg1004.2, evm.TU.ctg1011.4, evm.TU.ctg1029.52, evm.TU.ctg1029.94, evm.TU.ctg1036.33, evm.TU.ctg1040.3, evm.TU.ctg1042.128, evm.TU.ctg1042.131, evm.TU.ctg1043.6, evm.TU.ctg1046.11, evm.TU.ctg1052.1, evm.TU.ctg1052.2, evm.TU.ctg1052.87, evm.TU.ctg1053.1, evm.TU.ctg1061.6, evm.TU.ctg1061.7, evm.TU.ctg1063.4, evm.TU.ctg1075.119, evm.TU.ctg1075.120, evm.TU.ctg1075.127, evm.TU.ctg1079.5, evm.TU…
GO:0072528	0.000238019	0.00807932	25	48	pyrimidine-containing compound biosynthetic process	biological_process	evm.TU.ctg1042.141, evm.TU.ctg1070.12, evm.TU.ctg1122.49, evm.TU.ctg1122.50, evm.TU.ctg126.2, evm.TU.ctg1.2, evm.TU.ctg1.5, evm.TU.ctg1.6, evm.TU.ctg1.7, evm.TU.ctg1412.4, evm.TU.ctg1412.5, evm.TU.ctg270.18, evm.TU.ctg27.1, evm.TU.ctg27.3, evm.TU.ctg27.4, evm.TU.ctg27.5, evm.TU.ctg27.6, evm.TU.ctg317.3, evm.TU.ctg325.25, evm.TU.ctg396.1, evm.TU.ctg396.2, evm.TU.ctg706.4, evm.TU.ctg710.1, evm.TU.c…
GO:0072530	0.000244834	0.00828482	19	33	purine-containing compound transmembrane transport	biological_process	evm.TU.ctg1049.2, evm.TU.ctg1123.13, evm.TU.ctg1373.25, evm.TU.ctg1373.26, evm.TU.ctg1373.28, evm.TU.ctg1412.4, evm.TU.ctg1412.5, evm.TU.ctg272.14, evm.TU.ctg284.38, evm.TU.ctg317.10, evm.TU.ctg317.14, evm.TU.ctg317.16, evm.TU.ctg317.18, evm.TU.ctg356.12, evm.TU.ctg396.1, evm.TU.ctg396.2, evm.TU.ctg414.5, evm.TU.ctg498.19, evm.TU.ctg957.115
GO:0006121	0.000251065	0.00844324	12	17	mitochondrial electron transport, succinate to ubiquinone	biological_process	evm.TU.ctg1149.4, evm.TU.ctg1150.5, evm.TU.ctg1392.6, evm.TU.ctg1423.3, evm.TU.ctg1423.4, evm.TU.ctg1485.45, evm.TU.ctg1485.48, evm.TU.ctg4.48, evm.TU.ctg474.33, evm.TU.ctg561.85, evm.TU.ctg819.2, evm.TU.ctg969.57
GO:0042559	0.000251065	0.00844324	12	17	pteridine-containing compound biosynthetic process	biological_process	evm.TU.ctg1077.11, evm.TU.ctg1077.13, evm.TU.ctg1300.10, evm.TU.ctg1300.23, evm.TU.ctg1300.27, evm.TU.ctg1481.3, evm.TU.ctg221.7, evm.TU.ctg221.9, evm.TU.ctg221.10, evm.TU.ctg53.2, evm.TU.ctg701.2, evm.TU.ctg767.2
GO:0007369	0.000265443	0.00889928	16	26	gastrulation	biological_process	evm.TU.ctg1042.128, evm.TU.ctg1042.131, evm.TU.ctg1347.21, evm.TU.ctg1364.233, evm.TU.ctg1364.234, evm.TU.ctg1375.47, evm.TU.ctg1505.21, evm.TU.ctg1505.26, evm.TU.ctg270.4, evm.TU.ctg381.11, evm.TU.ctg522.39, evm.TU.ctg586.21, evm.TU.ctg684.49, evm.TU.ctg745.2, evm.TU.ctg884.19, evm.TU.ctg969.26
GO:0032879	0.000269901	0.00902097	109	298	regulation of localization	biological_process	evm.TU.ctg1014.3, evm.TU.ctg1015.63, evm.TU.ctg1034.1, evm.TU.ctg1037.13, evm.TU.ctg1043.6, evm.TU.ctg1052.87, evm.TU.ctg1053.1, evm.TU.ctg1059.35, evm.TU.ctg1094.4, evm.TU.ctg1099.142, evm.TU.ctg114.36, evm.TU.ctg1161.30, evm.TU.ctg1165.17, evm.TU.ctg1165.22, evm.TU.ctg1172.7, evm.TU.ctg1210.21, evm.TU.ctg1211.1, evm.TU.ctg1239.7, evm.TU.ctg1257.104, evm.TU.ctg1259.36, evm.TU.ctg1259.37, evm.TU.…
GO:0004564	0.000273233	0.00902167	11	15	beta-fructofuranosidase activity	molecular_function	evm.TU.ctg1218.10, evm.TU.ctg1375.46, evm.TU.ctg280.5, evm.TU.ctg348.122, evm.TU.ctg455.169, evm.TU.ctg455.172, evm.TU.ctg455.175, evm.TU.ctg455.176, evm.TU.ctg522.40, evm.TU.ctg981.27, evm.TU.ctg981.29
GO:0015166	0.000273233	0.00902167	11	15	polyol transmembrane transporter activity	molecular_function	evm.TU.ctg1007.40, evm.TU.ctg1007.42, evm.TU.ctg1010.1, evm.TU.ctg1071.4, evm.TU.ctg1071.10, evm.TU.ctg1071.13, evm.TU.ctg1126.1, evm.TU.ctg1126.3, evm.TU.ctg1247.24, evm.TU.ctg286.13, evm.TU.ctg874.28
GO:0015791	0.000273233	0.00902167	11	15	polyol transport	biological_process	evm.TU.ctg1007.40, evm.TU.ctg1007.42, evm.TU.ctg1010.1, evm.TU.ctg1071.4, evm.TU.ctg1071.10, evm.TU.ctg1071.13, evm.TU.ctg1126.1, evm.TU.ctg1126.3, evm.TU.ctg1247.24, evm.TU.ctg286.13, evm.TU.ctg874.28
GO:0035987	0.000273233	0.00902167	11	15	endodermal cell differentiation	biological_process	evm.TU.ctg1042.128, evm.TU.ctg1042.131, evm.TU.ctg1364.233, evm.TU.ctg1364.234, evm.TU.ctg1375.47, evm.TU.ctg1505.21, evm.TU.ctg1505.26, evm.TU.ctg270.4, evm.TU.ctg522.39, evm.TU.ctg884.19, evm.TU.ctg969.26
GO:1905613	0.000281509	0.00926682	10	13	regulation of developmental vegetative growth	biological_process	evm.TU.ctg1046.11, evm.TU.ctg1316.46, evm.TU.ctg1316.48, evm.TU.ctg755.1, evm.TU.ctg755.4, evm.TU.ctg756.4, evm.TU.ctg757.6, evm.TU.ctg834.40, evm.TU.ctg836.2, evm.TU.ctg836.3
GO:0051119	0.000305867	0.0100383	33	70	sugar transmembrane transporter activity	molecular_function	evm.TU.ctg1007.40, evm.TU.ctg1007.42, evm.TU.ctg1010.1, evm.TU.ctg1031.79, evm.TU.ctg1031.80, evm.TU.ctg1071.4, evm.TU.ctg1071.10, evm.TU.ctg1071.13, evm.TU.ctg1102.53, evm.TU.ctg1126.1, evm.TU.ctg1126.3, evm.TU.ctg1135.8, evm.TU.ctg121.9, evm.TU.ctg1432.3, evm.TU.ctg281.5, evm.TU.ctg286.13, evm.TU.ctg317.29, evm.TU.ctg341.5, evm.TU.ctg368.95, evm.TU.ctg423.26, evm.TU.ctg519.8, evm.TU.ctg574.33, …
GO:0061061	0.000308497	0.010064	18	31	muscle structure development	biological_process	evm.TU.ctg1059.35, evm.TU.ctg1165.17, evm.TU.ctg1165.22, evm.TU.ctg1275.45, evm.TU.ctg1473.8, evm.TU.ctg300.2, evm.TU.ctg300.18, evm.TU.ctg427.122, evm.TU.ctg427.132, evm.TU.ctg445.13, evm.TU.ctg697.20, evm.TU.ctg716.50, evm.TU.ctg730.7, evm.TU.ctg822.33, evm.TU.ctg822.66, evm.TU.ctg917.15, evm.TU.ctg917.25, evm.TU.ctg996.1
GO:0061135	0.000308497	0.010064	18	31	endopeptidase regulator activity	molecular_function	evm.TU.ctg1029.94, evm.TU.ctg1300.70, evm.TU.ctg1300.71, evm.TU.ctg1300.72, evm.TU.ctg1300.73, evm.TU.ctg1364.237, evm.TU.ctg1364.248, evm.TU.ctg1364.249, evm.TU.ctg1364.250, evm.TU.ctg1470.5, evm.TU.ctg1470.7, evm.TU.ctg317.123, evm.TU.ctg317.127, evm.TU.ctg317.128, evm.TU.ctg348.11, evm.TU.ctg423.55, evm.TU.ctg560.65, evm.TU.ctg974.143
GO:0009553	0.00032352	0.0104611	68	172	embryo sac development	biological_process	evm.TU.ctg1043.6, evm.TU.ctg1051.35, evm.TU.ctg1071.3, evm.TU.ctg1071.8, evm.TU.ctg1095.35, evm.TU.ctg114.36, evm.TU.ctg1224.42, evm.TU.ctg1224.43, evm.TU.ctg1224.106, evm.TU.ctg1246.10, evm.TU.ctg1296.75, evm.TU.ctg1390.1, evm.TU.ctg1391.6, evm.TU.ctg1416.34, evm.TU.ctg148.3, evm.TU.ctg1494.28, evm.TU.ctg150.44, evm.TU.ctg168.11, evm.TU.ctg193.27, evm.TU.ctg239.6, evm.TU.ctg241.33, evm.TU.ctg246…
GO:0051093	0.00032352	0.0104611	68	172	negative regulation of developmental process	biological_process	evm.TU.ctg1036.33, evm.TU.ctg1046.11, evm.TU.ctg1052.87, evm.TU.ctg1053.1, evm.TU.ctg1063.4, evm.TU.ctg1082.4, evm.TU.ctg1101.5, evm.TU.ctg1123.10, evm.TU.ctg1132.41, evm.TU.ctg1190.18, evm.TU.ctg1193.103, evm.TU.ctg1218.32, evm.TU.ctg1247.45, evm.TU.ctg1279.2, evm.TU.ctg1341.1, evm.TU.ctg1347.21, evm.TU.ctg1375.47, evm.TU.ctg1386.15, evm.TU.ctg1390.1, evm.TU.ctg1477.109, evm.TU.ctg1477.113, evm.…
GO:0008135	0.000324863	0.0104611	20	36	translation factor activity, RNA binding	molecular_function	evm.TU.ctg1050.5, evm.TU.ctg1184.3, evm.TU.ctg1184.8, evm.TU.ctg1209.8, evm.TU.ctg1386.18, evm.TU.ctg1432.38, evm.TU.ctg229.3, evm.TU.ctg455.25, evm.TU.ctg511.165, evm.TU.ctg609.1, evm.TU.ctg753.27, evm.TU.ctg918.7, evm.TU.ctg91.4, evm.TU.ctg91.5, evm.TU.ctg91.7, evm.TU.ctg926.2, evm.TU.ctg926.3, evm.TU.ctg933.50, evm.TU.ctg975.1, evm.TU.ctg976.20
GO:0015105	0.00032547	0.0104611	15	24	arsenite transmembrane transporter activity	molecular_function	evm.TU.ctg193.2, evm.TU.ctg193.4, evm.TU.ctg193.7, evm.TU.ctg193.10, evm.TU.ctg193.16, evm.TU.ctg575.3, evm.TU.ctg575.5, evm.TU.ctg575.7, evm.TU.ctg581.11, evm.TU.ctg581.26, evm.TU.ctg581.27, evm.TU.ctg581.30, evm.TU.ctg581.33, evm.TU.ctg581.37, evm.TU.ctg581.42
GO:0015700	0.00032547	0.0104611	15	24	arsenite transport	biological_process	evm.TU.ctg193.2, evm.TU.ctg193.4, evm.TU.ctg193.7, evm.TU.ctg193.10, evm.TU.ctg193.16, evm.TU.ctg575.3, evm.TU.ctg575.5, evm.TU.ctg575.7, evm.TU.ctg581.11, evm.TU.ctg581.26, evm.TU.ctg581.27, evm.TU.ctg581.30, evm.TU.ctg581.33, evm.TU.ctg581.37, evm.TU.ctg581.42
GO:0051179	0.000330909	0.0106047	661	2176	localization	biological_process	evm.TU.ctg1001.16, evm.TU.ctg1001.18, evm.TU.ctg1006.30, evm.TU.ctg1007.40, evm.TU.ctg1007.42, evm.TU.ctg100.97, evm.TU.ctg1010.1, evm.TU.ctg1014.3, evm.TU.ctg1015.63, evm.TU.ctg1018.2, evm.TU.ctg1019.251, evm.TU.ctg1022.10, evm.TU.ctg1028.1, evm.TU.ctg1029.3, evm.TU.ctg1029.52, evm.TU.ctg1029.97, evm.TU.ctg102.14, evm.TU.ctg1031.79, evm.TU.ctg1031.80, evm.TU.ctg1035.7, evm.TU.ctg1036.2, evm.TU.c…
GO:0043632	0.000333124	0.0106443	154	444	modification-dependent macromolecule catabolic process	biological_process	evm.TU.ctg100.97, evm.TU.ctg1021.9, evm.TU.ctg1062.51, evm.TU.ctg1062.53, evm.TU.ctg107.100, evm.TU.ctg1086.23, evm.TU.ctg1133.35, evm.TU.ctg1152.9, evm.TU.ctg116.82, evm.TU.ctg116.98, evm.TU.ctg116.104, evm.TU.ctg116.116, evm.TU.ctg116.120, evm.TU.ctg1173.156, evm.TU.ctg1194.12, evm.TU.ctg1199.61, evm.TU.ctg1221.56, evm.TU.ctg1225.5, evm.TU.ctg1239.24, evm.TU.ctg1245.31, evm.TU.ctg1251.41, evm.T…
GO:0002239	0.000336689	0.0107268	39	87	response to oomycetes	biological_process	evm.TU.ctg1043.35, evm.TU.ctg1069.27, evm.TU.ctg1172.7, evm.TU.ctg123.1, evm.TU.ctg125.53, evm.TU.ctg1374.28, evm.TU.ctg1455.136, evm.TU.ctg1458.28, evm.TU.ctg1458.29, evm.TU.ctg1459.2, evm.TU.ctg150.29, evm.TU.ctg150.30, evm.TU.ctg172.10, evm.TU.ctg216.11, evm.TU.ctg217.4, evm.TU.ctg222.22, evm.TU.ctg222.23, evm.TU.ctg222.25, evm.TU.ctg222.31, evm.TU.ctg222.32, evm.TU.ctg298.22, evm.TU.ctg322.18…
GO:0000003	0.000379827	0.0120659	471	1517	reproduction	biological_process	evm.TU.ctg1005.24, evm.TU.ctg100.92, evm.TU.ctg1022.6, evm.TU.ctg1024.101, evm.TU.ctg1024.114, evm.TU.ctg1026.7, evm.TU.ctg102.14, evm.TU.ctg1034.1, evm.TU.ctg1037.13, evm.TU.ctg1042.128, evm.TU.ctg1042.131, evm.TU.ctg1043.6, evm.TU.ctg1046.11, evm.TU.ctg1046.27, evm.TU.ctg1046.28, evm.TU.ctg1047.2, evm.TU.ctg1051.9, evm.TU.ctg1052.1, evm.TU.ctg1052.2, evm.TU.ctg1052.87, evm.TU.ctg1053.1, evm.TU.…
GO:0030258	0.00038678	0.012251	53	128	lipid modification	biological_process	evm.TU.ctg1006.50, evm.TU.ctg1010.2, evm.TU.ctg1051.32, evm.TU.ctg1058.3, evm.TU.ctg1097.14, evm.TU.ctg1126.4, evm.TU.ctg1143.35, evm.TU.ctg1143.37, evm.TU.ctg1200.4, evm.TU.ctg1201.1, evm.TU.ctg1298.40, evm.TU.ctg1440.19, evm.TU.ctg1455.45, evm.TU.ctg1455.46, evm.TU.ctg1455.48, evm.TU.ctg1457.12, evm.TU.ctg1474.122, evm.TU.ctg1493.5, evm.TU.ctg231.58, evm.TU.ctg237.2, evm.TU.ctg255.31, evm.TU.ct…
GO:0005262	0.000391243	0.0123208	23	44	calcium channel activity	molecular_function	evm.TU.ctg1071.12, evm.TU.ctg1133.79, evm.TU.ctg116.148, evm.TU.ctg116.154, evm.TU.ctg116.157, evm.TU.ctg1224.102, evm.TU.ctg1390.86, evm.TU.ctg1443.3, evm.TU.ctg1443.8, evm.TU.ctg1443.14, evm.TU.ctg1479.66, evm.TU.ctg159.29, evm.TU.ctg747.105, evm.TU.ctg842.79, evm.TU.ctg842.81, evm.TU.ctg842.85, evm.TU.ctg893.28, evm.TU.ctg941.15, evm.TU.ctg974.159, evm.TU.ctg974.162, evm.TU.ctg974.165, evm.TU.…
GO:0070972	0.000391243	0.0123208	23	44	protein localization to endoplasmic reticulum	biological_process	evm.TU.ctg1059.35, evm.TU.ctg1106.7, evm.TU.ctg1165.17, evm.TU.ctg1165.22, evm.TU.ctg1256.75, evm.TU.ctg1275.45, evm.TU.ctg1308.48, evm.TU.ctg1473.8, evm.TU.ctg300.2, evm.TU.ctg300.18, evm.TU.ctg427.122, evm.TU.ctg427.132, evm.TU.ctg445.13, evm.TU.ctg561.24, evm.TU.ctg697.20, evm.TU.ctg716.50, evm.TU.ctg730.7, evm.TU.ctg822.33, evm.TU.ctg822.66, evm.TU.ctg909.25, evm.TU.ctg917.15, evm.TU.ctg917.2…
GO:0019900	0.000394356	0.012383	55	134	kinase binding	molecular_function	evm.TU.ctg1059.35, evm.TU.ctg1133.74, evm.TU.ctg1165.17, evm.TU.ctg1165.22, evm.TU.ctg1200.4, evm.TU.ctg1201.1, evm.TU.ctg1220.7, evm.TU.ctg1223.2, evm.TU.ctg1224.33, evm.TU.ctg1275.45, evm.TU.ctg1281.39, evm.TU.ctg1288.10, evm.TU.ctg1440.19, evm.TU.ctg144.5, evm.TU.ctg1455.154, evm.TU.ctg1455.156, evm.TU.ctg1455.159, evm.TU.ctg1455.163, evm.TU.ctg1455.164, evm.TU.ctg1455.166, evm.TU.ctg1473.8, e…
GO:0005366	0.000415888	0.0127329	6	6	myo-inositol:proton symporter activity	molecular_function	evm.TU.ctg1071.4, evm.TU.ctg1071.10, evm.TU.ctg1071.13, evm.TU.ctg1247.24, evm.TU.ctg286.13, evm.TU.ctg874.28
GO:0016080	0.000415888	0.0127329	6	6	synaptic vesicle targeting	biological_process	evm.TU.ctg32.27, evm.TU.ctg32.29, evm.TU.ctg32.33, evm.TU.ctg772.25, evm.TU.ctg772.27, evm.TU.ctg772.29
GO:0016081	0.000415888	0.0127329	6	6	synaptic vesicle docking	biological_process	evm.TU.ctg32.27, evm.TU.ctg32.29, evm.TU.ctg32.33, evm.TU.ctg772.25, evm.TU.ctg772.27, evm.TU.ctg772.29
GO:0035859	0.000415888	0.0127329	6	6	Seh1-associated complex	cellular_component	evm.TU.ctg1337.8, evm.TU.ctg1338.1, evm.TU.ctg1338.3, evm.TU.ctg798.161, evm.TU.ctg947.1, evm.TU.ctg947.3
GO:0052634	0.000415888	0.0127329	6	6	C-19 gibberellin 2-beta-dioxygenase activity	molecular_function	evm.TU.ctg1474.116, evm.TU.ctg280.6, evm.TU.ctg348.123, evm.TU.ctg713.216, evm.TU.ctg923.21, evm.TU.ctg923.80
GO:0061700	0.000415888	0.0127329	6	6	GATOR2 complex	cellular_component	evm.TU.ctg1337.8, evm.TU.ctg1338.1, evm.TU.ctg1338.3, evm.TU.ctg798.161, evm.TU.ctg947.1, evm.TU.ctg947.3
GO:0070476	0.000415888	0.0127329	6	6	rRNA (guanine-N7)-methylation	biological_process	evm.TU.ctg1115.14, evm.TU.ctg1335.10, evm.TU.ctg1336.2, evm.TU.ctg137.88, evm.TU.ctg1464.3, evm.TU.ctg231.60
GO:0080054	0.000415888	0.0127329	6	6	low-affinity nitrate transmembrane transporter activity	molecular_function	evm.TU.ctg1006.30, evm.TU.ctg186.4, evm.TU.ctg186.6, evm.TU.ctg615.3, evm.TU.ctg615.6, evm.TU.ctg615.23
GO:0009880	0.000417186	0.0127329	26	52	embryonic pattern specification	biological_process	evm.TU.ctg1052.87, evm.TU.ctg1053.1, evm.TU.ctg1116.2, evm.TU.ctg1177.106, evm.TU.ctg1177.107, evm.TU.ctg1199.21, evm.TU.ctg1221.16, evm.TU.ctg1236.12, evm.TU.ctg1419.30, evm.TU.ctg1419.32, evm.TU.ctg1419.35, evm.TU.ctg1419.41, evm.TU.ctg159.15, evm.TU.ctg159.17, evm.TU.ctg159.18, evm.TU.ctg159.19, evm.TU.ctg214.3, evm.TU.ctg222.38, evm.TU.ctg296.39, evm.TU.ctg31.7, evm.TU.ctg33.1, evm.TU.ctg496.…
GO:0010286	0.000417186	0.0127329	26	52	heat acclimation	biological_process	evm.TU.ctg1052.28, evm.TU.ctg1052.30, evm.TU.ctg1052.52, evm.TU.ctg1052.53, evm.TU.ctg1218.4, evm.TU.ctg1244.44, evm.TU.ctg149.52, evm.TU.ctg1500.15, evm.TU.ctg1500.23, evm.TU.ctg159.15, evm.TU.ctg159.17, evm.TU.ctg159.18, evm.TU.ctg159.19, evm.TU.ctg18.27, evm.TU.ctg315.67, evm.TU.ctg321.28, evm.TU.ctg368.103, evm.TU.ctg716.55, evm.TU.ctg728.27, evm.TU.ctg782.4, evm.TU.ctg782.5, evm.TU.ctg956.9,…
GO:0002229	0.000423026	0.0128751	33	71	defense response to oomycetes	biological_process	evm.TU.ctg1043.35, evm.TU.ctg1069.27, evm.TU.ctg1172.7, evm.TU.ctg123.1, evm.TU.ctg125.53, evm.TU.ctg1374.28, evm.TU.ctg1458.28, evm.TU.ctg1458.29, evm.TU.ctg1459.2, evm.TU.ctg150.29, evm.TU.ctg150.30, evm.TU.ctg172.10, evm.TU.ctg216.11, evm.TU.ctg217.4, evm.TU.ctg222.22, evm.TU.ctg222.23, evm.TU.ctg222.25, evm.TU.ctg222.31, evm.TU.ctg222.32, evm.TU.ctg298.22, evm.TU.ctg322.18, evm.TU.ctg322.19, …
GO:0032446	0.000443341	0.0134558	181	535	protein modification by small protein conjugation	biological_process	evm.TU.ctg1008.4, evm.TU.ctg1009.2, evm.TU.ctg1021.9, evm.TU.ctg1058.5, evm.TU.ctg1059.3, evm.TU.ctg1062.51, evm.TU.ctg1062.53, evm.TU.ctg1063.4, evm.TU.ctg107.100, evm.TU.ctg1082.4, evm.TU.ctg1109.1, evm.TU.ctg1110.86, evm.TU.ctg1133.35, evm.TU.ctg1152.9, evm.TU.ctg116.82, evm.TU.ctg116.98, evm.TU.ctg116.104, evm.TU.ctg116.116, evm.TU.ctg116.120, evm.TU.ctg1173.156, evm.TU.ctg1194.12, evm.TU.ctg…
GO:0005261	0.000466359	0.0141151	40	91	cation channel activity	molecular_function	evm.TU.ctg1029.52, evm.TU.ctg1070.12, evm.TU.ctg1071.12, evm.TU.ctg1133.79, evm.TU.ctg116.148, evm.TU.ctg116.154, evm.TU.ctg116.157, evm.TU.ctg1224.102, evm.TU.ctg126.2, evm.TU.ctg1.2, evm.TU.ctg1.5, evm.TU.ctg1.6, evm.TU.ctg1.7, evm.TU.ctg1390.86, evm.TU.ctg1443.3, evm.TU.ctg1443.8, evm.TU.ctg1443.14, evm.TU.ctg1479.66, evm.TU.ctg1506.10, evm.TU.ctg159.29, evm.TU.ctg19.4, evm.TU.ctg27.1, evm.TU.…
GO:0010264	0.000476599	0.0143454	13	20	myo-inositol hexakisphosphate biosynthetic process	biological_process	evm.TU.ctg1194.37, evm.TU.ctg1471.3, evm.TU.ctg241.61, evm.TU.ctg606.38, evm.TU.ctg606.41, evm.TU.ctg648.93, evm.TU.ctg648.94, evm.TU.ctg648.95, evm.TU.ctg648.96, evm.TU.ctg648.97, evm.TU.ctg957.57, evm.TU.ctg999.62, evm.TU.ctg999.66
GO:0033517	0.000476599	0.0143454	13	20	myo-inositol hexakisphosphate metabolic process	biological_process	evm.TU.ctg1194.37, evm.TU.ctg1471.3, evm.TU.ctg241.61, evm.TU.ctg606.38, evm.TU.ctg606.41, evm.TU.ctg648.93, evm.TU.ctg648.94, evm.TU.ctg648.95, evm.TU.ctg648.96, evm.TU.ctg648.97, evm.TU.ctg957.57, evm.TU.ctg999.62, evm.TU.ctg999.66
GO:0009787	0.000492861	0.0147129	56	138	regulation of abscisic acid-activated signaling pathway	biological_process	evm.TU.ctg1026.7, evm.TU.ctg1043.35, evm.TU.ctg1046.13, evm.TU.ctg1046.14, evm.TU.ctg1116.47, evm.TU.ctg1116.63, evm.TU.ctg1116.67, evm.TU.ctg1172.2, evm.TU.ctg1172.7, evm.TU.ctg1173.8, evm.TU.ctg1173.10, evm.TU.ctg1207.41, evm.TU.ctg123.1, evm.TU.ctg1251.41, evm.TU.ctg125.53, evm.TU.ctg1347.14, evm.TU.ctg1427.112, evm.TU.ctg1427.118, evm.TU.ctg1444.1, evm.TU.ctg1444.2, evm.TU.ctg1446.6, evm.TU.c…
GO:1901419	0.000492861	0.0147129	56	138	regulation of response to alcohol	biological_process	evm.TU.ctg1026.7, evm.TU.ctg1043.35, evm.TU.ctg1046.13, evm.TU.ctg1046.14, evm.TU.ctg1116.47, evm.TU.ctg1116.63, evm.TU.ctg1116.67, evm.TU.ctg1172.2, evm.TU.ctg1172.7, evm.TU.ctg1173.8, evm.TU.ctg1173.10, evm.TU.ctg1207.41, evm.TU.ctg123.1, evm.TU.ctg1251.41, evm.TU.ctg125.53, evm.TU.ctg1347.14, evm.TU.ctg1427.112, evm.TU.ctg1427.118, evm.TU.ctg1444.1, evm.TU.ctg1444.2, evm.TU.ctg1446.6, evm.TU.c…
GO:1905957	0.000492861	0.0147129	56	138	regulation of cellular response to alcohol	biological_process	evm.TU.ctg1026.7, evm.TU.ctg1043.35, evm.TU.ctg1046.13, evm.TU.ctg1046.14, evm.TU.ctg1116.47, evm.TU.ctg1116.63, evm.TU.ctg1116.67, evm.TU.ctg1172.2, evm.TU.ctg1172.7, evm.TU.ctg1173.8, evm.TU.ctg1173.10, evm.TU.ctg1207.41, evm.TU.ctg123.1, evm.TU.ctg1251.41, evm.TU.ctg125.53, evm.TU.ctg1347.14, evm.TU.ctg1427.112, evm.TU.ctg1427.118, evm.TU.ctg1444.1, evm.TU.ctg1444.2, evm.TU.ctg1446.6, evm.TU.c…
GO:0009791	0.000513118	0.0152758	434	1394	post-embryonic development	biological_process	evm.TU.ctg1001.7, evm.TU.ctg1004.6, evm.TU.ctg1004.7, evm.TU.ctg1005.24, evm.TU.ctg1007.40, evm.TU.ctg1007.42, evm.TU.ctg100.92, evm.TU.ctg1010.1, evm.TU.ctg1010.20, evm.TU.ctg1022.6, evm.TU.ctg1022.7, evm.TU.ctg1024.101, evm.TU.ctg1026.7, evm.TU.ctg1034.1, evm.TU.ctg1037.13, evm.TU.ctg1042.128, evm.TU.ctg1042.131, evm.TU.ctg1043.6, evm.TU.ctg1046.27, evm.TU.ctg1046.28, evm.TU.ctg1052.1, evm.TU.c…
GO:0010466	0.00052578	0.0155255	18	32	negative regulation of peptidase activity	biological_process	evm.TU.ctg1029.94, evm.TU.ctg1300.70, evm.TU.ctg1300.71, evm.TU.ctg1300.72, evm.TU.ctg1300.73, evm.TU.ctg1364.237, evm.TU.ctg1364.248, evm.TU.ctg1364.249, evm.TU.ctg1364.250, evm.TU.ctg1470.5, evm.TU.ctg1470.7, evm.TU.ctg317.123, evm.TU.ctg317.127, evm.TU.ctg317.128, evm.TU.ctg348.11, evm.TU.ctg423.55, evm.TU.ctg560.65, evm.TU.ctg974.143
GO:0010951	0.00052578	0.0155255	18	32	negative regulation of endopeptidase activity	biological_process	evm.TU.ctg1029.94, evm.TU.ctg1300.70, evm.TU.ctg1300.71, evm.TU.ctg1300.72, evm.TU.ctg1300.73, evm.TU.ctg1364.237, evm.TU.ctg1364.248, evm.TU.ctg1364.249, evm.TU.ctg1364.250, evm.TU.ctg1470.5, evm.TU.ctg1470.7, evm.TU.ctg317.123, evm.TU.ctg317.127, evm.TU.ctg317.128, evm.TU.ctg348.11, evm.TU.ctg423.55, evm.TU.ctg560.65, evm.TU.ctg974.143
GO:0061134	0.00052578	0.0155255	18	32	peptidase regulator activity	molecular_function	evm.TU.ctg1029.94, evm.TU.ctg1300.70, evm.TU.ctg1300.71, evm.TU.ctg1300.72, evm.TU.ctg1300.73, evm.TU.ctg1364.237, evm.TU.ctg1364.248, evm.TU.ctg1364.249, evm.TU.ctg1364.250, evm.TU.ctg1470.5, evm.TU.ctg1470.7, evm.TU.ctg317.123, evm.TU.ctg317.127, evm.TU.ctg317.128, evm.TU.ctg348.11, evm.TU.ctg423.55, evm.TU.ctg560.65, evm.TU.ctg974.143
GO:0043200	0.000535617	0.0157732	25	50	response to amino acid	biological_process	evm.TU.ctg1071.12, evm.TU.ctg1133.79, evm.TU.ctg116.148, evm.TU.ctg116.154, evm.TU.ctg116.157, evm.TU.ctg1390.86, evm.TU.ctg1443.3, evm.TU.ctg1443.8, evm.TU.ctg1443.14, evm.TU.ctg1479.66, evm.TU.ctg153.73, evm.TU.ctg153.74, evm.TU.ctg153.77, evm.TU.ctg159.29, evm.TU.ctg542.96, evm.TU.ctg542.97, evm.TU.ctg842.79, evm.TU.ctg842.81, evm.TU.ctg842.85, evm.TU.ctg941.15, evm.TU.ctg974.159, evm.TU.ctg97…
GO:0009611	0.000551117	0.0161859	114	319	response to wounding	biological_process	evm.TU.ctg1010.67, evm.TU.ctg1042.128, evm.TU.ctg1042.131, evm.TU.ctg1052.61, evm.TU.ctg1097.5, evm.TU.ctg1115.50, evm.TU.ctg1115.61, evm.TU.ctg1115.70, evm.TU.ctg1115.72, evm.TU.ctg1206.9, evm.TU.ctg1207.2, evm.TU.ctg1218.10, evm.TU.ctg125.4, evm.TU.ctg1263.47, evm.TU.ctg1266.2, evm.TU.ctg1266.3, evm.TU.ctg1269.72, evm.TU.ctg1269.74, evm.TU.ctg1269.76, evm.TU.ctg1269.77, evm.TU.ctg1280.1, evm.TU…
GO:0035252	0.000565579	0.0165216	12	18	UDP-xylosyltransferase activity	molecular_function	evm.TU.ctg1316.46, evm.TU.ctg1316.48, evm.TU.ctg397.7, evm.TU.ctg397.10, evm.TU.ctg397.11, evm.TU.ctg4.79, evm.TU.ctg755.1, evm.TU.ctg755.4, evm.TU.ctg756.4, evm.TU.ctg757.6, evm.TU.ctg836.2, evm.TU.ctg836.3
GO:0042939	0.000565579	0.0165216	12	18	tripeptide transport	biological_process	evm.TU.ctg1374.28, evm.TU.ctg153.73, evm.TU.ctg153.74, evm.TU.ctg153.77, evm.TU.ctg336.129, evm.TU.ctg336.130, evm.TU.ctg37.65, evm.TU.ctg542.96, evm.TU.ctg542.97, evm.TU.ctg583.1, evm.TU.ctg583.2, evm.TU.ctg617.12
GO:0051270	0.000584168	0.017019	29	61	regulation of cellular component movement	biological_process	evm.TU.ctg1059.35, evm.TU.ctg1165.17, evm.TU.ctg1165.22, evm.TU.ctg1270.16, evm.TU.ctg1270.21, evm.TU.ctg1270.26, evm.TU.ctg1275.45, evm.TU.ctg1473.8, evm.TU.ctg1477.109, evm.TU.ctg1477.113, evm.TU.ctg300.2, evm.TU.ctg300.18, evm.TU.ctg37.39, evm.TU.ctg37.41, evm.TU.ctg427.122, evm.TU.ctg427.132, evm.TU.ctg445.13, evm.TU.ctg697.20, evm.TU.ctg716.50, evm.TU.ctg730.7, evm.TU.ctg740.53, evm.TU.ctg74…
GO:0010073	0.000592118	0.0172046	64	163	meristem maintenance	biological_process	evm.TU.ctg1040.3, evm.TU.ctg1061.3, evm.TU.ctg1091.10, evm.TU.ctg1116.2, evm.TU.ctg1188.42, evm.TU.ctg1194.55, evm.TU.ctg1194.56, evm.TU.ctg1199.21, evm.TU.ctg1213.6, evm.TU.ctg1213.49, evm.TU.ctg1213.50, evm.TU.ctg1213.51, evm.TU.ctg1213.56, evm.TU.ctg1218.16, evm.TU.ctg1316.46, evm.TU.ctg1316.48, evm.TU.ctg1334.54, evm.TU.ctg1335.10, evm.TU.ctg1336.2, evm.TU.ctg1368.27, evm.TU.ctg1378.2, evm.TU…
GO:0045595	0.000596181	0.0172766	63	160	regulation of cell differentiation	biological_process	evm.TU.ctg1042.128, evm.TU.ctg1042.131, evm.TU.ctg1042.142, evm.TU.ctg1046.11, evm.TU.ctg1052.1, evm.TU.ctg1052.2, evm.TU.ctg1079.5, evm.TU.ctg1079.6, evm.TU.ctg1101.5, evm.TU.ctg1190.18, evm.TU.ctg1341.1, evm.TU.ctg1347.21, evm.TU.ctg1364.233, evm.TU.ctg1364.234, evm.TU.ctg1386.15, evm.TU.ctg1390.1, evm.TU.ctg1477.109, evm.TU.ctg1477.113, evm.TU.ctg148.7, evm.TU.ctg1505.21, evm.TU.ctg1505.26, ev…
GO:0048513	0.000629864	0.0182042	41	95	animal organ development	biological_process	evm.TU.ctg1052.87, evm.TU.ctg1053.1, evm.TU.ctg1059.35, evm.TU.ctg1135.21, evm.TU.ctg1165.17, evm.TU.ctg1165.22, evm.TU.ctg121.2, evm.TU.ctg1275.45, evm.TU.ctg1347.21, evm.TU.ctg1386.15, evm.TU.ctg1443.23, evm.TU.ctg1455.98, evm.TU.ctg1473.8, evm.TU.ctg1477.109, evm.TU.ctg1477.113, evm.TU.ctg1507.8, evm.TU.ctg229.6, evm.TU.ctg300.2, evm.TU.ctg300.18, evm.TU.ctg40.51, evm.TU.ctg416.3, evm.TU.ctg42…
GO:0070475	0.000657837	0.0189624	11	16	rRNA base methylation	biological_process	evm.TU.ctg1115.14, evm.TU.ctg1246.19, evm.TU.ctg1281.3, evm.TU.ctg1335.10, evm.TU.ctg1336.2, evm.TU.ctg1341.12, evm.TU.ctg137.88, evm.TU.ctg1464.3, evm.TU.ctg231.60, evm.TU.ctg252.52, evm.TU.ctg940.2
GO:0046173	0.00067391	0.0193235	19	35	polyol biosynthetic process	biological_process	evm.TU.ctg1194.37, evm.TU.ctg1399.13, evm.TU.ctg1471.3, evm.TU.ctg241.61, evm.TU.ctg317.135, evm.TU.ctg387.3, evm.TU.ctg606.38, evm.TU.ctg606.41, evm.TU.ctg648.93, evm.TU.ctg648.94, evm.TU.ctg648.95, evm.TU.ctg648.96, evm.TU.ctg648.97, evm.TU.ctg924.18, evm.TU.ctg957.57, evm.TU.ctg95.81, evm.TU.ctg976.10, evm.TU.ctg999.62, evm.TU.ctg999.66
GO:0046906	0.00067391	0.0193235	19	35	tetrapyrrole binding	molecular_function	evm.TU.ctg1263.37, evm.TU.ctg1432.38, evm.TU.ctg1469.5, evm.TU.ctg1493.79, evm.TU.ctg326.3, evm.TU.ctg412.97, evm.TU.ctg422.2, evm.TU.ctg511.110, evm.TU.ctg511.113, evm.TU.ctg513.44, evm.TU.ctg513.45, evm.TU.ctg55.4, evm.TU.ctg609.1, evm.TU.ctg665.117, evm.TU.ctg753.27, evm.TU.ctg781.7, evm.TU.ctg899.1, evm.TU.ctg899.5, evm.TU.ctg935.34
GO:1902533	0.000678741	0.0194109	27	56	positive regulation of intracellular signal transduction	biological_process	evm.TU.ctg1264.27, evm.TU.ctg1337.8, evm.TU.ctg1338.1, evm.TU.ctg1338.3, evm.TU.ctg1439.8, evm.TU.ctg1455.154, evm.TU.ctg1455.156, evm.TU.ctg1455.159, evm.TU.ctg1455.163, evm.TU.ctg1455.164, evm.TU.ctg1455.166, evm.TU.ctg1477.109, evm.TU.ctg1477.113, evm.TU.ctg1506.14, evm.TU.ctg1507.63, evm.TU.ctg1507.66, evm.TU.ctg1507.68, evm.TU.ctg1507.73, evm.TU.ctg1507.79, evm.TU.ctg391.46, evm.TU.ctg43.4, …
GO:0010217	0.000691426	0.019417	7	8	cellular aluminum ion homeostasis	biological_process	evm.TU.ctg1116.21, evm.TU.ctg1116.26, evm.TU.ctg1116.33, evm.TU.ctg1116.42, evm.TU.ctg73.7, evm.TU.ctg73.11, evm.TU.ctg8.52
GO:0015083	0.000691426	0.019417	7	8	aluminum ion transmembrane transporter activity	molecular_function	evm.TU.ctg1116.21, evm.TU.ctg1116.26, evm.TU.ctg1116.33, evm.TU.ctg1116.42, evm.TU.ctg73.7, evm.TU.ctg73.11, evm.TU.ctg8.52
GO:0016868	0.000691426	0.019417	7	8	intramolecular transferase activity, phosphotransferases	molecular_function	evm.TU.ctg1044.39, evm.TU.ctg1046.15, evm.TU.ctg1046.18, evm.TU.ctg1372.92, evm.TU.ctg834.26, evm.TU.ctg835.2, evm.TU.ctg835.4
GO:0031099	0.000691426	0.019417	7	8	regeneration	biological_process	evm.TU.ctg1485.10, evm.TU.ctg1485.12, evm.TU.ctg682.40, evm.TU.ctg682.43, evm.TU.ctg682.44, evm.TU.ctg682.57, evm.TU.ctg798.34
GO:0042246	0.000691426	0.019417	7	8	tissue regeneration	biological_process	evm.TU.ctg1485.10, evm.TU.ctg1485.12, evm.TU.ctg682.40, evm.TU.ctg682.43, evm.TU.ctg682.44, evm.TU.ctg682.57, evm.TU.ctg798.34
GO:0055079	0.000691426	0.019417	7	8	aluminum ion homeostasis	biological_process	evm.TU.ctg1116.21, evm.TU.ctg1116.26, evm.TU.ctg1116.33, evm.TU.ctg1116.42, evm.TU.ctg73.7, evm.TU.ctg73.11, evm.TU.ctg8.52
GO:1902602	0.000691426	0.019417	7	8	aluminum ion transmembrane transport	biological_process	evm.TU.ctg1116.21, evm.TU.ctg1116.26, evm.TU.ctg1116.33, evm.TU.ctg1116.42, evm.TU.ctg73.7, evm.TU.ctg73.11, evm.TU.ctg8.52
GO:0080135	0.000704461	0.0197322	46	110	regulation of cellular response to stress	biological_process	evm.TU.ctg1006.50, evm.TU.ctg1023.3, evm.TU.ctg1026.8, evm.TU.ctg1052.89, evm.TU.ctg1053.3, evm.TU.ctg1086.4, evm.TU.ctg1087.11, evm.TU.ctg1235.7, evm.TU.ctg1235.16, evm.TU.ctg1336.29, evm.TU.ctg1455.154, evm.TU.ctg1455.156, evm.TU.ctg1455.159, evm.TU.ctg1455.163, evm.TU.ctg1455.164, evm.TU.ctg1455.166, evm.TU.ctg1477.109, evm.TU.ctg1477.113, evm.TU.ctg1500.11, evm.TU.ctg1507.63, evm.TU.ctg1507.6…
GO:0003729	0.00074122	0.0204428	122	347	mRNA binding	molecular_function	evm.TU.ctg1043.4, evm.TU.ctg1045.3, evm.TU.ctg1099.170, evm.TU.ctg1115.22, evm.TU.ctg1137.41, evm.TU.ctg1143.2, evm.TU.ctg1145.5, evm.TU.ctg114.37, evm.TU.ctg114.54, evm.TU.ctg115.1, evm.TU.ctg116.14, evm.TU.ctg116.16, evm.TU.ctg116.173, evm.TU.ctg1178.19, evm.TU.ctg1209.13, evm.TU.ctg1212.3, evm.TU.ctg1215.8, evm.TU.ctg1247.4, evm.TU.ctg1.25, evm.TU.ctg1279.49, evm.TU.ctg127.18, evm.TU.ctg1313.7…
GO:0001824	0.000742965	0.0204428	10	14	blastocyst development	biological_process	evm.TU.ctg1246.19, evm.TU.ctg1281.3, evm.TU.ctg1341.12, evm.TU.ctg1375.47, evm.TU.ctg252.52, evm.TU.ctg40.51, evm.TU.ctg416.3, evm.TU.ctg522.39, evm.TU.ctg940.2, evm.TU.ctg969.26
GO:0004867	0.000742965	0.0204428	10	14	serine-type endopeptidase inhibitor activity	molecular_function	evm.TU.ctg1300.70, evm.TU.ctg1300.71, evm.TU.ctg1300.72, evm.TU.ctg1300.73, evm.TU.ctg1470.5, evm.TU.ctg1470.7, evm.TU.ctg317.123, evm.TU.ctg317.127, evm.TU.ctg317.128, evm.TU.ctg560.65
GO:0042937	0.000742965	0.0204428	10	14	tripeptide transmembrane transporter activity	molecular_function	evm.TU.ctg153.73, evm.TU.ctg153.74, evm.TU.ctg153.77, evm.TU.ctg336.129, evm.TU.ctg336.130, evm.TU.ctg37.65, evm.TU.ctg542.96, evm.TU.ctg542.97, evm.TU.ctg583.1, evm.TU.ctg583.2
GO:0042938	0.000742965	0.0204428	10	14	dipeptide transport	biological_process	evm.TU.ctg153.73, evm.TU.ctg153.74, evm.TU.ctg153.77, evm.TU.ctg336.129, evm.TU.ctg336.130, evm.TU.ctg37.65, evm.TU.ctg542.96, evm.TU.ctg542.97, evm.TU.ctg583.1, evm.TU.ctg583.2
GO:0080154	0.000742965	0.0204428	10	14	regulation of fertilization	biological_process	evm.TU.ctg1259.36, evm.TU.ctg1259.37, evm.TU.ctg1259.39, evm.TU.ctg1259.40, evm.TU.ctg330.149, evm.TU.ctg4.98, evm.TU.ctg4.100, evm.TU.ctg716.52, evm.TU.ctg730.5, evm.TU.ctg891.56
GO:1903533	0.000742965	0.0204428	10	14	regulation of protein targeting	biological_process	evm.TU.ctg1477.109, evm.TU.ctg1477.113, evm.TU.ctg162.10, evm.TU.ctg239.6, evm.TU.ctg383.2, evm.TU.ctg669.9, evm.TU.ctg670.5, evm.TU.ctg711.5, evm.TU.ctg740.53, evm.TU.ctg740.55
GO:0004869	0.000757799	0.0206942	14	23	cysteine-type endopeptidase inhibitor activity	molecular_function	evm.TU.ctg1029.94, evm.TU.ctg1364.237, evm.TU.ctg1364.248, evm.TU.ctg1364.249, evm.TU.ctg1364.250, evm.TU.ctg1470.5, evm.TU.ctg1470.7, evm.TU.ctg317.123, evm.TU.ctg317.127, evm.TU.ctg317.128, evm.TU.ctg348.11, evm.TU.ctg423.55, evm.TU.ctg560.65, evm.TU.ctg974.143
GO:0016168	0.000757799	0.0206942	14	23	chlorophyll binding	molecular_function	evm.TU.ctg1469.5, evm.TU.ctg326.3, evm.TU.ctg412.97, evm.TU.ctg422.2, evm.TU.ctg511.110, evm.TU.ctg511.113, evm.TU.ctg513.44, evm.TU.ctg513.45, evm.TU.ctg55.4, evm.TU.ctg665.117, evm.TU.ctg781.7, evm.TU.ctg899.1, evm.TU.ctg899.5, evm.TU.ctg935.34
GO:0042398	0.000757799	0.0206942	14	23	cellular modified amino acid biosynthetic process	biological_process	evm.TU.ctg1077.11, evm.TU.ctg1077.13, evm.TU.ctg1093.1, evm.TU.ctg1094.5, evm.TU.ctg1300.10, evm.TU.ctg1300.23, evm.TU.ctg1300.27, evm.TU.ctg1481.3, evm.TU.ctg221.7, evm.TU.ctg221.9, evm.TU.ctg221.10, evm.TU.ctg53.2, evm.TU.ctg701.2, evm.TU.ctg767.2
GO:0043065	0.000764592	0.020747	22	43	positive regulation of apoptotic process	biological_process	evm.TU.ctg1264.27, evm.TU.ctg1455.154, evm.TU.ctg1455.156, evm.TU.ctg1455.159, evm.TU.ctg1455.163, evm.TU.ctg1455.164, evm.TU.ctg1455.166, evm.TU.ctg1460.27, evm.TU.ctg1460.34, evm.TU.ctg1460.35, evm.TU.ctg1460.41, evm.TU.ctg1461.3, evm.TU.ctg1477.109, evm.TU.ctg1477.113, evm.TU.ctg1507.63, evm.TU.ctg1507.66, evm.TU.ctg1507.68, evm.TU.ctg1507.73, evm.TU.ctg1507.79, evm.TU.ctg391.46, evm.TU.ctg740…
GO:2001257	0.000764592	0.020747	22	43	regulation of cation channel activity	biological_process	evm.TU.ctg1059.35, evm.TU.ctg1165.17, evm.TU.ctg1165.22, evm.TU.ctg1275.45, evm.TU.ctg1473.8, evm.TU.ctg239.6, evm.TU.ctg300.2, evm.TU.ctg300.18, evm.TU.ctg383.2, evm.TU.ctg427.122, evm.TU.ctg427.132, evm.TU.ctg445.13, evm.TU.ctg669.9, evm.TU.ctg670.5, evm.TU.ctg697.20, evm.TU.ctg716.50, evm.TU.ctg730.7, evm.TU.ctg822.33, evm.TU.ctg822.66, evm.TU.ctg917.15, evm.TU.ctg917.25, evm.TU.ctg996.1
GO:0007389	0.000765444	0.020747	82	220	pattern specification process	biological_process	evm.TU.ctg1042.128, evm.TU.ctg1042.131, evm.TU.ctg1042.142, evm.TU.ctg1052.87, evm.TU.ctg1053.1, evm.TU.ctg1116.2, evm.TU.ctg111.5, evm.TU.ctg1177.106, evm.TU.ctg1177.107, evm.TU.ctg1194.55, evm.TU.ctg1194.56, evm.TU.ctg1199.21, evm.TU.ctg1221.16, evm.TU.ctg1236.12, evm.TU.ctg1347.21, evm.TU.ctg1364.233, evm.TU.ctg1364.234, evm.TU.ctg1368.27, evm.TU.ctg1378.2, evm.TU.ctg137.206, evm.TU.ctg1386.19…
GO:0005354	0.000801178	0.0210996	8	10	galactose transmembrane transporter activity	molecular_function	evm.TU.ctg1007.40, evm.TU.ctg1007.42, evm.TU.ctg1010.1, evm.TU.ctg1126.1, evm.TU.ctg1126.3, evm.TU.ctg368.95, evm.TU.ctg423.26, evm.TU.ctg900.4
GO:0015757	0.000801178	0.0210996	8	10	galactose transmembrane transport	biological_process	evm.TU.ctg1007.40, evm.TU.ctg1007.42, evm.TU.ctg1010.1, evm.TU.ctg1126.1, evm.TU.ctg1126.3, evm.TU.ctg368.95, evm.TU.ctg423.26, evm.TU.ctg900.4
GO:0051880	0.000801178	0.0210996	8	10	G-quadruplex DNA binding	molecular_function	evm.TU.ctg1094.4, evm.TU.ctg1349.4, evm.TU.ctg1477.40, evm.TU.ctg360.15, evm.TU.ctg360.17, evm.TU.ctg569.32, evm.TU.ctg594.4, evm.TU.ctg624.5
GO:1903707	0.000801178	0.0210996	8	10	negative regulation of hemopoiesis	biological_process	evm.TU.ctg1477.109, evm.TU.ctg1477.113, evm.TU.ctg498.6, evm.TU.ctg498.7, evm.TU.ctg498.9, evm.TU.ctg498.11, evm.TU.ctg740.53, evm.TU.ctg740.55
GO:0005471	0.00080169	0.0210996	9	12	ATP:ADP antiporter activity	molecular_function	evm.TU.ctg1040.13, evm.TU.ctg1215.30, evm.TU.ctg1218.6, evm.TU.ctg1370.59, evm.TU.ctg1437.2, evm.TU.ctg364.3, evm.TU.ctg365.73, evm.TU.ctg981.30, evm.TU.ctg9.5
GO:0035336	0.00080169	0.0210996	9	12	long-chain fatty-acyl-CoA metabolic process	biological_process	evm.TU.ctg177.1, evm.TU.ctg177.4, evm.TU.ctg177.5, evm.TU.ctg178.98, evm.TU.ctg660.1, evm.TU.ctg660.4, evm.TU.ctg733.93, evm.TU.ctg733.98, evm.TU.ctg822.85
GO:0035864	0.00080169	0.0210996	9	12	response to potassium ion	biological_process	evm.TU.ctg1004.6, evm.TU.ctg1022.7, evm.TU.ctg1123.10, evm.TU.ctg1163.6, evm.TU.ctg1165.28, evm.TU.ctg1307.25, evm.TU.ctg300.33, evm.TU.ctg397.2, evm.TU.ctg498.22
GO:0035865	0.00080169	0.0210996	9	12	cellular response to potassium ion	biological_process	evm.TU.ctg1004.6, evm.TU.ctg1022.7, evm.TU.ctg1123.10, evm.TU.ctg1163.6, evm.TU.ctg1165.28, evm.TU.ctg1307.25, evm.TU.ctg300.33, evm.TU.ctg397.2, evm.TU.ctg498.22
GO:0045543	0.00080169	0.0210996	9	12	gibberellin 2-beta-dioxygenase activity	molecular_function	evm.TU.ctg1024.134, evm.TU.ctg1267.1, evm.TU.ctg1268.6, evm.TU.ctg1474.116, evm.TU.ctg280.6, evm.TU.ctg348.123, evm.TU.ctg713.216, evm.TU.ctg923.21, evm.TU.ctg923.80
GO:0046902	0.00080169	0.0210996	9	12	regulation of mitochondrial membrane permeability	biological_process	evm.TU.ctg1040.13, evm.TU.ctg1215.30, evm.TU.ctg1218.6, evm.TU.ctg1370.59, evm.TU.ctg1437.2, evm.TU.ctg364.3, evm.TU.ctg365.73, evm.TU.ctg981.30, evm.TU.ctg9.5
GO:0080019	0.00080169	0.0210996	9	12	fatty-acyl-CoA reductase (alcohol-forming) activity	molecular_function	evm.TU.ctg177.1, evm.TU.ctg177.4, evm.TU.ctg177.5, evm.TU.ctg178.98, evm.TU.ctg660.1, evm.TU.ctg660.4, evm.TU.ctg733.93, evm.TU.ctg733.98, evm.TU.ctg822.85
GO:0090559	0.00080169	0.0210996	9	12	regulation of membrane permeability	biological_process	evm.TU.ctg1040.13, evm.TU.ctg1215.30, evm.TU.ctg1218.6, evm.TU.ctg1370.59, evm.TU.ctg1437.2, evm.TU.ctg364.3, evm.TU.ctg365.73, evm.TU.ctg981.30, evm.TU.ctg9.5
GO:0051302	0.000831917	0.0218423	42	99	regulation of cell division	biological_process	evm.TU.ctg1021.11, evm.TU.ctg1042.128, evm.TU.ctg1042.131, evm.TU.ctg1112.2, evm.TU.ctg1133.77, evm.TU.ctg1149.3, evm.TU.ctg1150.4, evm.TU.ctg1364.233, evm.TU.ctg1364.234, evm.TU.ctg1437.18, evm.TU.ctg1505.21, evm.TU.ctg1505.26, evm.TU.ctg159.26, evm.TU.ctg159.28, evm.TU.ctg168.11, evm.TU.ctg270.4, evm.TU.ctg34.14, evm.TU.ctg351.26, evm.TU.ctg354.2, evm.TU.ctg40.51, evm.TU.ctg416.3, evm.TU.ctg43.…
GO:0000381	0.000848649	0.0221748	16	28	regulation of alternative mRNA splicing, via spliceosome	biological_process	evm.TU.ctg1239.7, evm.TU.ctg1.25, evm.TU.ctg13.18, evm.TU.ctg13.76, evm.TU.ctg1460.27, evm.TU.ctg1460.34, evm.TU.ctg1460.35, evm.TU.ctg1460.41, evm.TU.ctg1461.3, evm.TU.ctg148.7, evm.TU.ctg186.11, evm.TU.ctg27.34, evm.TU.ctg298.4, evm.TU.ctg329.2, evm.TU.ctg716.51, evm.TU.ctg730.6
GO:0043225	0.000848649	0.0221748	16	28	ATPase-coupled inorganic anion transmembrane transporter activity	molecular_function	evm.TU.ctg151.14, evm.TU.ctg193.2, evm.TU.ctg193.4, evm.TU.ctg193.7, evm.TU.ctg193.10, evm.TU.ctg193.16, evm.TU.ctg575.3, evm.TU.ctg575.5, evm.TU.ctg575.7, evm.TU.ctg581.11, evm.TU.ctg581.26, evm.TU.ctg581.27, evm.TU.ctg581.30, evm.TU.ctg581.33, evm.TU.ctg581.37, evm.TU.ctg581.42
GO:0030048	0.000862915	0.0224936	18	33	actin filament-based movement	biological_process	evm.TU.ctg1059.35, evm.TU.ctg1165.17, evm.TU.ctg1165.22, evm.TU.ctg1275.45, evm.TU.ctg1473.8, evm.TU.ctg300.2, evm.TU.ctg300.18, evm.TU.ctg427.122, evm.TU.ctg427.132, evm.TU.ctg445.13, evm.TU.ctg697.20, evm.TU.ctg716.50, evm.TU.ctg730.7, evm.TU.ctg822.33, evm.TU.ctg822.66, evm.TU.ctg917.15, evm.TU.ctg917.25, evm.TU.ctg996.1
GO:0004722	0.000870328	0.0226327	26	54	protein serine/threonine phosphatase activity	molecular_function	evm.TU.ctg1208.5, evm.TU.ctg1432.38, evm.TU.ctg1469.23, evm.TU.ctg160.16, evm.TU.ctg368.317, evm.TU.ctg381.11, evm.TU.ctg3.11, evm.TU.ctg586.21, evm.TU.ctg589.21, evm.TU.ctg589.22, evm.TU.ctg589.24, evm.TU.ctg609.1, evm.TU.ctg680.6, evm.TU.ctg680.7, evm.TU.ctg681.17, evm.TU.ctg6.12, evm.TU.ctg6.14, evm.TU.ctg6.17, evm.TU.ctg6.19, evm.TU.ctg6.20, evm.TU.ctg734.84, evm.TU.ctg734.93, evm.TU.ctg734.9…
GO:0015267	0.000915331	0.0236899	56	141	channel activity	molecular_function	evm.TU.ctg1029.52, evm.TU.ctg1070.12, evm.TU.ctg1071.12, evm.TU.ctg1086.1, evm.TU.ctg1087.7, evm.TU.ctg1087.8, evm.TU.ctg1133.79, evm.TU.ctg116.148, evm.TU.ctg116.154, evm.TU.ctg116.157, evm.TU.ctg1224.102, evm.TU.ctg126.2, evm.TU.ctg1.2, evm.TU.ctg1.5, evm.TU.ctg1.6, evm.TU.ctg1.7, evm.TU.ctg1334.40, evm.TU.ctg1334.41, evm.TU.ctg1390.86, evm.TU.ctg1399.25, evm.TU.ctg1443.3, evm.TU.ctg1443.8, evm…
GO:0022803	0.000915331	0.0236899	56	141	passive transmembrane transporter activity	molecular_function	evm.TU.ctg1029.52, evm.TU.ctg1070.12, evm.TU.ctg1071.12, evm.TU.ctg1086.1, evm.TU.ctg1087.7, evm.TU.ctg1087.8, evm.TU.ctg1133.79, evm.TU.ctg116.148, evm.TU.ctg116.154, evm.TU.ctg116.157, evm.TU.ctg1224.102, evm.TU.ctg126.2, evm.TU.ctg1.2, evm.TU.ctg1.5, evm.TU.ctg1.6, evm.TU.ctg1.7, evm.TU.ctg1334.40, evm.TU.ctg1334.41, evm.TU.ctg1390.86, evm.TU.ctg1399.25, evm.TU.ctg1443.3, evm.TU.ctg1443.8, evm…
GO:0032958	0.000938496	0.0241176	13	21	inositol phosphate biosynthetic process	biological_process	evm.TU.ctg1194.37, evm.TU.ctg1471.3, evm.TU.ctg241.61, evm.TU.ctg606.38, evm.TU.ctg606.41, evm.TU.ctg648.93, evm.TU.ctg648.94, evm.TU.ctg648.95, evm.TU.ctg648.96, evm.TU.ctg648.97, evm.TU.ctg957.57, evm.TU.ctg999.62, evm.TU.ctg999.66
GO:0090376	0.000938496	0.0241176	13	21	seed trichome differentiation	biological_process	evm.TU.ctg1133.35, evm.TU.ctg1194.12, evm.TU.ctg1228.24, evm.TU.ctg1270.5, evm.TU.ctg1297.55, evm.TU.ctg1416.16, evm.TU.ctg1475.17, evm.TU.ctg222.17, evm.TU.ctg386.14, evm.TU.ctg398.15, evm.TU.ctg399.4, evm.TU.ctg440.15, evm.TU.ctg711.2
GO:0090378	0.000938496	0.0241176	13	21	seed trichome elongation	biological_process	evm.TU.ctg1133.35, evm.TU.ctg1194.12, evm.TU.ctg1228.24, evm.TU.ctg1270.5, evm.TU.ctg1297.55, evm.TU.ctg1416.16, evm.TU.ctg1475.17, evm.TU.ctg222.17, evm.TU.ctg386.14, evm.TU.ctg398.15, evm.TU.ctg399.4, evm.TU.ctg440.15, evm.TU.ctg711.2
GO:0044257	0.00096875	0.0248365	172	513	cellular protein catabolic process	biological_process	evm.TU.ctg100.92, evm.TU.ctg100.97, evm.TU.ctg1021.9, evm.TU.ctg1062.51, evm.TU.ctg1062.53, evm.TU.ctg107.100, evm.TU.ctg1086.23, evm.TU.ctg1133.35, evm.TU.ctg1152.9, evm.TU.ctg116.82, evm.TU.ctg116.98, evm.TU.ctg116.104, evm.TU.ctg116.116, evm.TU.ctg116.120, evm.TU.ctg1173.156, evm.TU.ctg1194.12, evm.TU.ctg1199.61, evm.TU.ctg1221.56, evm.TU.ctg1225.5, evm.TU.ctg1239.24, evm.TU.ctg1245.31, evm.TU…
GO:0030522	0.000983533	0.0251186	21	41	intracellular receptor signaling pathway	biological_process	evm.TU.ctg1052.1, evm.TU.ctg1052.2, evm.TU.ctg1079.5, evm.TU.ctg1079.6, evm.TU.ctg1091.10, evm.TU.ctg1141.64, evm.TU.ctg1208.5, evm.TU.ctg1235.2, evm.TU.ctg1256.42, evm.TU.ctg1256.43, evm.TU.ctg1286.73, evm.TU.ctg1364.208, evm.TU.ctg1469.23, evm.TU.ctg160.16, evm.TU.ctg491.1, evm.TU.ctg545.3, evm.TU.ctg632.2, evm.TU.ctg633.168, evm.TU.ctg634.132, evm.TU.ctg752.8, evm.TU.ctg974.103
GO:0042592	0.000984366	0.0251186	181	543	homeostatic process	biological_process	evm.TU.ctg1001.18, evm.TU.ctg1012.5, evm.TU.ctg1028.1, evm.TU.ctg1029.52, evm.TU.ctg1029.97, evm.TU.ctg1042.128, evm.TU.ctg1042.131, evm.TU.ctg1059.26, evm.TU.ctg1059.28, evm.TU.ctg1059.35, evm.TU.ctg105.8, evm.TU.ctg1062.20, evm.TU.ctg1062.55, evm.TU.ctg1086.4, evm.TU.ctg1087.11, evm.TU.ctg1091.10, evm.TU.ctg1099.142, evm.TU.ctg1102.56, evm.TU.ctg1102.60, evm.TU.ctg1111.2, evm.TU.ctg1116.21, evm…
GO:0032970	0.000992637	0.0252304	32	71	regulation of actin filament-based process	biological_process	evm.TU.ctg1059.35, evm.TU.ctg110.1, evm.TU.ctg110.4, evm.TU.ctg1161.30, evm.TU.ctg1165.17, evm.TU.ctg1165.22, evm.TU.ctg1270.16, evm.TU.ctg1270.21, evm.TU.ctg1270.26, evm.TU.ctg1275.45, evm.TU.ctg1403.4, evm.TU.ctg1473.8, evm.TU.ctg1497.103, evm.TU.ctg1503.2, evm.TU.ctg222.7, evm.TU.ctg251.29, evm.TU.ctg300.2, evm.TU.ctg300.18, evm.TU.ctg343.29, evm.TU.ctg427.122, evm.TU.ctg427.132, evm.TU.ctg445…
GO:0032880	0.000993376	0.0252304	39	91	regulation of protein localization	biological_process	evm.TU.ctg1034.1, evm.TU.ctg1037.13, evm.TU.ctg1094.4, evm.TU.ctg1210.21, evm.TU.ctg1211.1, evm.TU.ctg1259.36, evm.TU.ctg1259.37, evm.TU.ctg1259.39, evm.TU.ctg1259.40, evm.TU.ctg1270.16, evm.TU.ctg1270.21, evm.TU.ctg1270.26, evm.TU.ctg1299.13, evm.TU.ctg1313.9, evm.TU.ctg1349.4, evm.TU.ctg1437.19, evm.TU.ctg1477.40, evm.TU.ctg1477.109, evm.TU.ctg1477.113, evm.TU.ctg150.32, evm.TU.ctg162.10, evm.T…
GO:0045596	0.00106402	0.0269618	19	36	negative regulation of cell differentiation	biological_process	evm.TU.ctg1046.11, evm.TU.ctg1101.5, evm.TU.ctg1190.18, evm.TU.ctg1341.1, evm.TU.ctg1347.21, evm.TU.ctg1386.15, evm.TU.ctg1477.109, evm.TU.ctg1477.113, evm.TU.ctg229.6, evm.TU.ctg249.1, evm.TU.ctg498.6, evm.TU.ctg498.7, evm.TU.ctg498.9, evm.TU.ctg498.11, evm.TU.ctg684.49, evm.TU.ctg740.53, evm.TU.ctg740.55, evm.TU.ctg745.2, evm.TU.ctg834.40
GO:0006690	0.00113794	0.028768	22	44	icosanoid metabolic process	biological_process	evm.TU.ctg1298.39, evm.TU.ctg1298.40, evm.TU.ctg1455.45, evm.TU.ctg1455.46, evm.TU.ctg1455.48, evm.TU.ctg255.31, evm.TU.ctg255.33, evm.TU.ctg32.101, evm.TU.ctg385.28, evm.TU.ctg385.33, evm.TU.ctg385.35, evm.TU.ctg385.49, evm.TU.ctg385.69, evm.TU.ctg385.73, evm.TU.ctg747.61, evm.TU.ctg747.62, evm.TU.ctg747.68, evm.TU.ctg747.71, evm.TU.ctg820.141, evm.TU.ctg820.142, evm.TU.ctg820.147, evm.TU.ctg820…
GO:0006760	0.00115367	0.0290981	12	19	folic acid-containing compound metabolic process	biological_process	evm.TU.ctg1077.11, evm.TU.ctg1077.13, evm.TU.ctg1300.10, evm.TU.ctg1300.23, evm.TU.ctg1300.27, evm.TU.ctg1481.3, evm.TU.ctg221.7, evm.TU.ctg221.9, evm.TU.ctg221.10, evm.TU.ctg53.2, evm.TU.ctg701.2, evm.TU.ctg767.2
GO:0071702	0.00118753	0.0298831	274	858	organic substance transport	biological_process	evm.TU.ctg1001.16, evm.TU.ctg1007.40, evm.TU.ctg1007.42, evm.TU.ctg1010.1, evm.TU.ctg1014.3, evm.TU.ctg1015.63, evm.TU.ctg1028.1, evm.TU.ctg1029.97, evm.TU.ctg1031.79, evm.TU.ctg1031.80, evm.TU.ctg1038.5, evm.TU.ctg1039.1, evm.TU.ctg1040.13, evm.TU.ctg1046.13, evm.TU.ctg1046.14, evm.TU.ctg1049.2, evm.TU.ctg1051.4, evm.TU.ctg1052.4, evm.TU.ctg1052.16, evm.TU.ctg1052.20, evm.TU.ctg1071.4, evm.TU.ct…
GO:0009201	0.00122591	0.0307776	26	55	ribonucleoside triphosphate biosynthetic process	biological_process	evm.TU.ctg1001.18, evm.TU.ctg1042.141, evm.TU.ctg1094.3, evm.TU.ctg1122.49, evm.TU.ctg1122.50, evm.TU.ctg1156.4, evm.TU.ctg1191.29, evm.TU.ctg1302.1, evm.TU.ctg1302.2, evm.TU.ctg1302.5, evm.TU.ctg1303.4, evm.TU.ctg1303.6, evm.TU.ctg1395.8, evm.TU.ctg1499.2, evm.TU.ctg152.4, evm.TU.ctg153.1, evm.TU.ctg185.36, evm.TU.ctg224.11, evm.TU.ctg270.18, evm.TU.ctg562.18, evm.TU.ctg562.21, evm.TU.ctg569.31,…
GO:0071230	0.00126618	0.0317156	20	39	cellular response to amino acid stimulus	biological_process	evm.TU.ctg1071.12, evm.TU.ctg1133.79, evm.TU.ctg116.148, evm.TU.ctg116.154, evm.TU.ctg116.157, evm.TU.ctg1390.86, evm.TU.ctg1443.3, evm.TU.ctg1443.8, evm.TU.ctg1443.14, evm.TU.ctg1479.66, evm.TU.ctg159.29, evm.TU.ctg842.79, evm.TU.ctg842.81, evm.TU.ctg842.85, evm.TU.ctg941.15, evm.TU.ctg974.159, evm.TU.ctg974.162, evm.TU.ctg974.165, evm.TU.ctg974.170, evm.TU.ctg974.182
GO:0009199	0.001301	0.032513	40	95	ribonucleoside triphosphate metabolic process	biological_process	evm.TU.ctg1001.18, evm.TU.ctg1042.141, evm.TU.ctg1094.3, evm.TU.ctg1122.49, evm.TU.ctg1122.50, evm.TU.ctg1149.4, evm.TU.ctg1150.5, evm.TU.ctg1156.4, evm.TU.ctg1191.29, evm.TU.ctg1302.1, evm.TU.ctg1302.2, evm.TU.ctg1302.5, evm.TU.ctg1303.4, evm.TU.ctg1303.6, evm.TU.ctg1392.6, evm.TU.ctg1395.8, evm.TU.ctg1423.3, evm.TU.ctg1423.4, evm.TU.ctg1485.45, evm.TU.ctg1485.48, evm.TU.ctg1499.2, evm.TU.ctg152…
GO:0022898	0.00132956	0.0329998	27	58	regulation of transmembrane transporter activity	biological_process	evm.TU.ctg1059.35, evm.TU.ctg1165.17, evm.TU.ctg1165.22, evm.TU.ctg1275.45, evm.TU.ctg1334.54, evm.TU.ctg143.4, evm.TU.ctg143.7, evm.TU.ctg143.8, evm.TU.ctg1473.8, evm.TU.ctg239.6, evm.TU.ctg300.2, evm.TU.ctg300.18, evm.TU.ctg383.2, evm.TU.ctg427.122, evm.TU.ctg427.132, evm.TU.ctg445.13, evm.TU.ctg669.9, evm.TU.ctg670.5, evm.TU.ctg697.20, evm.TU.ctg716.50, evm.TU.ctg730.7, evm.TU.ctg749.39, evm.T…
GO:0032409	0.00132956	0.0329998	27	58	regulation of transporter activity	biological_process	evm.TU.ctg1059.35, evm.TU.ctg1165.17, evm.TU.ctg1165.22, evm.TU.ctg1275.45, evm.TU.ctg1334.54, evm.TU.ctg143.4, evm.TU.ctg143.7, evm.TU.ctg143.8, evm.TU.ctg1473.8, evm.TU.ctg239.6, evm.TU.ctg300.2, evm.TU.ctg300.18, evm.TU.ctg383.2, evm.TU.ctg427.122, evm.TU.ctg427.132, evm.TU.ctg445.13, evm.TU.ctg669.9, evm.TU.ctg670.5, evm.TU.ctg697.20, evm.TU.ctg716.50, evm.TU.ctg730.7, evm.TU.ctg749.39, evm.T…
GO:0032412	0.00132956	0.0329998	27	58	regulation of ion transmembrane transporter activity	biological_process	evm.TU.ctg1059.35, evm.TU.ctg1165.17, evm.TU.ctg1165.22, evm.TU.ctg1275.45, evm.TU.ctg1334.54, evm.TU.ctg143.4, evm.TU.ctg143.7, evm.TU.ctg143.8, evm.TU.ctg1473.8, evm.TU.ctg239.6, evm.TU.ctg300.2, evm.TU.ctg300.18, evm.TU.ctg383.2, evm.TU.ctg427.122, evm.TU.ctg427.132, evm.TU.ctg445.13, evm.TU.ctg669.9, evm.TU.ctg670.5, evm.TU.ctg697.20, evm.TU.ctg716.50, evm.TU.ctg730.7, evm.TU.ctg749.39, evm.T…
GO:0051603	0.00137456	0.034039	167	500	proteolysis involved in cellular protein catabolic process	biological_process	evm.TU.ctg100.92, evm.TU.ctg100.97, evm.TU.ctg1021.9, evm.TU.ctg1062.51, evm.TU.ctg1062.53, evm.TU.ctg107.100, evm.TU.ctg1086.23, evm.TU.ctg1133.35, evm.TU.ctg1152.9, evm.TU.ctg116.82, evm.TU.ctg116.98, evm.TU.ctg116.104, evm.TU.ctg116.116, evm.TU.ctg116.120, evm.TU.ctg1173.156, evm.TU.ctg1194.12, evm.TU.ctg1199.61, evm.TU.ctg1221.56, evm.TU.ctg1225.5, evm.TU.ctg1239.24, evm.TU.ctg1245.31, evm.TU…
GO:0005546	0.00140358	0.0344447	11	17	phosphatidylinositol-4,5-bisphosphate binding	molecular_function	evm.TU.ctg1010.2, evm.TU.ctg1123.10, evm.TU.ctg1126.4, evm.TU.ctg32.27, evm.TU.ctg32.29, evm.TU.ctg32.33, evm.TU.ctg498.22, evm.TU.ctg772.25, evm.TU.ctg772.27, evm.TU.ctg772.29, evm.TU.ctg886.132
GO:0052033	0.00140358	0.0344447	11	17	obsolete pathogen-associated molecular pattern dependent induction by symbiont of host innate immune response	biological_process	evm.TU.ctg1066.53, evm.TU.ctg1115.2, evm.TU.ctg1115.3, evm.TU.ctg1115.6, evm.TU.ctg1115.8, evm.TU.ctg1429.21, evm.TU.ctg231.78, evm.TU.ctg231.85, evm.TU.ctg315.90, evm.TU.ctg368.69, evm.TU.ctg905.21
GO:0052257	0.00140358	0.0344447	11	17	obsolete pathogen-associated molecular pattern dependent induction by organism of innate immune response of other organism involved in symbiotic interaction	biological_process	evm.TU.ctg1066.53, evm.TU.ctg1115.2, evm.TU.ctg1115.3, evm.TU.ctg1115.6, evm.TU.ctg1115.8, evm.TU.ctg1429.21, evm.TU.ctg231.78, evm.TU.ctg231.85, evm.TU.ctg315.90, evm.TU.ctg368.69, evm.TU.ctg905.21
GO:0071219	0.00140358	0.0344447	11	17	cellular response to molecule of bacterial origin	biological_process	evm.TU.ctg1043.35, evm.TU.ctg1123.10, evm.TU.ctg123.1, evm.TU.ctg125.53, evm.TU.ctg368.299, evm.TU.ctg492.70, evm.TU.ctg498.22, evm.TU.ctg557.13, evm.TU.ctg820.27, evm.TU.ctg852.3, evm.TU.ctg871.72
GO:0030117	0.00141566	0.0345079	16	29	membrane coat	cellular_component	evm.TU.ctg1001.16, evm.TU.ctg1053.8, evm.TU.ctg1057.2, evm.TU.ctg1239.32, evm.TU.ctg1337.8, evm.TU.ctg1338.1, evm.TU.ctg1338.3, evm.TU.ctg1373.79, evm.TU.ctg185.39, evm.TU.ctg185.44, evm.TU.ctg185.45, evm.TU.ctg606.52, evm.TU.ctg798.161, evm.TU.ctg947.1, evm.TU.ctg947.3, evm.TU.ctg999.50
GO:0042826	0.00141566	0.0345079	16	29	histone deacetylase binding	molecular_function	evm.TU.ctg1094.4, evm.TU.ctg1349.4, evm.TU.ctg1455.154, evm.TU.ctg1455.156, evm.TU.ctg1455.159, evm.TU.ctg1455.163, evm.TU.ctg1455.164, evm.TU.ctg1455.166, evm.TU.ctg1477.40, evm.TU.ctg1507.63, evm.TU.ctg1507.66, evm.TU.ctg1507.68, evm.TU.ctg1507.73, evm.TU.ctg1507.79, evm.TU.ctg569.32, evm.TU.ctg594.4
GO:0048475	0.00141566	0.0345079	16	29	coated membrane	cellular_component	evm.TU.ctg1001.16, evm.TU.ctg1053.8, evm.TU.ctg1057.2, evm.TU.ctg1239.32, evm.TU.ctg1337.8, evm.TU.ctg1338.1, evm.TU.ctg1338.3, evm.TU.ctg1373.79, evm.TU.ctg185.39, evm.TU.ctg185.44, evm.TU.ctg185.45, evm.TU.ctg606.52, evm.TU.ctg798.161, evm.TU.ctg947.1, evm.TU.ctg947.3, evm.TU.ctg999.50
GO:0048471	0.00143325	0.0345969	24	50	perinuclear region of cytoplasm	cellular_component	evm.TU.ctg1010.2, evm.TU.ctg1126.4, evm.TU.ctg1135.21, evm.TU.ctg121.2, evm.TU.ctg1439.8, evm.TU.ctg1443.23, evm.TU.ctg1477.109, evm.TU.ctg1477.113, evm.TU.ctg1506.14, evm.TU.ctg222.7, evm.TU.ctg343.29, evm.TU.ctg351.26, evm.TU.ctg354.2, evm.TU.ctg492.70, evm.TU.ctg498.6, evm.TU.ctg498.7, evm.TU.ctg498.9, evm.TU.ctg498.11, evm.TU.ctg740.53, evm.TU.ctg740.55, evm.TU.ctg749.11, evm.TU.ctg801.56, ev…
GO:0009788	0.00143519	0.0345969	34	78	negative regulation of abscisic acid-activated signaling pathway	biological_process	evm.TU.ctg1026.7, evm.TU.ctg1116.47, evm.TU.ctg1116.63, evm.TU.ctg1116.67, evm.TU.ctg1173.8, evm.TU.ctg1173.10, evm.TU.ctg1207.41, evm.TU.ctg1347.14, evm.TU.ctg1444.1, evm.TU.ctg1444.2, evm.TU.ctg1446.6, evm.TU.ctg1447.18, evm.TU.ctg1455.111, evm.TU.ctg1455.112, evm.TU.ctg1507.9, evm.TU.ctg1507.11, evm.TU.ctg225.47, evm.TU.ctg251.97, evm.TU.ctg251.102, evm.TU.ctg251.103, evm.TU.ctg251.105, evm.TU…
GO:1901420	0.00143519	0.0345969	34	78	negative regulation of response to alcohol	biological_process	evm.TU.ctg1026.7, evm.TU.ctg1116.47, evm.TU.ctg1116.63, evm.TU.ctg1116.67, evm.TU.ctg1173.8, evm.TU.ctg1173.10, evm.TU.ctg1207.41, evm.TU.ctg1347.14, evm.TU.ctg1444.1, evm.TU.ctg1444.2, evm.TU.ctg1446.6, evm.TU.ctg1447.18, evm.TU.ctg1455.111, evm.TU.ctg1455.112, evm.TU.ctg1507.9, evm.TU.ctg1507.11, evm.TU.ctg225.47, evm.TU.ctg251.97, evm.TU.ctg251.102, evm.TU.ctg251.103, evm.TU.ctg251.105, evm.TU…
GO:1901659	0.00143519	0.0345969	34	78	glycosyl compound biosynthetic process	biological_process	evm.TU.ctg1042.141, evm.TU.ctg1052.61, evm.TU.ctg1075.119, evm.TU.ctg1075.120, evm.TU.ctg1075.127, evm.TU.ctg1115.50, evm.TU.ctg1115.61, evm.TU.ctg1115.70, evm.TU.ctg1115.72, evm.TU.ctg1122.49, evm.TU.ctg1122.50, evm.TU.ctg1206.9, evm.TU.ctg1207.2, evm.TU.ctg1437.12, evm.TU.ctg1485.30, evm.TU.ctg1485.41, evm.TU.ctg1485.46, evm.TU.ctg152.4, evm.TU.ctg153.1, evm.TU.ctg231.3, evm.TU.ctg231.6, evm.TU…
GO:1905958	0.00143519	0.0345969	34	78	negative regulation of cellular response to alcohol	biological_process	evm.TU.ctg1026.7, evm.TU.ctg1116.47, evm.TU.ctg1116.63, evm.TU.ctg1116.67, evm.TU.ctg1173.8, evm.TU.ctg1173.10, evm.TU.ctg1207.41, evm.TU.ctg1347.14, evm.TU.ctg1444.1, evm.TU.ctg1444.2, evm.TU.ctg1446.6, evm.TU.ctg1447.18, evm.TU.ctg1455.111, evm.TU.ctg1455.112, evm.TU.ctg1507.9, evm.TU.ctg1507.11, evm.TU.ctg225.47, evm.TU.ctg251.97, evm.TU.ctg251.102, evm.TU.ctg251.103, evm.TU.ctg251.105, evm.TU…
GO:0016782	0.00146508	0.0349282	21	42	transferase activity, transferring sulfur-containing groups	molecular_function	evm.TU.ctg1052.61, evm.TU.ctg1115.50, evm.TU.ctg1115.61, evm.TU.ctg1115.70, evm.TU.ctg1115.72, evm.TU.ctg1206.9, evm.TU.ctg1207.2, evm.TU.ctg1218.20, evm.TU.ctg1427.97, evm.TU.ctg1427.100, evm.TU.ctg1427.102, evm.TU.ctg1437.12, evm.TU.ctg1505.10, evm.TU.ctg231.3, evm.TU.ctg231.6, evm.TU.ctg4.125, evm.TU.ctg560.9, evm.TU.ctg5.1, evm.TU.ctg808.41, evm.TU.ctg924.13, evm.TU.ctg981.19
GO:1901137	0.00146667	0.0349282	111	317	carbohydrate derivative biosynthetic process	biological_process	evm.TU.ctg1001.18, evm.TU.ctg1024.114, evm.TU.ctg1042.141, evm.TU.ctg1046.33, evm.TU.ctg1052.61, evm.TU.ctg1059.35, evm.TU.ctg1075.119, evm.TU.ctg1075.120, evm.TU.ctg1075.127, evm.TU.ctg1094.3, evm.TU.ctg1100.3, evm.TU.ctg1115.50, evm.TU.ctg1115.61, evm.TU.ctg1115.70, evm.TU.ctg1115.72, evm.TU.ctg1122.4, evm.TU.ctg1122.49, evm.TU.ctg1122.50, evm.TU.ctg1124.26, evm.TU.ctg1125.4, evm.TU.ctg1125.7, …
GO:0022804	0.00149058	0.0349282	134	392	active transmembrane transporter activity	molecular_function	evm.TU.ctg1001.18, evm.TU.ctg1007.40, evm.TU.ctg1007.42, evm.TU.ctg1010.1, evm.TU.ctg1031.79, evm.TU.ctg1031.80, evm.TU.ctg1040.13, evm.TU.ctg1071.4, evm.TU.ctg1071.10, evm.TU.ctg1071.13, evm.TU.ctg1098.5, evm.TU.ctg1102.53, evm.TU.ctg1104.3, evm.TU.ctg1126.1, evm.TU.ctg1126.3, evm.TU.ctg1135.8, evm.TU.ctg1138.1, evm.TU.ctg1205.1, evm.TU.ctg1215.30, evm.TU.ctg1218.6, evm.TU.ctg121.9, evm.TU.ctg12…
GO:0008092	0.00151425	0.0349282	79	215	cytoskeletal protein binding	molecular_function	evm.TU.ctg1010.2, evm.TU.ctg1050.3, evm.TU.ctg1059.35, evm.TU.ctg1096.17, evm.TU.ctg1123.10, evm.TU.ctg1126.4, evm.TU.ctg1161.30, evm.TU.ctg1165.17, evm.TU.ctg1165.22, evm.TU.ctg1184.10, evm.TU.ctg1203.55, evm.TU.ctg1218.2, evm.TU.ctg1222.8, evm.TU.ctg1224.1, evm.TU.ctg1225.4, evm.TU.ctg1263.49, evm.TU.ctg1270.2, evm.TU.ctg1270.16, evm.TU.ctg1270.21, evm.TU.ctg1270.26, evm.TU.ctg1271.12, evm.TU.c…
GO:0000722	0.00152294	0.0349282	5	5	telomere maintenance via recombination	biological_process	evm.TU.ctg360.15, evm.TU.ctg360.17, evm.TU.ctg40.51, evm.TU.ctg416.3, evm.TU.ctg624.5
GO:0001832	0.00152294	0.0349282	5	5	blastocyst growth	biological_process	evm.TU.ctg1375.47, evm.TU.ctg40.51, evm.TU.ctg416.3, evm.TU.ctg522.39, evm.TU.ctg969.26
GO:0003825	0.00152294	0.0349282	5	5	alpha,alpha-trehalose-phosphate synthase (UDP-forming) activity	molecular_function	evm.TU.ctg1419.48, evm.TU.ctg1497.33, evm.TU.ctg453.7, evm.TU.ctg729.21, evm.TU.ctg729.22
GO:0008115	0.00152294	0.0349282	5	5	sarcosine oxidase activity	molecular_function	evm.TU.ctg1491.1, evm.TU.ctg1491.4, evm.TU.ctg1506.1, evm.TU.ctg1506.2, evm.TU.ctg715.4
GO:0010294	0.00152294	0.0349282	5	5	abscisic acid glucosyltransferase activity	molecular_function	evm.TU.ctg426.45, evm.TU.ctg865.11, evm.TU.ctg865.12, evm.TU.ctg865.13, evm.TU.ctg865.15
GO:0010368	0.00152294	0.0349282	5	5	chloroplast isoamylase complex	cellular_component	evm.TU.ctg1122.4, evm.TU.ctg1124.26, evm.TU.ctg1125.4, evm.TU.ctg1125.7, evm.TU.ctg977.47
GO:0010450	0.00152294	0.0349282	5	5	inflorescence meristem growth	biological_process	evm.TU.ctg159.15, evm.TU.ctg159.17, evm.TU.ctg159.18, evm.TU.ctg159.19, evm.TU.ctg728.27
GO:0017145	0.00152294	0.0349282	5	5	stem cell division	biological_process	evm.TU.ctg1021.11, evm.TU.ctg34.14, evm.TU.ctg749.8, evm.TU.ctg875.28, evm.TU.ctg875.29
GO:0043033	0.00152294	0.0349282	5	5	isoamylase complex	cellular_component	evm.TU.ctg1122.4, evm.TU.ctg1124.26, evm.TU.ctg1125.4, evm.TU.ctg1125.7, evm.TU.ctg977.47
GO:0045770	0.00152294	0.0349282	5	5	positive regulation of asymmetric cell division	biological_process	evm.TU.ctg1021.11, evm.TU.ctg34.14, evm.TU.ctg749.8, evm.TU.ctg875.28, evm.TU.ctg875.29
GO:0048103	0.00152294	0.0349282	5	5	somatic stem cell division	biological_process	evm.TU.ctg1021.11, evm.TU.ctg34.14, evm.TU.ctg749.8, evm.TU.ctg875.28, evm.TU.ctg875.29
GO:0050764	0.00152294	0.0349282	5	5	regulation of phagocytosis	biological_process	evm.TU.ctg1161.30, evm.TU.ctg1403.4, evm.TU.ctg251.29, evm.TU.ctg741.9, evm.TU.ctg934.39
GO:0070037	0.00152294	0.0349282	5	5	rRNA (pseudouridine) methyltransferase activity	molecular_function	evm.TU.ctg1246.19, evm.TU.ctg1281.3, evm.TU.ctg1341.12, evm.TU.ctg252.52, evm.TU.ctg940.2
GO:0070716	0.00152294	0.0349282	5	5	mismatch repair involved in maintenance of fidelity involved in DNA-dependent DNA replication	biological_process	evm.TU.ctg45.13, evm.TU.ctg800.8, evm.TU.ctg800.17, evm.TU.ctg800.18, evm.TU.ctg800.27
GO:0071291	0.00152294	0.0349282	5	5	cellular response to selenium ion	biological_process	evm.TU.ctg1246.10, evm.TU.ctg358.1, evm.TU.ctg359.33, evm.TU.ctg606.83, evm.TU.ctg999.28
GO:0080052	0.00152294	0.0349282	5	5	response to histidine	biological_process	evm.TU.ctg153.73, evm.TU.ctg153.74, evm.TU.ctg153.77, evm.TU.ctg542.96, evm.TU.ctg542.97
GO:0080053	0.00152294	0.0349282	5	5	response to phenylalanine	biological_process	evm.TU.ctg153.73, evm.TU.ctg153.74, evm.TU.ctg153.77, evm.TU.ctg542.96, evm.TU.ctg542.97
GO:0097371	0.00152294	0.0349282	5	5	MDM2/MDM4 family protein binding	molecular_function	evm.TU.ctg1235.7, evm.TU.ctg1235.16, evm.TU.ctg632.6, evm.TU.ctg632.15, evm.TU.ctg632.21
GO:2000001	0.00152294	0.0349282	5	5	regulation of DNA damage checkpoint	biological_process	evm.TU.ctg1235.7, evm.TU.ctg1235.16, evm.TU.ctg632.6, evm.TU.ctg632.15, evm.TU.ctg632.21
GO:0010646	0.00152586	0.0349282	182	551	regulation of cell communication	biological_process	evm.TU.ctg1026.7, evm.TU.ctg1038.3, evm.TU.ctg1040.3, evm.TU.ctg1043.35, evm.TU.ctg1046.11, evm.TU.ctg1046.13, evm.TU.ctg1046.14, evm.TU.ctg1052.1, evm.TU.ctg1052.2, evm.TU.ctg1052.87, evm.TU.ctg1053.1, evm.TU.ctg1058.5, evm.TU.ctg1059.3, evm.TU.ctg1059.26, evm.TU.ctg1059.28, evm.TU.ctg1059.35, evm.TU.ctg1059.60, evm.TU.ctg1079.5, evm.TU.ctg1079.6, evm.TU.ctg1093.36, evm.TU.ctg1093.55, evm.TU.ctg…
GO:0009698	0.00159674	0.036474	58	150	phenylpropanoid metabolic process	biological_process	evm.TU.ctg1010.67, evm.TU.ctg1116.2, evm.TU.ctg1199.21, evm.TU.ctg1239.12, evm.TU.ctg1266.2, evm.TU.ctg1266.3, evm.TU.ctg1269.72, evm.TU.ctg1269.74, evm.TU.ctg1269.76, evm.TU.ctg1269.77, evm.TU.ctg1364.70, evm.TU.ctg1390.79, evm.TU.ctg1390.81, evm.TU.ctg1390.87, evm.TU.ctg1390.88, evm.TU.ctg1399.11, evm.TU.ctg1419.30, evm.TU.ctg1419.32, evm.TU.ctg1419.35, evm.TU.ctg1419.41, evm.TU.ctg1477.111, ev…
GO:0050793	0.00167009	0.0380697	270	849	regulation of developmental process	biological_process	evm.TU.ctg1004.2, evm.TU.ctg1004.7, evm.TU.ctg1011.4, evm.TU.ctg1023.3, evm.TU.ctg1029.52, evm.TU.ctg1029.94, evm.TU.ctg1036.33, evm.TU.ctg1040.3, evm.TU.ctg1042.128, evm.TU.ctg1042.131, evm.TU.ctg1042.142, evm.TU.ctg1043.6, evm.TU.ctg1046.11, evm.TU.ctg1052.1, evm.TU.ctg1052.2, evm.TU.ctg1052.87, evm.TU.ctg1053.1, evm.TU.ctg1061.6, evm.TU.ctg1061.7, evm.TU.ctg1063.4, evm.TU.ctg1075.119, evm.TU.c…
GO:0004857	0.00167686	0.0381441	53	135	enzyme inhibitor activity	molecular_function	evm.TU.ctg1004.2, evm.TU.ctg1012.5, evm.TU.ctg1024.105, evm.TU.ctg1024.108, evm.TU.ctg1024.110, evm.TU.ctg1029.94, evm.TU.ctg1044.37, evm.TU.ctg1062.64, evm.TU.ctg1151.24, evm.TU.ctg1151.26, evm.TU.ctg1239.39, evm.TU.ctg1239.41, evm.TU.ctg1281.39, evm.TU.ctg1288.10, evm.TU.ctg1300.70, evm.TU.ctg1300.71, evm.TU.ctg1300.72, evm.TU.ctg1300.73, evm.TU.ctg1364.237, evm.TU.ctg1364.248, evm.TU.ctg1364.2…
GO:0006446	0.00168243	0.0381911	10	15	regulation of translational initiation	biological_process	evm.TU.ctg111.5, evm.TU.ctg1281.39, evm.TU.ctg1288.10, evm.TU.ctg1386.18, evm.TU.ctg229.3, evm.TU.ctg447.42, evm.TU.ctg511.165, evm.TU.ctg956.33, evm.TU.ctg975.1, evm.TU.ctg976.20
GO:0046165	0.00170012	0.0385125	26	56	alcohol biosynthetic process	biological_process	evm.TU.ctg1096.18, evm.TU.ctg1194.37, evm.TU.ctg1204.2, evm.TU.ctg1385.5, evm.TU.ctg1399.13, evm.TU.ctg1471.3, evm.TU.ctg1487.16, evm.TU.ctg227.14, evm.TU.ctg241.61, evm.TU.ctg317.66, evm.TU.ctg317.135, evm.TU.ctg318.7, evm.TU.ctg387.3, evm.TU.ctg606.38, evm.TU.ctg606.41, evm.TU.ctg648.93, evm.TU.ctg648.94, evm.TU.ctg648.95, evm.TU.ctg648.96, evm.TU.ctg648.97, evm.TU.ctg924.18, evm.TU.ctg957.57, …
GO:0042447	0.00172221	0.038932	13	22	hormone catabolic process	biological_process	evm.TU.ctg1279.2, evm.TU.ctg1474.116, evm.TU.ctg150.29, evm.TU.ctg150.30, evm.TU.ctg216.11, evm.TU.ctg217.4, evm.TU.ctg280.6, evm.TU.ctg288.34, evm.TU.ctg298.22, evm.TU.ctg348.123, evm.TU.ctg713.216, evm.TU.ctg923.21, evm.TU.ctg923.80
GO:0004383	0.00181358	0.0404934	15	27	guanylate cyclase activity	molecular_function	evm.TU.ctg1059.35, evm.TU.ctg1165.17, evm.TU.ctg1275.45, evm.TU.ctg1473.8, evm.TU.ctg300.2, evm.TU.ctg300.18, evm.TU.ctg373.2, evm.TU.ctg427.122, evm.TU.ctg445.13, evm.TU.ctg697.20, evm.TU.ctg822.33, evm.TU.ctg822.66, evm.TU.ctg917.15, evm.TU.ctg917.25, evm.TU.ctg996.1
GO:0006182	0.00181358	0.0404934	15	27	cGMP biosynthetic process	biological_process	evm.TU.ctg1059.35, evm.TU.ctg1165.17, evm.TU.ctg1275.45, evm.TU.ctg1473.8, evm.TU.ctg300.2, evm.TU.ctg300.18, evm.TU.ctg373.2, evm.TU.ctg427.122, evm.TU.ctg445.13, evm.TU.ctg697.20, evm.TU.ctg822.33, evm.TU.ctg822.66, evm.TU.ctg917.15, evm.TU.ctg917.25, evm.TU.ctg996.1
GO:0009187	0.00181358	0.0404934	15	27	cyclic nucleotide metabolic process	biological_process	evm.TU.ctg1059.35, evm.TU.ctg1165.17, evm.TU.ctg1275.45, evm.TU.ctg1473.8, evm.TU.ctg300.2, evm.TU.ctg300.18, evm.TU.ctg373.2, evm.TU.ctg427.122, evm.TU.ctg445.13, evm.TU.ctg697.20, evm.TU.ctg822.33, evm.TU.ctg822.66, evm.TU.ctg917.15, evm.TU.ctg917.25, evm.TU.ctg996.1
GO:0009190	0.00181358	0.0404934	15	27	cyclic nucleotide biosynthetic process	biological_process	evm.TU.ctg1059.35, evm.TU.ctg1165.17, evm.TU.ctg1275.45, evm.TU.ctg1473.8, evm.TU.ctg300.2, evm.TU.ctg300.18, evm.TU.ctg373.2, evm.TU.ctg427.122, evm.TU.ctg445.13, evm.TU.ctg697.20, evm.TU.ctg822.33, evm.TU.ctg822.66, evm.TU.ctg917.15, evm.TU.ctg917.25, evm.TU.ctg996.1
GO:0046068	0.00181358	0.0404934	15	27	cGMP metabolic process	biological_process	evm.TU.ctg1059.35, evm.TU.ctg1165.17, evm.TU.ctg1275.45, evm.TU.ctg1473.8, evm.TU.ctg300.2, evm.TU.ctg300.18, evm.TU.ctg373.2, evm.TU.ctg427.122, evm.TU.ctg445.13, evm.TU.ctg697.20, evm.TU.ctg822.33, evm.TU.ctg822.66, evm.TU.ctg917.15, evm.TU.ctg917.25, evm.TU.ctg996.1
GO:0052652	0.00181358	0.0404934	15	27	cyclic purine nucleotide metabolic process	biological_process	evm.TU.ctg1059.35, evm.TU.ctg1165.17, evm.TU.ctg1275.45, evm.TU.ctg1473.8, evm.TU.ctg300.2, evm.TU.ctg300.18, evm.TU.ctg373.2, evm.TU.ctg427.122, evm.TU.ctg445.13, evm.TU.ctg697.20, evm.TU.ctg822.33, evm.TU.ctg822.66, evm.TU.ctg917.15, evm.TU.ctg917.25, evm.TU.ctg996.1
GO:1903827	0.00182058	0.0405665	27	59	regulation of cellular protein localization	biological_process	evm.TU.ctg1210.21, evm.TU.ctg1211.1, evm.TU.ctg1259.36, evm.TU.ctg1259.37, evm.TU.ctg1259.39, evm.TU.ctg1259.40, evm.TU.ctg1270.16, evm.TU.ctg1270.21, evm.TU.ctg1270.26, evm.TU.ctg1299.13, evm.TU.ctg1313.9, evm.TU.ctg1477.109, evm.TU.ctg1477.113, evm.TU.ctg162.10, evm.TU.ctg239.6, evm.TU.ctg330.149, evm.TU.ctg383.2, evm.TU.ctg422.1, evm.TU.ctg4.98, evm.TU.ctg4.100, evm.TU.ctg55.3, evm.TU.ctg597.7…
GO:0030001	0.0018411	0.04094	103	293	metal ion transport	biological_process	evm.TU.ctg1029.52, evm.TU.ctg1059.35, evm.TU.ctg1070.12, evm.TU.ctg1071.12, evm.TU.ctg1098.5, evm.TU.ctg1099.142, evm.TU.ctg1104.3, evm.TU.ctg1106.3, evm.TU.ctg1133.37, evm.TU.ctg1133.38, evm.TU.ctg1133.39, evm.TU.ctg1133.79, evm.TU.ctg1165.17, evm.TU.ctg1165.22, evm.TU.ctg116.148, evm.TU.ctg116.154, evm.TU.ctg116.157, evm.TU.ctg1177.170, evm.TU.ctg1177.177, evm.TU.ctg1177.183, evm.TU.ctg1218.26,…
GO:0048878	0.00184531	0.0409502	151	450	chemical homeostasis	biological_process	evm.TU.ctg1001.18, evm.TU.ctg1028.1, evm.TU.ctg1029.52, evm.TU.ctg1029.97, evm.TU.ctg1042.128, evm.TU.ctg1042.131, evm.TU.ctg1059.26, evm.TU.ctg1059.28, evm.TU.ctg1059.35, evm.TU.ctg105.8, evm.TU.ctg1062.20, evm.TU.ctg1062.55, evm.TU.ctg1091.10, evm.TU.ctg1099.142, evm.TU.ctg1102.56, evm.TU.ctg1102.60, evm.TU.ctg1111.2, evm.TU.ctg1116.21, evm.TU.ctg1116.26, evm.TU.ctg1116.33, evm.TU.ctg1116.42, e…
GO:1904951	0.00188793	0.0418106	20	40	positive regulation of establishment of protein localization	biological_process	evm.TU.ctg1094.4, evm.TU.ctg1270.16, evm.TU.ctg1270.21, evm.TU.ctg1270.26, evm.TU.ctg1313.9, evm.TU.ctg1349.4, evm.TU.ctg1477.40, evm.TU.ctg1477.109, evm.TU.ctg1477.113, evm.TU.ctg239.6, evm.TU.ctg383.2, evm.TU.ctg422.1, evm.TU.ctg55.3, evm.TU.ctg569.32, evm.TU.ctg594.4, evm.TU.ctg597.7, evm.TU.ctg669.9, evm.TU.ctg670.5, evm.TU.ctg740.53, evm.TU.ctg740.55
GO:0031297	0.0019721	0.0434101	9	13	replication fork processing	biological_process	evm.TU.ctg1235.7, evm.TU.ctg1235.16, evm.TU.ctg348.15, evm.TU.ctg348.16, evm.TU.ctg40.51, evm.TU.ctg416.3, evm.TU.ctg632.6, evm.TU.ctg632.15, evm.TU.ctg632.21
GO:0035337	0.0019721	0.0434101	9	13	fatty-acyl-CoA metabolic process	biological_process	evm.TU.ctg177.1, evm.TU.ctg177.4, evm.TU.ctg177.5, evm.TU.ctg178.98, evm.TU.ctg660.1, evm.TU.ctg660.4, evm.TU.ctg733.93, evm.TU.ctg733.98, evm.TU.ctg822.85
GO:2000008	0.0019721	0.0434101	9	13	regulation of protein localization to cell surface	biological_process	evm.TU.ctg1259.36, evm.TU.ctg1259.37, evm.TU.ctg1259.39, evm.TU.ctg1259.40, evm.TU.ctg330.149, evm.TU.ctg422.1, evm.TU.ctg4.98, evm.TU.ctg4.100, evm.TU.ctg55.3
GO:2000241	0.00198381	0.0435799	113	326	regulation of reproductive process	biological_process	evm.TU.ctg1011.4, evm.TU.ctg1040.3, evm.TU.ctg1043.6, evm.TU.ctg1052.1, evm.TU.ctg1052.2, evm.TU.ctg1061.6, evm.TU.ctg1061.7, evm.TU.ctg1079.5, evm.TU.ctg1079.6, evm.TU.ctg1091.10, evm.TU.ctg1115.22, evm.TU.ctg1132.41, evm.TU.ctg114.36, evm.TU.ctg1174.10, evm.TU.ctg1193.103, evm.TU.ctg1218.32, evm.TU.ctg1221.64, evm.TU.ctg1221.65, evm.TU.ctg1247.45, evm.TU.ctg1259.36, evm.TU.ctg1259.37, evm.TU.ct…
GO:0009108	0.00202844	0.0444706	53	136	obsolete coenzyme biosynthetic process	biological_process	evm.TU.ctg1070.12, evm.TU.ctg1077.11, evm.TU.ctg1077.13, evm.TU.ctg1094.3, evm.TU.ctg1191.29, evm.TU.ctg1235.13, evm.TU.ctg126.2, evm.TU.ctg1.2, evm.TU.ctg1.5, evm.TU.ctg1.6, evm.TU.ctg1.7, evm.TU.ctg1300.10, evm.TU.ctg1300.23, evm.TU.ctg1300.27, evm.TU.ctg1302.1, evm.TU.ctg1302.2, evm.TU.ctg1302.5, evm.TU.ctg1303.4, evm.TU.ctg1303.6, evm.TU.ctg1334.50, evm.TU.ctg1334.51, evm.TU.ctg1347.25, evm.T…
GO:0023051	0.00206892	0.0452671	178	541	regulation of signaling	biological_process	evm.TU.ctg1026.7, evm.TU.ctg1038.3, evm.TU.ctg1040.3, evm.TU.ctg1043.35, evm.TU.ctg1046.11, evm.TU.ctg1046.13, evm.TU.ctg1046.14, evm.TU.ctg1052.1, evm.TU.ctg1052.2, evm.TU.ctg1052.87, evm.TU.ctg1053.1, evm.TU.ctg1058.5, evm.TU.ctg1059.3, evm.TU.ctg1059.26, evm.TU.ctg1059.28, evm.TU.ctg1059.35, evm.TU.ctg1059.60, evm.TU.ctg1079.5, evm.TU.ctg1079.6, evm.TU.ctg1093.36, evm.TU.ctg1093.55, evm.TU.ctg…
GO:0015035	0.00210422	0.0458551	18	35	protein disulfide oxidoreductase activity	molecular_function	evm.TU.ctg1012.5, evm.TU.ctg1151.24, evm.TU.ctg1151.26, evm.TU.ctg1235.11, evm.TU.ctg1235.12, evm.TU.ctg1485.10, evm.TU.ctg1485.12, evm.TU.ctg436.69, evm.TU.ctg438.1, evm.TU.ctg441.6, evm.TU.ctg632.11, evm.TU.ctg682.40, evm.TU.ctg682.43, evm.TU.ctg682.44, evm.TU.ctg682.57, evm.TU.ctg691.18, evm.TU.ctg694.30, evm.TU.ctg798.34
GO:0046835	0.00210422	0.0458551	18	35	carbohydrate phosphorylation	biological_process	evm.TU.ctg1249.64, evm.TU.ctg131.13, evm.TU.ctg1334.30, evm.TU.ctg1354.68, evm.TU.ctg1372.89, evm.TU.ctg1414.3, evm.TU.ctg1469.13, evm.TU.ctg606.38, evm.TU.ctg606.41, evm.TU.ctg648.93, evm.TU.ctg648.95, evm.TU.ctg648.96, evm.TU.ctg648.97, evm.TU.ctg722.5, evm.TU.ctg86.1, evm.TU.ctg91.30, evm.TU.ctg999.62, evm.TU.ctg999.66
GO:0005216	0.0021147	0.0459915	43	106	ion channel activity	molecular_function	evm.TU.ctg1029.52, evm.TU.ctg1070.12, evm.TU.ctg1071.12, evm.TU.ctg1133.79, evm.TU.ctg116.148, evm.TU.ctg116.154, evm.TU.ctg116.157, evm.TU.ctg1224.102, evm.TU.ctg126.2, evm.TU.ctg1.2, evm.TU.ctg1.5, evm.TU.ctg1.6, evm.TU.ctg1.7, evm.TU.ctg1390.86, evm.TU.ctg1399.25, evm.TU.ctg1443.3, evm.TU.ctg1443.8, evm.TU.ctg1443.14, evm.TU.ctg1479.66, evm.TU.ctg1506.10, evm.TU.ctg159.29, evm.TU.ctg19.4, evm.…
GO:0044272	0.00211999	0.0460146	45	112	sulfur compound biosynthetic process	biological_process	evm.TU.ctg1052.61, evm.TU.ctg1070.12, evm.TU.ctg1075.119, evm.TU.ctg1075.120, evm.TU.ctg1075.127, evm.TU.ctg1115.50, evm.TU.ctg1115.61, evm.TU.ctg1115.70, evm.TU.ctg1115.72, evm.TU.ctg1206.9, evm.TU.ctg1207.2, evm.TU.ctg126.2, evm.TU.ctg1.2, evm.TU.ctg1.5, evm.TU.ctg1.6, evm.TU.ctg1.7, evm.TU.ctg1437.12, evm.TU.ctg1485.30, evm.TU.ctg1485.41, evm.TU.ctg1485.46, evm.TU.ctg231.3, evm.TU.ctg231.6, ev…
GO:0090696	0.00215165	0.0462971	70	189	post-embryonic plant organ development	biological_process	evm.TU.ctg1004.6, evm.TU.ctg1007.40, evm.TU.ctg1007.42, evm.TU.ctg1010.1, evm.TU.ctg1022.7, evm.TU.ctg1034.1, evm.TU.ctg1037.13, evm.TU.ctg1052.4, evm.TU.ctg1059.26, evm.TU.ctg1059.28, evm.TU.ctg1079.3, evm.TU.ctg1126.1, evm.TU.ctg1126.3, evm.TU.ctg1163.6, evm.TU.ctg1165.28, evm.TU.ctg1221.16, evm.TU.ctg1228.14, evm.TU.ctg1236.12, evm.TU.ctg1297.62, evm.TU.ctg1307.25, evm.TU.ctg1335.10, evm.TU.ct…
GO:0042558	0.00216927	0.0462971	12	20	pteridine-containing compound metabolic process	biological_process	evm.TU.ctg1077.11, evm.TU.ctg1077.13, evm.TU.ctg1300.10, evm.TU.ctg1300.23, evm.TU.ctg1300.27, evm.TU.ctg1481.3, evm.TU.ctg221.7, evm.TU.ctg221.9, evm.TU.ctg221.10, evm.TU.ctg53.2, evm.TU.ctg701.2, evm.TU.ctg767.2
GO:0051648	0.00216927	0.0462971	12	20	vesicle localization	biological_process	evm.TU.ctg1337.8, evm.TU.ctg1338.1, evm.TU.ctg1338.3, evm.TU.ctg32.27, evm.TU.ctg32.29, evm.TU.ctg32.33, evm.TU.ctg772.25, evm.TU.ctg772.27, evm.TU.ctg772.29, evm.TU.ctg798.161, evm.TU.ctg947.1, evm.TU.ctg947.3
GO:0051650	0.00216927	0.0462971	12	20	establishment of vesicle localization	biological_process	evm.TU.ctg1337.8, evm.TU.ctg1338.1, evm.TU.ctg1338.3, evm.TU.ctg32.27, evm.TU.ctg32.29, evm.TU.ctg32.33, evm.TU.ctg772.25, evm.TU.ctg772.27, evm.TU.ctg772.29, evm.TU.ctg798.161, evm.TU.ctg947.1, evm.TU.ctg947.3
GO:0015036	0.00217464	0.0462971	25	54	disulfide oxidoreductase activity	molecular_function	evm.TU.ctg1012.5, evm.TU.ctg1132.38, evm.TU.ctg1151.24, evm.TU.ctg1151.26, evm.TU.ctg1235.11, evm.TU.ctg1235.12, evm.TU.ctg1485.10, evm.TU.ctg1485.12, evm.TU.ctg436.69, evm.TU.ctg438.1, evm.TU.ctg441.6, evm.TU.ctg611.14, evm.TU.ctg632.11, evm.TU.ctg682.40, evm.TU.ctg682.43, evm.TU.ctg682.44, evm.TU.ctg682.57, evm.TU.ctg691.18, evm.TU.ctg694.30, evm.TU.ctg798.34, evm.TU.ctg957.145, evm.TU.ctg957.1…
GO:0002474	0.00222991	0.0462971	6	7	antigen processing and presentation of peptide antigen via MHC class I	biological_process	evm.TU.ctg1337.8, evm.TU.ctg1338.1, evm.TU.ctg1338.3, evm.TU.ctg798.161, evm.TU.ctg947.1, evm.TU.ctg947.3
GO:0006901	0.00222991	0.0462971	6	7	vesicle coating	biological_process	evm.TU.ctg1337.8, evm.TU.ctg1338.1, evm.TU.ctg1338.3, evm.TU.ctg798.161, evm.TU.ctg947.1, evm.TU.ctg947.3
GO:0016653	0.00222991	0.0462971	6	7	oxidoreductase activity, acting on NAD(P)H, heme protein as acceptor	molecular_function	evm.TU.ctg1161.5, evm.TU.ctg1239.12, evm.TU.ctg1349.23, evm.TU.ctg1399.11, evm.TU.ctg1477.14, evm.TU.ctg924.20
GO:0019156	0.00222991	0.0462971	6	7	isoamylase activity	molecular_function	evm.TU.ctg1122.4, evm.TU.ctg1124.26, evm.TU.ctg1125.4, evm.TU.ctg1125.7, evm.TU.ctg143.52, evm.TU.ctg977.47
GO:0030127	0.00222991	0.0462971	6	7	COPII vesicle coat	cellular_component	evm.TU.ctg1337.8, evm.TU.ctg1338.1, evm.TU.ctg1338.3, evm.TU.ctg798.161, evm.TU.ctg947.1, evm.TU.ctg947.3
GO:0031648	0.00222991	0.0462971	6	7	protein destabilization	biological_process	evm.TU.ctg1058.5, evm.TU.ctg1059.3, evm.TU.ctg1477.109, evm.TU.ctg1477.113, evm.TU.ctg740.53, evm.TU.ctg740.55
GO:0032008	0.00222991	0.0462971	6	7	positive regulation of TOR signaling	biological_process	evm.TU.ctg1337.8, evm.TU.ctg1338.1, evm.TU.ctg1338.3, evm.TU.ctg798.161, evm.TU.ctg947.1, evm.TU.ctg947.3
GO:0032026	0.00222991	0.0462971	6	7	response to magnesium ion	biological_process	evm.TU.ctg1123.10, evm.TU.ctg239.6, evm.TU.ctg383.2, evm.TU.ctg498.22, evm.TU.ctg669.9, evm.TU.ctg670.5
GO:0048207	0.00222991	0.0462971	6	7	vesicle targeting, rough ER to cis-Golgi	biological_process	evm.TU.ctg1337.8, evm.TU.ctg1338.1, evm.TU.ctg1338.3, evm.TU.ctg798.161, evm.TU.ctg947.1, evm.TU.ctg947.3
GO:0048208	0.00222991	0.0462971	6	7	COPII vesicle coating	biological_process	evm.TU.ctg1337.8, evm.TU.ctg1338.1, evm.TU.ctg1338.3, evm.TU.ctg798.161, evm.TU.ctg947.1, evm.TU.ctg947.3
GO:0070372	0.00222991	0.0462971	6	7	regulation of ERK1 and ERK2 cascade	biological_process	evm.TU.ctg1477.109, evm.TU.ctg1477.113, evm.TU.ctg381.11, evm.TU.ctg586.21, evm.TU.ctg740.53, evm.TU.ctg740.55
GO:0071286	0.00222991	0.0462971	6	7	cellular response to magnesium ion	biological_process	evm.TU.ctg1123.10, evm.TU.ctg239.6, evm.TU.ctg383.2, evm.TU.ctg498.22, evm.TU.ctg669.9, evm.TU.ctg670.5
GO:0072387	0.00222991	0.0462971	6	7	flavin adenine dinucleotide metabolic process	biological_process	evm.TU.ctg1091.10, evm.TU.ctg1235.13, evm.TU.ctg164.12, evm.TU.ctg380.65, evm.TU.ctg545.3, evm.TU.ctg632.12
GO:0090110	0.00222991	0.0462971	6	7	COPII-coated vesicle cargo loading	biological_process	evm.TU.ctg1337.8, evm.TU.ctg1338.1, evm.TU.ctg1338.3, evm.TU.ctg798.161, evm.TU.ctg947.1, evm.TU.ctg947.3
GO:0010470	0.00223072	0.0462971	8	11	regulation of gastrulation	biological_process	evm.TU.ctg1042.128, evm.TU.ctg1042.131, evm.TU.ctg1364.233, evm.TU.ctg1364.234, evm.TU.ctg1505.21, evm.TU.ctg1505.26, evm.TU.ctg270.4, evm.TU.ctg884.19
GO:0035258	0.00223072	0.0462971	8	11	steroid hormone receptor binding	molecular_function	evm.TU.ctg1135.21, evm.TU.ctg121.2, evm.TU.ctg1256.42, evm.TU.ctg1256.43, evm.TU.ctg1443.23, evm.TU.ctg491.1, evm.TU.ctg842.94, evm.TU.ctg974.103
GO:0048439	0.00223072	0.0462971	8	11	flower morphogenesis	biological_process	evm.TU.ctg1316.46, evm.TU.ctg1316.48, evm.TU.ctg755.1, evm.TU.ctg755.4, evm.TU.ctg756.4, evm.TU.ctg757.6, evm.TU.ctg836.2, evm.TU.ctg836.3
GO:1903224	0.00223072	0.0462971	8	11	regulation of endodermal cell differentiation	biological_process	evm.TU.ctg1042.128, evm.TU.ctg1042.131, evm.TU.ctg1364.233, evm.TU.ctg1364.234, evm.TU.ctg1505.21, evm.TU.ctg1505.26, evm.TU.ctg270.4, evm.TU.ctg884.19
GO:0009628	0.00226113	0.046839	606	2021	response to abiotic stimulus	biological_process	evm.TU.ctg1001.7, evm.TU.ctg1005.6, evm.TU.ctg1005.7, evm.TU.ctg1010.67, evm.TU.ctg1010.87, evm.TU.ctg1011.4, evm.TU.ctg1017.43, evm.TU.ctg1017.44, evm.TU.ctg1023.6, evm.TU.ctg1024.140, evm.TU.ctg1029.94, evm.TU.ctg1034.1, evm.TU.ctg1036.33, evm.TU.ctg1037.13, evm.TU.ctg1038.3, evm.TU.ctg1038.5, evm.TU.ctg1039.1, evm.TU.ctg1040.3, evm.TU.ctg1043.35, evm.TU.ctg1044.39, evm.TU.ctg1046.11, evm.TU.ct…
GO:0035257	0.00226981	0.0468405	16	30	nuclear hormone receptor binding	molecular_function	evm.TU.ctg1052.1, evm.TU.ctg1052.2, evm.TU.ctg1079.5, evm.TU.ctg1079.6, evm.TU.ctg1135.21, evm.TU.ctg121.2, evm.TU.ctg1256.42, evm.TU.ctg1256.43, evm.TU.ctg1270.16, evm.TU.ctg1270.21, evm.TU.ctg1270.26, evm.TU.ctg1443.23, evm.TU.ctg491.1, evm.TU.ctg633.168, evm.TU.ctg842.94, evm.TU.ctg974.103
GO:0051427	0.00226981	0.0468405	16	30	hormone receptor binding	molecular_function	evm.TU.ctg1052.1, evm.TU.ctg1052.2, evm.TU.ctg1079.5, evm.TU.ctg1079.6, evm.TU.ctg1135.21, evm.TU.ctg121.2, evm.TU.ctg1256.42, evm.TU.ctg1256.43, evm.TU.ctg1270.16, evm.TU.ctg1270.21, evm.TU.ctg1270.26, evm.TU.ctg1443.23, evm.TU.ctg491.1, evm.TU.ctg633.168, evm.TU.ctg842.94, evm.TU.ctg974.103
GO:0051049	0.00232038	0.0474958	85	237	regulation of transport	biological_process	evm.TU.ctg1014.3, evm.TU.ctg1015.63, evm.TU.ctg1043.6, evm.TU.ctg1052.87, evm.TU.ctg1053.1, evm.TU.ctg1059.35, evm.TU.ctg1094.4, evm.TU.ctg114.36, evm.TU.ctg1161.30, evm.TU.ctg1165.17, evm.TU.ctg1165.22, evm.TU.ctg1239.7, evm.TU.ctg1257.104, evm.TU.ctg1270.16, evm.TU.ctg1270.21, evm.TU.ctg1270.26, evm.TU.ctg1275.45, evm.TU.ctg1334.54, evm.TU.ctg1349.4, evm.TU.ctg1403.4, evm.TU.ctg1437.19, evm.TU.…
GO:0016763	0.00232325	0.0474958	26	57	transferase activity, transferring pentosyl groups	molecular_function	evm.TU.ctg1150.2, evm.TU.ctg1316.46, evm.TU.ctg1316.48, evm.TU.ctg1497.97, evm.TU.ctg1497.99, evm.TU.ctg1502.89, evm.TU.ctg1502.92, evm.TU.ctg321.66, evm.TU.ctg368.274, evm.TU.ctg397.7, evm.TU.ctg397.10, evm.TU.ctg397.11, evm.TU.ctg409.19, evm.TU.ctg436.32, evm.TU.ctg436.41, evm.TU.ctg436.50, evm.TU.ctg4.79, evm.TU.ctg755.1, evm.TU.ctg755.4, evm.TU.ctg756.4, evm.TU.ctg757.6, evm.TU.ctg796.30, evm…
GO:0006482	0.00232335	0.0474958	14	25	protein demethylation	biological_process	evm.TU.ctg1226.23, evm.TU.ctg1256.42, evm.TU.ctg1256.43, evm.TU.ctg1298.52, evm.TU.ctg1470.71, evm.TU.ctg1500.31, evm.TU.ctg152.5, evm.TU.ctg153.3, evm.TU.ctg395.13, evm.TU.ctg491.1, evm.TU.ctg654.78, evm.TU.ctg732.2, evm.TU.ctg932.12, evm.TU.ctg974.103
GO:0008214	0.00232335	0.0474958	14	25	protein dealkylation	biological_process	evm.TU.ctg1226.23, evm.TU.ctg1256.42, evm.TU.ctg1256.43, evm.TU.ctg1298.52, evm.TU.ctg1470.71, evm.TU.ctg1500.31, evm.TU.ctg152.5, evm.TU.ctg153.3, evm.TU.ctg395.13, evm.TU.ctg491.1, evm.TU.ctg654.78, evm.TU.ctg732.2, evm.TU.ctg932.12, evm.TU.ctg974.103
GO:0045005	0.00232335	0.0474958	14	25	DNA-dependent DNA replication maintenance of fidelity	biological_process	evm.TU.ctg1235.7, evm.TU.ctg1235.16, evm.TU.ctg348.15, evm.TU.ctg348.16, evm.TU.ctg40.51, evm.TU.ctg416.3, evm.TU.ctg45.13, evm.TU.ctg632.6, evm.TU.ctg632.15, evm.TU.ctg632.21, evm.TU.ctg800.8, evm.TU.ctg800.17, evm.TU.ctg800.18, evm.TU.ctg800.27
GO:0007422	0.00237189	0.0479482	7	9	peripheral nervous system development	biological_process	evm.TU.ctg111.5, evm.TU.ctg447.42, evm.TU.ctg498.6, evm.TU.ctg498.7, evm.TU.ctg498.9, evm.TU.ctg498.11, evm.TU.ctg956.33
GO:0009786	0.00237189	0.0479482	7	9	regulation of asymmetric cell division	biological_process	evm.TU.ctg1021.11, evm.TU.ctg1437.18, evm.TU.ctg34.14, evm.TU.ctg736.1, evm.TU.ctg749.8, evm.TU.ctg875.28, evm.TU.ctg875.29
GO:0010021	0.00237189	0.0479482	7	9	amylopectin biosynthetic process	biological_process	evm.TU.ctg1122.4, evm.TU.ctg1124.26, evm.TU.ctg1125.4, evm.TU.ctg1125.7, evm.TU.ctg149.72, evm.TU.ctg533.40, evm.TU.ctg977.47
GO:0045309	0.00237189	0.0479482	7	9	protein phosphorylated amino acid binding	molecular_function	evm.TU.ctg1375.47, evm.TU.ctg1477.109, evm.TU.ctg1477.113, evm.TU.ctg522.39, evm.TU.ctg740.53, evm.TU.ctg740.55, evm.TU.ctg969.26
GO:0051219	0.00237189	0.0479482	7	9	phosphoprotein binding	molecular_function	evm.TU.ctg1375.47, evm.TU.ctg1477.109, evm.TU.ctg1477.113, evm.TU.ctg522.39, evm.TU.ctg740.53, evm.TU.ctg740.55, evm.TU.ctg969.26
GO:2000896	0.00237189	0.0479482	7	9	amylopectin metabolic process	biological_process	evm.TU.ctg1122.4, evm.TU.ctg1124.26, evm.TU.ctg1125.4, evm.TU.ctg1125.7, evm.TU.ctg149.72, evm.TU.ctg533.40, evm.TU.ctg977.47
GO:0005887	0.00250777	0.0506013	105	302	integral component of plasma membrane	cellular_component	evm.TU.ctg1029.52, evm.TU.ctg105.8, evm.TU.ctg1070.12, evm.TU.ctg107.60, evm.TU.ctg107.61, evm.TU.ctg123.6, evm.TU.ctg1247.24, evm.TU.ctg1259.59, evm.TU.ctg126.2, evm.TU.ctg1.2, evm.TU.ctg1.5, evm.TU.ctg1.6, evm.TU.ctg1.7, evm.TU.ctg1286.49, evm.TU.ctg1297.31, evm.TU.ctg1297.32, evm.TU.ctg1300.37, evm.TU.ctg1334.40, evm.TU.ctg1334.41, evm.TU.ctg1373.25, evm.TU.ctg1373.26, evm.TU.ctg1373.28, evm.T…
GO:0048024	0.00258259	0.0520145	23	49	regulation of mRNA splicing, via spliceosome	biological_process	evm.TU.ctg1052.1, evm.TU.ctg1052.2, evm.TU.ctg1079.5, evm.TU.ctg1079.6, evm.TU.ctg1239.7, evm.TU.ctg1.25, evm.TU.ctg13.18, evm.TU.ctg13.76, evm.TU.ctg1460.27, evm.TU.ctg1460.34, evm.TU.ctg1460.35, evm.TU.ctg1460.41, evm.TU.ctg1461.3, evm.TU.ctg148.7, evm.TU.ctg186.11, evm.TU.ctg27.34, evm.TU.ctg298.4, evm.TU.ctg329.2, evm.TU.ctg633.168, evm.TU.ctg716.51, evm.TU.ctg730.6, evm.TU.ctg770.36, evm.TU.…
GO:0015140	0.00271686	0.054389	17	33	malate transmembrane transporter activity	molecular_function	evm.TU.ctg1028.1, evm.TU.ctg1029.97, evm.TU.ctg1104.12, evm.TU.ctg1104.14, evm.TU.ctg1239.42, evm.TU.ctg1373.66, evm.TU.ctg1373.67, evm.TU.ctg1422.181, evm.TU.ctg213.30, evm.TU.ctg393.41, evm.TU.ctg42.6, evm.TU.ctg712.4, evm.TU.ctg713.1, evm.TU.ctg713.34, evm.TU.ctg725.40, evm.TU.ctg791.10, evm.TU.ctg896.55
GO:0015743	0.00271686	0.054389	17	33	malate transport	biological_process	evm.TU.ctg1028.1, evm.TU.ctg1029.97, evm.TU.ctg1104.12, evm.TU.ctg1104.14, evm.TU.ctg1239.42, evm.TU.ctg1373.66, evm.TU.ctg1373.67, evm.TU.ctg1422.181, evm.TU.ctg213.30, evm.TU.ctg393.41, evm.TU.ctg42.6, evm.TU.ctg712.4, evm.TU.ctg713.1, evm.TU.ctg713.34, evm.TU.ctg725.40, evm.TU.ctg791.10, evm.TU.ctg896.55
GO:0071423	0.00271686	0.054389	17	33	malate transmembrane transport	biological_process	evm.TU.ctg1028.1, evm.TU.ctg1029.97, evm.TU.ctg1104.12, evm.TU.ctg1104.14, evm.TU.ctg1239.42, evm.TU.ctg1373.66, evm.TU.ctg1373.67, evm.TU.ctg1422.181, evm.TU.ctg213.30, evm.TU.ctg393.41, evm.TU.ctg42.6, evm.TU.ctg712.4, evm.TU.ctg713.1, evm.TU.ctg713.34, evm.TU.ctg725.40, evm.TU.ctg791.10, evm.TU.ctg896.55
GO:0071479	0.00272045	0.054389	11	18	cellular response to ionizing radiation	biological_process	evm.TU.ctg1455.154, evm.TU.ctg1455.156, evm.TU.ctg1455.159, evm.TU.ctg1455.163, evm.TU.ctg1455.164, evm.TU.ctg1455.166, evm.TU.ctg1507.63, evm.TU.ctg1507.66, evm.TU.ctg1507.68, evm.TU.ctg1507.73, evm.TU.ctg1507.79
GO:0009266	0.00275462	0.0549712	194	598	response to temperature stimulus	biological_process	evm.TU.ctg1005.6, evm.TU.ctg1005.7, evm.TU.ctg1010.67, evm.TU.ctg1010.87, evm.TU.ctg1011.4, evm.TU.ctg1024.140, evm.TU.ctg1029.94, evm.TU.ctg1036.33, evm.TU.ctg1052.28, evm.TU.ctg1052.30, evm.TU.ctg1052.52, evm.TU.ctg1052.53, evm.TU.ctg1061.6, evm.TU.ctg1061.7, evm.TU.ctg1097.9, evm.TU.ctg1116.2, evm.TU.ctg1123.10, evm.TU.ctg1151.5, evm.TU.ctg1151.24, evm.TU.ctg1151.26, evm.TU.ctg1174.10, evm.TU.…
GO:0044459	0.00279858	0.0557464	188	578	obsolete plasma membrane part	cellular_component	evm.TU.ctg1010.24, evm.TU.ctg1024.21, evm.TU.ctg1029.52, evm.TU.ctg1052.87, evm.TU.ctg1053.1, evm.TU.ctg1053.8, evm.TU.ctg1057.2, evm.TU.ctg1059.35, evm.TU.ctg105.8, evm.TU.ctg1070.12, evm.TU.ctg107.60, evm.TU.ctg107.61, evm.TU.ctg1096.11, evm.TU.ctg1123.10, evm.TU.ctg1152.11, evm.TU.ctg1165.17, evm.TU.ctg1165.22, evm.TU.ctg1194.11, evm.TU.ctg1225.4, evm.TU.ctg123.6, evm.TU.ctg1247.24, evm.TU.ctg…
GO:0009741	0.00284534	0.0565744	55	144	response to brassinosteroid	biological_process	evm.TU.ctg1026.7, evm.TU.ctg1071.3, evm.TU.ctg1071.8, evm.TU.ctg1111.2, evm.TU.ctg1116.47, evm.TU.ctg1116.63, evm.TU.ctg1116.67, evm.TU.ctg1239.39, evm.TU.ctg1239.41, evm.TU.ctg1263.32, evm.TU.ctg1296.75, evm.TU.ctg1321.44, evm.TU.ctg1373.68, evm.TU.ctg1373.70, evm.TU.ctg1420.16, evm.TU.ctg1438.43, evm.TU.ctg1438.44, evm.TU.ctg1438.47, evm.TU.ctg1444.1, evm.TU.ctg1444.2, evm.TU.ctg1446.6, evm.TU.…
GO:0016849	0.00292696	0.0580914	15	28	phosphorus-oxygen lyase activity	molecular_function	evm.TU.ctg1059.35, evm.TU.ctg1165.17, evm.TU.ctg1275.45, evm.TU.ctg1473.8, evm.TU.ctg300.2, evm.TU.ctg300.18, evm.TU.ctg373.2, evm.TU.ctg427.122, evm.TU.ctg445.13, evm.TU.ctg697.20, evm.TU.ctg822.33, evm.TU.ctg822.66, evm.TU.ctg917.15, evm.TU.ctg917.25, evm.TU.ctg996.1
GO:0042285	0.00297594	0.0589562	13	23	xylosyltransferase activity	molecular_function	evm.TU.ctg1316.46, evm.TU.ctg1316.48, evm.TU.ctg368.274, evm.TU.ctg397.7, evm.TU.ctg397.10, evm.TU.ctg397.11, evm.TU.ctg4.79, evm.TU.ctg755.1, evm.TU.ctg755.4, evm.TU.ctg756.4, evm.TU.ctg757.6, evm.TU.ctg836.2, evm.TU.ctg836.3
GO:0009620	0.00311089	0.0614587	134	399	response to fungus	biological_process	evm.TU.ctg100.92, evm.TU.ctg1026.7, evm.TU.ctg1036.33, evm.TU.ctg1038.3, evm.TU.ctg1043.35, evm.TU.ctg1066.53, evm.TU.ctg1100.6, evm.TU.ctg1100.8, evm.TU.ctg1100.9, evm.TU.ctg1115.2, evm.TU.ctg1115.3, evm.TU.ctg1115.6, evm.TU.ctg1115.8, evm.TU.ctg1116.47, evm.TU.ctg1116.63, evm.TU.ctg1116.67, evm.TU.ctg1117.3, evm.TU.ctg1166.7, evm.TU.ctg1172.7, evm.TU.ctg1218.10, evm.TU.ctg1239.39, evm.TU.ctg123…
GO:0015144	0.00311919	0.0614587	35	84	carbohydrate transmembrane transporter activity	molecular_function	evm.TU.ctg1007.40, evm.TU.ctg1007.42, evm.TU.ctg1010.1, evm.TU.ctg1031.79, evm.TU.ctg1031.80, evm.TU.ctg1071.4, evm.TU.ctg1071.10, evm.TU.ctg1071.13, evm.TU.ctg1102.53, evm.TU.ctg1126.1, evm.TU.ctg1126.3, evm.TU.ctg1135.8, evm.TU.ctg121.9, evm.TU.ctg1432.3, evm.TU.ctg281.5, evm.TU.ctg286.13, evm.TU.ctg317.29, evm.TU.ctg341.5, evm.TU.ctg368.95, evm.TU.ctg423.26, evm.TU.ctg519.8, evm.TU.ctg574.33, …
GO:0034219	0.00311919	0.0614587	35	84	carbohydrate transmembrane transport	biological_process	evm.TU.ctg1007.40, evm.TU.ctg1007.42, evm.TU.ctg1010.1, evm.TU.ctg1031.79, evm.TU.ctg1031.80, evm.TU.ctg1071.4, evm.TU.ctg1071.10, evm.TU.ctg1071.13, evm.TU.ctg1102.53, evm.TU.ctg1126.1, evm.TU.ctg1126.3, evm.TU.ctg1135.8, evm.TU.ctg121.9, evm.TU.ctg1432.3, evm.TU.ctg281.5, evm.TU.ctg286.13, evm.TU.ctg317.29, evm.TU.ctg341.5, evm.TU.ctg368.95, evm.TU.ctg423.26, evm.TU.ctg519.8, evm.TU.ctg574.33, …
GO:0009142	0.00313062	0.0615727	26	58	nucleoside triphosphate biosynthetic process	biological_process	evm.TU.ctg1001.18, evm.TU.ctg1042.141, evm.TU.ctg1094.3, evm.TU.ctg1122.49, evm.TU.ctg1122.50, evm.TU.ctg1156.4, evm.TU.ctg1191.29, evm.TU.ctg1302.1, evm.TU.ctg1302.2, evm.TU.ctg1302.5, evm.TU.ctg1303.4, evm.TU.ctg1303.6, evm.TU.ctg1395.8, evm.TU.ctg1499.2, evm.TU.ctg152.4, evm.TU.ctg153.1, evm.TU.ctg185.36, evm.TU.ctg224.11, evm.TU.ctg270.18, evm.TU.ctg562.18, evm.TU.ctg562.21, evm.TU.ctg569.31,…
GO:0006829	0.00314441	0.0617325	18	36	zinc ion transport	biological_process	evm.TU.ctg1099.142, evm.TU.ctg1133.37, evm.TU.ctg1133.38, evm.TU.ctg1133.39, evm.TU.ctg1218.26, evm.TU.ctg1334.73, evm.TU.ctg216.8, evm.TU.ctg217.6, evm.TU.ctg321.48, evm.TU.ctg339.5, evm.TU.ctg339.6, evm.TU.ctg342.19, evm.TU.ctg342.20, evm.TU.ctg716.60, evm.TU.ctg796.10, evm.TU.ctg954.10, evm.TU.ctg954.12, evm.TU.ctg981.11
GO:0000793	0.00327889	0.0642569	27	61	condensed chromosome	cellular_component	evm.TU.ctg1095.35, evm.TU.ctg1280.2, evm.TU.ctg1432.23, evm.TU.ctg1432.24, evm.TU.ctg1455.154, evm.TU.ctg1455.156, evm.TU.ctg1455.159, evm.TU.ctg1455.163, evm.TU.ctg1455.164, evm.TU.ctg1455.166, evm.TU.ctg1507.63, evm.TU.ctg1507.66, evm.TU.ctg1507.68, evm.TU.ctg1507.73, evm.TU.ctg1507.79, evm.TU.ctg249.71, evm.TU.ctg351.26, evm.TU.ctg354.2, evm.TU.ctg360.15, evm.TU.ctg360.17, evm.TU.ctg40.51, evm…
GO:0009057	0.00339672	0.0664465	241	760	macromolecule catabolic process	biological_process	evm.TU.ctg1006.50, evm.TU.ctg100.92, evm.TU.ctg100.97, evm.TU.ctg1021.9, evm.TU.ctg1021.14, evm.TU.ctg1026.8, evm.TU.ctg1034.1, evm.TU.ctg1037.13, evm.TU.ctg1062.51, evm.TU.ctg1062.53, evm.TU.ctg107.100, evm.TU.ctg1086.23, evm.TU.ctg1132.46, evm.TU.ctg1133.35, evm.TU.ctg1138.2, evm.TU.ctg1152.9, evm.TU.ctg1154.2, evm.TU.ctg116.82, evm.TU.ctg116.98, evm.TU.ctg116.104, evm.TU.ctg116.116, evm.TU.ctg…
GO:0009150	0.00356491	0.0696115	61	164	purine ribonucleotide metabolic process	biological_process	evm.TU.ctg1001.18, evm.TU.ctg1059.35, evm.TU.ctg1094.3, evm.TU.ctg1149.4, evm.TU.ctg1150.5, evm.TU.ctg1156.4, evm.TU.ctg1165.17, evm.TU.ctg1191.29, evm.TU.ctg1275.45, evm.TU.ctg1302.1, evm.TU.ctg1302.2, evm.TU.ctg1302.5, evm.TU.ctg1303.4, evm.TU.ctg1303.6, evm.TU.ctg1392.6, evm.TU.ctg1395.8, evm.TU.ctg1423.3, evm.TU.ctg1423.4, evm.TU.ctg1473.8, evm.TU.ctg1485.45, evm.TU.ctg1485.48, evm.TU.ctg1499…
GO:0048731	0.00369594	0.072041	553	1845	system development	biological_process	evm.TU.ctg1004.6, evm.TU.ctg1005.24, evm.TU.ctg1007.40, evm.TU.ctg1007.42, evm.TU.ctg100.92, evm.TU.ctg1010.1, evm.TU.ctg1010.20, evm.TU.ctg1021.11, evm.TU.ctg1021.14, evm.TU.ctg1022.6, evm.TU.ctg1022.7, evm.TU.ctg1024.101, evm.TU.ctg1026.7, evm.TU.ctg1034.1, evm.TU.ctg1037.13, evm.TU.ctg1040.3, evm.TU.ctg1042.128, evm.TU.ctg1042.131, evm.TU.ctg1042.142, evm.TU.ctg1043.6, evm.TU.ctg1046.27, evm.T…
GO:0046854	0.00381031	0.0740056	12	21	phosphatidylinositol phosphorylation	biological_process	evm.TU.ctg1006.50, evm.TU.ctg1010.2, evm.TU.ctg1058.3, evm.TU.ctg1126.4, evm.TU.ctg1200.4, evm.TU.ctg1201.1, evm.TU.ctg1457.12, evm.TU.ctg349.1, evm.TU.ctg386.23, evm.TU.ctg403.3, evm.TU.ctg551.8, evm.TU.ctg783.16
GO:0051195	0.00381031	0.0740056	12	21	obsolete negative regulation of cofactor metabolic process	biological_process	evm.TU.ctg1277.1, evm.TU.ctg1277.2, evm.TU.ctg1277.32, evm.TU.ctg1277.34, evm.TU.ctg1279.16, evm.TU.ctg1432.38, evm.TU.ctg1442.4, evm.TU.ctg288.20, evm.TU.ctg494.137, evm.TU.ctg494.140, evm.TU.ctg609.1, evm.TU.ctg753.27
GO:0008514	0.0038687	0.075006	76	212	organic anion transmembrane transporter activity	molecular_function	evm.TU.ctg1028.1, evm.TU.ctg1029.97, evm.TU.ctg1038.5, evm.TU.ctg1039.1, evm.TU.ctg1040.13, evm.TU.ctg1051.4, evm.TU.ctg1052.16, evm.TU.ctg1052.20, evm.TU.ctg1081.4, evm.TU.ctg1104.12, evm.TU.ctg1104.14, evm.TU.ctg1215.30, evm.TU.ctg1217.23, evm.TU.ctg1218.6, evm.TU.ctg1239.42, evm.TU.ctg1243.5, evm.TU.ctg1246.1, evm.TU.ctg1254.2, evm.TU.ctg1286.49, evm.TU.ctg1297.31, evm.TU.ctg1344.1, evm.TU.ctg…
GO:0065001	0.00391668	0.0758013	20	42	specification of axis polarity	biological_process	evm.TU.ctg1042.128, evm.TU.ctg1042.131, evm.TU.ctg1364.233, evm.TU.ctg1364.234, evm.TU.ctg1505.21, evm.TU.ctg1505.26, evm.TU.ctg168.11, evm.TU.ctg270.4, evm.TU.ctg45.5, evm.TU.ctg45.7, evm.TU.ctg45.12, evm.TU.ctg570.12, evm.TU.ctg698.20, evm.TU.ctg716.55, evm.TU.ctg800.15, evm.TU.ctg800.19, evm.TU.ctg800.20, evm.TU.ctg800.21, evm.TU.ctg801.7, evm.TU.ctg884.19
GO:0098661	0.00398552	0.0769968	25	56	inorganic anion transmembrane transport	biological_process	evm.TU.ctg105.8, evm.TU.ctg1239.42, evm.TU.ctg1373.66, evm.TU.ctg1373.67, evm.TU.ctg1422.181, evm.TU.ctg151.14, evm.TU.ctg164.14, evm.TU.ctg164.15, evm.TU.ctg164.16, evm.TU.ctg164.19, evm.TU.ctg256.31, evm.TU.ctg299.24, evm.TU.ctg341.4, evm.TU.ctg379.2, evm.TU.ctg379.3, evm.TU.ctg380.71, evm.TU.ctg380.72, evm.TU.ctg381.5, evm.TU.ctg388.2, evm.TU.ctg42.6, evm.TU.ctg586.16, evm.TU.ctg599.8, evm.TU.…
GO:0048831	0.00402249	0.0775735	97	280	regulation of shoot system development	biological_process	evm.TU.ctg1011.4, evm.TU.ctg1043.6, evm.TU.ctg1046.11, evm.TU.ctg1061.6, evm.TU.ctg1061.7, evm.TU.ctg1091.10, evm.TU.ctg1115.22, evm.TU.ctg114.36, evm.TU.ctg1174.10, evm.TU.ctg1193.103, evm.TU.ctg1218.32, evm.TU.ctg1221.64, evm.TU.ctg1221.65, evm.TU.ctg1225.48, evm.TU.ctg1247.45, evm.TU.ctg1263.48, evm.TU.ctg1279.2, evm.TU.ctg1316.46, evm.TU.ctg1316.48, evm.TU.ctg1334.20, evm.TU.ctg1334.21, evm.T…
GO:0015556	0.00406509	0.0782565	17	34	C4-dicarboxylate transmembrane transporter activity	molecular_function	evm.TU.ctg1028.1, evm.TU.ctg1029.97, evm.TU.ctg1104.12, evm.TU.ctg1104.14, evm.TU.ctg1239.42, evm.TU.ctg1373.66, evm.TU.ctg1373.67, evm.TU.ctg1422.181, evm.TU.ctg213.30, evm.TU.ctg393.41, evm.TU.ctg42.6, evm.TU.ctg712.4, evm.TU.ctg713.1, evm.TU.ctg713.34, evm.TU.ctg725.40, evm.TU.ctg791.10, evm.TU.ctg896.55
GO:0051346	0.00416278	0.0798506	26	59	negative regulation of hydrolase activity	biological_process	evm.TU.ctg1029.94, evm.TU.ctg1270.16, evm.TU.ctg1270.21, evm.TU.ctg1270.26, evm.TU.ctg1300.70, evm.TU.ctg1300.71, evm.TU.ctg1300.72, evm.TU.ctg1300.73, evm.TU.ctg1364.237, evm.TU.ctg1364.248, evm.TU.ctg1364.249, evm.TU.ctg1364.250, evm.TU.ctg1384.109, evm.TU.ctg1470.5, evm.TU.ctg1470.7, evm.TU.ctg222.7, evm.TU.ctg317.123, evm.TU.ctg317.127, evm.TU.ctg317.128, evm.TU.ctg343.29, evm.TU.ctg348.11, e…
GO:0000104	0.00418454	0.0798506	9	14	succinate dehydrogenase activity	molecular_function	evm.TU.ctg1392.6, evm.TU.ctg1423.3, evm.TU.ctg1423.4, evm.TU.ctg1485.45, evm.TU.ctg1485.48, evm.TU.ctg474.33, evm.TU.ctg561.85, evm.TU.ctg819.2, evm.TU.ctg969.57
GO:0004832	0.00418454	0.0798506	9	14	valine-tRNA ligase activity	molecular_function	evm.TU.ctg1163.28, evm.TU.ctg1163.29, evm.TU.ctg1163.31, evm.TU.ctg1372.61, evm.TU.ctg183.45, evm.TU.ctg533.80, evm.TU.ctg694.2, evm.TU.ctg694.28, evm.TU.ctg694.54
GO:0006438	0.00418454	0.0798506	9	14	valyl-tRNA aminoacylation	biological_process	evm.TU.ctg1163.28, evm.TU.ctg1163.29, evm.TU.ctg1163.31, evm.TU.ctg1372.61, evm.TU.ctg183.45, evm.TU.ctg533.80, evm.TU.ctg694.2, evm.TU.ctg694.28, evm.TU.ctg694.54
GO:0006493	0.00418454	0.0798506	9	14	protein O-linked glycosylation	biological_process	evm.TU.ctg1046.33, evm.TU.ctg113.21, evm.TU.ctg1257.88, evm.TU.ctg234.2, evm.TU.ctg348.109, evm.TU.ctg57.23, evm.TU.ctg680.23, evm.TU.ctg835.14, evm.TU.ctg959.6
GO:0099081	0.00436567	0.0830163	50	131	supramolecular polymer	cellular_component	evm.TU.ctg1059.35, evm.TU.ctg1123.10, evm.TU.ctg1165.17, evm.TU.ctg1165.22, evm.TU.ctg1199.3, evm.TU.ctg1218.2, evm.TU.ctg1225.4, evm.TU.ctg125.52, evm.TU.ctg1263.49, evm.TU.ctg1270.16, evm.TU.ctg1270.21, evm.TU.ctg1270.26, evm.TU.ctg1275.45, evm.TU.ctg1313.9, evm.TU.ctg1473.8, evm.TU.ctg1474.9, evm.TU.ctg239.6, evm.TU.ctg28.9, evm.TU.ctg300.2, evm.TU.ctg300.18, evm.TU.ctg351.26, evm.TU.ctg354.2,…
GO:0099512	0.00436567	0.0830163	50	131	supramolecular fiber	cellular_component	evm.TU.ctg1059.35, evm.TU.ctg1123.10, evm.TU.ctg1165.17, evm.TU.ctg1165.22, evm.TU.ctg1199.3, evm.TU.ctg1218.2, evm.TU.ctg1225.4, evm.TU.ctg125.52, evm.TU.ctg1263.49, evm.TU.ctg1270.16, evm.TU.ctg1270.21, evm.TU.ctg1270.26, evm.TU.ctg1275.45, evm.TU.ctg1313.9, evm.TU.ctg1473.8, evm.TU.ctg1474.9, evm.TU.ctg239.6, evm.TU.ctg28.9, evm.TU.ctg300.2, evm.TU.ctg300.18, evm.TU.ctg351.26, evm.TU.ctg354.2,…
GO:0030007	0.00487477	0.089344	11	19	cellular potassium ion homeostasis	biological_process	evm.TU.ctg1029.52, evm.TU.ctg126.2, evm.TU.ctg1.2, evm.TU.ctg1.5, evm.TU.ctg1.6, evm.TU.ctg1.7, evm.TU.ctg27.1, evm.TU.ctg27.3, evm.TU.ctg27.4, evm.TU.ctg27.5, evm.TU.ctg27.6
GO:0009624	0.00488097	0.089344	40	101	response to nematode	biological_process	evm.TU.ctg1051.4, evm.TU.ctg1218.26, evm.TU.ctg1225.4, evm.TU.ctg1263.47, evm.TU.ctg1362.6, evm.TU.ctg1388.23, evm.TU.ctg1438.1, evm.TU.ctg1477.213, evm.TU.ctg1477.214, evm.TU.ctg183.84, evm.TU.ctg255.10, evm.TU.ctg257.2, evm.TU.ctg284.38, evm.TU.ctg28.7, evm.TU.ctg317.10, evm.TU.ctg317.14, evm.TU.ctg317.16, evm.TU.ctg317.18, evm.TU.ctg317.115, evm.TU.ctg322.15, evm.TU.ctg341.14, evm.TU.ctg342.5,…
GO:0009937	0.00488209	0.089344	13	24	regulation of gibberellic acid mediated signaling pathway	biological_process	evm.TU.ctg1046.11, evm.TU.ctg1132.41, evm.TU.ctg1218.32, evm.TU.ctg1290.4, evm.TU.ctg176.2, evm.TU.ctg549.12, evm.TU.ctg611.18, evm.TU.ctg716.52, evm.TU.ctg730.5, evm.TU.ctg834.40, evm.TU.ctg859.5, evm.TU.ctg891.56, evm.TU.ctg981.5
GO:0051098	0.00488209	0.089344	13	24	regulation of binding	biological_process	evm.TU.ctg1135.21, evm.TU.ctg1210.21, evm.TU.ctg1211.1, evm.TU.ctg121.2, evm.TU.ctg1299.13, evm.TU.ctg1345.11, evm.TU.ctg1443.23, evm.TU.ctg1477.109, evm.TU.ctg1477.113, evm.TU.ctg582.26, evm.TU.ctg740.53, evm.TU.ctg740.55, evm.TU.ctg842.94
GO:0004721	0.00489143	0.089344	34	83	phosphoprotein phosphatase activity	molecular_function	evm.TU.ctg1052.89, evm.TU.ctg1053.3, evm.TU.ctg1208.5, evm.TU.ctg1347.22, evm.TU.ctg1432.38, evm.TU.ctg1469.23, evm.TU.ctg160.16, evm.TU.ctg171.14, evm.TU.ctg368.317, evm.TU.ctg381.11, evm.TU.ctg3.11, evm.TU.ctg430.2, evm.TU.ctg435.5, evm.TU.ctg494.8, evm.TU.ctg586.21, evm.TU.ctg589.21, evm.TU.ctg589.22, evm.TU.ctg589.24, evm.TU.ctg609.1, evm.TU.ctg680.6, evm.TU.ctg680.7, evm.TU.ctg681.17, evm.TU…
GO:1901264	0.00491465	0.089344	35	86	carbohydrate derivative transport	biological_process	evm.TU.ctg1040.13, evm.TU.ctg1215.30, evm.TU.ctg1217.23, evm.TU.ctg1218.6, evm.TU.ctg1254.2, evm.TU.ctg1344.1, evm.TU.ctg1370.59, evm.TU.ctg1373.25, evm.TU.ctg1373.26, evm.TU.ctg1373.28, evm.TU.ctg1437.2, evm.TU.ctg1439.9, evm.TU.ctg1506.13, evm.TU.ctg364.3, evm.TU.ctg365.73, evm.TU.ctg54.69, evm.TU.ctg589.1, evm.TU.ctg589.2, evm.TU.ctg589.3, evm.TU.ctg589.5, evm.TU.ctg589.6, evm.TU.ctg680.53, ev…
GO:0010358	0.00508879	0.089344	8	12	leaf shaping	biological_process	evm.TU.ctg1368.27, evm.TU.ctg1378.2, evm.TU.ctg1490.2, evm.TU.ctg301.23, evm.TU.ctg418.2, evm.TU.ctg659.11, evm.TU.ctg795.2, evm.TU.ctg886.132
GO:0019388	0.00508879	0.089344	8	12	galactose catabolic process	biological_process	evm.TU.ctg1044.39, evm.TU.ctg118.22, evm.TU.ctg118.27, evm.TU.ctg1372.92, evm.TU.ctg749.48, evm.TU.ctg749.49, evm.TU.ctg749.50, evm.TU.ctg834.26
GO:0046184	0.00508879	0.089344	8	12	aldehyde biosynthetic process	biological_process	evm.TU.ctg1256.42, evm.TU.ctg1256.43, evm.TU.ctg1334.50, evm.TU.ctg1334.51, evm.TU.ctg1499.2, evm.TU.ctg224.11, evm.TU.ctg491.1, evm.TU.ctg974.103
GO:0060211	0.00508879	0.089344	8	12	regulation of nuclear-transcribed mRNA poly(A) tail shortening	biological_process	evm.TU.ctg1281.39, evm.TU.ctg1288.10, evm.TU.ctg1386.18, evm.TU.ctg229.3, evm.TU.ctg265.43, evm.TU.ctg511.165, evm.TU.ctg975.1, evm.TU.ctg976.20
GO:1900151	0.00508879	0.089344	8	12	regulation of nuclear-transcribed mRNA catabolic process, deadenylation-dependent decay	biological_process	evm.TU.ctg1281.39, evm.TU.ctg1288.10, evm.TU.ctg1386.18, evm.TU.ctg229.3, evm.TU.ctg265.43, evm.TU.ctg511.165, evm.TU.ctg975.1, evm.TU.ctg976.20
GO:1902075	0.00508879	0.089344	8	12	cellular response to salt	biological_process	evm.TU.ctg164.14, evm.TU.ctg164.15, evm.TU.ctg164.16, evm.TU.ctg164.19, evm.TU.ctg379.2, evm.TU.ctg379.3, evm.TU.ctg380.71, evm.TU.ctg380.72
GO:0042775	0.00526238	0.089344	16	32	mitochondrial ATP synthesis coupled electron transport	biological_process	evm.TU.ctg1149.4, evm.TU.ctg1150.5, evm.TU.ctg1156.4, evm.TU.ctg1392.6, evm.TU.ctg1395.8, evm.TU.ctg1423.3, evm.TU.ctg1423.4, evm.TU.ctg1485.45, evm.TU.ctg1485.48, evm.TU.ctg4.48, evm.TU.ctg474.33, evm.TU.ctg502.14, evm.TU.ctg561.85, evm.TU.ctg647.11, evm.TU.ctg819.2, evm.TU.ctg969.57
GO:0016706	0.00528417	0.089344	25	57	2-oxoglutarate-dependent dioxygenase activity	molecular_function	evm.TU.ctg1024.134, evm.TU.ctg1226.23, evm.TU.ctg1267.1, evm.TU.ctg1268.6, evm.TU.ctg1298.52, evm.TU.ctg1474.116, evm.TU.ctg150.29, evm.TU.ctg150.30, evm.TU.ctg242.2, evm.TU.ctg242.6, evm.TU.ctg280.6, evm.TU.ctg298.22, evm.TU.ctg348.123, evm.TU.ctg383.6, evm.TU.ctg499.62, evm.TU.ctg618.1, evm.TU.ctg620.1, evm.TU.ctg621.67, evm.TU.ctg713.216, evm.TU.ctg753.16, evm.TU.ctg784.6, evm.TU.ctg785.2, evm…
GO:0050684	0.00528417	0.089344	25	57	regulation of mRNA processing	biological_process	evm.TU.ctg1052.1, evm.TU.ctg1052.2, evm.TU.ctg1079.5, evm.TU.ctg1079.6, evm.TU.ctg1239.7, evm.TU.ctg1.25, evm.TU.ctg13.18, evm.TU.ctg13.76, evm.TU.ctg1460.27, evm.TU.ctg1460.34, evm.TU.ctg1460.35, evm.TU.ctg1460.41, evm.TU.ctg1461.3, evm.TU.ctg148.7, evm.TU.ctg186.11, evm.TU.ctg27.34, evm.TU.ctg298.4, evm.TU.ctg329.2, evm.TU.ctg492.70, evm.TU.ctg633.168, evm.TU.ctg716.51, evm.TU.ctg730.6, evm.TU.…
GO:0019637	0.00532792	0.089344	153	468	organophosphate metabolic process	biological_process	evm.TU.ctg1001.18, evm.TU.ctg1006.50, evm.TU.ctg1010.2, evm.TU.ctg1026.8, evm.TU.ctg1042.141, evm.TU.ctg1058.3, evm.TU.ctg1059.35, evm.TU.ctg1070.12, evm.TU.ctg1090.1, evm.TU.ctg1091.10, evm.TU.ctg1093.1, evm.TU.ctg1094.3, evm.TU.ctg1094.5, evm.TU.ctg1122.49, evm.TU.ctg1122.50, evm.TU.ctg1124.24, evm.TU.ctg1125.1, evm.TU.ctg1126.4, evm.TU.ctg1149.4, evm.TU.ctg1150.5, evm.TU.ctg1156.4, evm.TU.ctg1…
GO:0051241	0.00532906	0.089344	57	154	negative regulation of multicellular organismal process	biological_process	evm.TU.ctg1036.33, evm.TU.ctg1046.11, evm.TU.ctg1052.87, evm.TU.ctg1053.1, evm.TU.ctg1063.4, evm.TU.ctg1082.4, evm.TU.ctg1132.41, evm.TU.ctg1193.103, evm.TU.ctg1218.32, evm.TU.ctg1225.5, evm.TU.ctg1247.45, evm.TU.ctg1279.2, evm.TU.ctg1375.47, evm.TU.ctg1390.1, evm.TU.ctg1477.109, evm.TU.ctg1477.113, evm.TU.ctg152.5, evm.TU.ctg153.3, evm.TU.ctg176.2, evm.TU.ctg178.78, evm.TU.ctg288.34, evm.TU.ctg3…
GO:1901981	0.00546707	0.089344	20	43	phosphatidylinositol phosphate binding	molecular_function	evm.TU.ctg1010.2, evm.TU.ctg1058.3, evm.TU.ctg1123.10, evm.TU.ctg1126.4, evm.TU.ctg1457.12, evm.TU.ctg32.27, evm.TU.ctg32.29, evm.TU.ctg32.33, evm.TU.ctg386.23, evm.TU.ctg403.3, evm.TU.ctg498.6, evm.TU.ctg498.7, evm.TU.ctg498.9, evm.TU.ctg498.11, evm.TU.ctg498.22, evm.TU.ctg551.8, evm.TU.ctg772.25, evm.TU.ctg772.27, evm.TU.ctg772.29, evm.TU.ctg886.132
GO:0001561	0.0055758	0.089344	4	4	fatty acid alpha-oxidation	biological_process	evm.TU.ctg747.61, evm.TU.ctg747.62, evm.TU.ctg747.68, evm.TU.ctg747.71
GO:0001570	0.0055758	0.089344	4	4	vasculogenesis	biological_process	evm.TU.ctg1477.109, evm.TU.ctg1477.113, evm.TU.ctg740.53, evm.TU.ctg740.55
GO:0001872	0.0055758	0.089344	4	4	(1->3)-beta-D-glucan binding	molecular_function	evm.TU.ctg1152.11, evm.TU.ctg1327.18, evm.TU.ctg2.33, evm.TU.ctg588.20
GO:0002761	0.0055758	0.089344	4	4	regulation of myeloid leukocyte differentiation	biological_process	evm.TU.ctg1477.109, evm.TU.ctg1477.113, evm.TU.ctg740.53, evm.TU.ctg740.55
GO:0002762	0.0055758	0.089344	4	4	negative regulation of myeloid leukocyte differentiation	biological_process	evm.TU.ctg1477.109, evm.TU.ctg1477.113, evm.TU.ctg740.53, evm.TU.ctg740.55
GO:0003826	0.0055758	0.089344	4	4	alpha-ketoacid dehydrogenase activity	molecular_function	evm.TU.ctg1427.31, evm.TU.ctg195.8, evm.TU.ctg558.46, evm.TU.ctg622.44
GO:0004566	0.0055758	0.089344	4	4	beta-glucuronidase activity	molecular_function	evm.TU.ctg1107.2, evm.TU.ctg1108.60, evm.TU.ctg1173.83, evm.TU.ctg1408.118
GO:0004666	0.0055758	0.089344	4	4	prostaglandin-endoperoxide synthase activity	molecular_function	evm.TU.ctg747.61, evm.TU.ctg747.62, evm.TU.ctg747.68, evm.TU.ctg747.71
GO:0005274	0.0055758	0.089344	4	4	allantoin:proton symporter activity	molecular_function	evm.TU.ctg1412.4, evm.TU.ctg1412.5, evm.TU.ctg396.1, evm.TU.ctg396.2
GO:0006114	0.0055758	0.089344	4	4	glycerol biosynthetic process	biological_process	evm.TU.ctg1399.13, evm.TU.ctg387.3, evm.TU.ctg924.18, evm.TU.ctg95.81
GO:0006747	0.0055758	0.089344	4	4	FAD biosynthetic process	biological_process	evm.TU.ctg1235.13, evm.TU.ctg164.12, evm.TU.ctg380.65, evm.TU.ctg632.12
GO:0007176	0.0055758	0.089344	4	4	regulation of epidermal growth factor-activated receptor activity	biological_process	evm.TU.ctg1477.109, evm.TU.ctg1477.113, evm.TU.ctg740.53, evm.TU.ctg740.55
GO:0007219	0.0055758	0.089344	4	4	Notch signaling pathway	biological_process	evm.TU.ctg1477.109, evm.TU.ctg1477.113, evm.TU.ctg740.53, evm.TU.ctg740.55
GO:0010055	0.0055758	0.089344	4	4	atrichoblast differentiation	biological_process	evm.TU.ctg670.88, evm.TU.ctg670.89, evm.TU.ctg888.13, evm.TU.ctg97.17
GO:0015066	0.0055758	0.089344	4	4	alpha-amylase inhibitor activity	molecular_function	evm.TU.ctg1300.70, evm.TU.ctg1300.71, evm.TU.ctg1300.72, evm.TU.ctg1300.73
GO:0015074	0.0055758	0.089344	4	4	DNA integration	biological_process	evm.TU.ctg128.3, evm.TU.ctg32.18, evm.TU.ctg546.2, evm.TU.ctg772.39
GO:0015720	0.0055758	0.089344	4	4	allantoin transport	biological_process	evm.TU.ctg1412.4, evm.TU.ctg1412.5, evm.TU.ctg396.1, evm.TU.ctg396.2
GO:0016420	0.0055758	0.089344	4	4	malonyltransferase activity	molecular_function	evm.TU.ctg1133.95, evm.TU.ctg1133.97, evm.TU.ctg159.44, evm.TU.ctg159.46
GO:0017086	0.0055758	0.089344	4	4	3-methyl-2-oxobutanoate dehydrogenase (lipoamide) complex	cellular_component	evm.TU.ctg1427.31, evm.TU.ctg195.8, evm.TU.ctg558.46, evm.TU.ctg622.44
GO:0019371	0.0055758	0.089344	4	4	cyclooxygenase pathway	biological_process	evm.TU.ctg747.61, evm.TU.ctg747.62, evm.TU.ctg747.68, evm.TU.ctg747.71
GO:0019401	0.0055758	0.089344	4	4	alditol biosynthetic process	biological_process	evm.TU.ctg1399.13, evm.TU.ctg387.3, evm.TU.ctg924.18, evm.TU.ctg95.81
GO:0030331	0.0055758	0.089344	4	4	estrogen receptor binding	molecular_function	evm.TU.ctg1135.21, evm.TU.ctg121.2, evm.TU.ctg1443.23, evm.TU.ctg842.94
GO:0032942	0.0055758	0.089344	4	4	inositol tetrakisphosphate 2-kinase activity	molecular_function	evm.TU.ctg606.38, evm.TU.ctg606.41, evm.TU.ctg999.62, evm.TU.ctg999.66
GO:0033809	0.0055758	0.089344	4	4	anthocyanin 6''-O-malonyltransferase activity	molecular_function	evm.TU.ctg1090.22, evm.TU.ctg1090.23, evm.TU.ctg1090.29, evm.TU.ctg453.17
GO:0033843	0.0055758	0.089344	4	4	xyloglucan 6-xylosyltransferase activity	molecular_function	evm.TU.ctg397.7, evm.TU.ctg397.10, evm.TU.ctg397.11, evm.TU.ctg4.79
GO:0035299	0.0055758	0.089344	4	4	inositol pentakisphosphate 2-kinase activity	molecular_function	evm.TU.ctg606.38, evm.TU.ctg606.41, evm.TU.ctg999.62, evm.TU.ctg999.66
GO:0042906	0.0055758	0.089344	4	4	xanthine transport	biological_process	evm.TU.ctg1412.4, evm.TU.ctg1412.5, evm.TU.ctg396.1, evm.TU.ctg396.2
GO:0042907	0.0055758	0.089344	4	4	xanthine transmembrane transporter activity	molecular_function	evm.TU.ctg1412.4, evm.TU.ctg1412.5, evm.TU.ctg396.1, evm.TU.ctg396.2
GO:0043136	0.0055758	0.089344	4	4	glycerol-3-phosphatase activity	molecular_function	evm.TU.ctg1399.13, evm.TU.ctg387.3, evm.TU.ctg924.18, evm.TU.ctg95.81
GO:0043392	0.0055758	0.089344	4	4	negative regulation of DNA binding	biological_process	evm.TU.ctg1477.109, evm.TU.ctg1477.113, evm.TU.ctg740.53, evm.TU.ctg740.55
GO:0043525	0.0055758	0.089344	4	4	positive regulation of neuron apoptotic process	biological_process	evm.TU.ctg1477.109, evm.TU.ctg1477.113, evm.TU.ctg740.53, evm.TU.ctg740.55
GO:0045436	0.0055758	0.089344	4	4	lycopene beta cyclase activity	molecular_function	evm.TU.ctg477.33, evm.TU.ctg477.37, evm.TU.ctg625.15, evm.TU.ctg625.20
GO:0045638	0.0055758	0.089344	4	4	negative regulation of myeloid cell differentiation	biological_process	evm.TU.ctg1477.109, evm.TU.ctg1477.113, evm.TU.ctg740.53, evm.TU.ctg740.55
GO:0045670	0.0055758	0.089344	4	4	regulation of osteoclast differentiation	biological_process	evm.TU.ctg1477.109, evm.TU.ctg1477.113, evm.TU.ctg740.53, evm.TU.ctg740.55
GO:0045671	0.0055758	0.089344	4	4	negative regulation of osteoclast differentiation	biological_process	evm.TU.ctg1477.109, evm.TU.ctg1477.113, evm.TU.ctg740.53, evm.TU.ctg740.55
GO:0045741	0.0055758	0.089344	4	4	positive regulation of epidermal growth factor-activated receptor activity	biological_process	evm.TU.ctg1477.109, evm.TU.ctg1477.113, evm.TU.ctg740.53, evm.TU.ctg740.55
GO:0045742	0.0055758	0.089344	4	4	positive regulation of epidermal growth factor receptor signaling pathway	biological_process	evm.TU.ctg1477.109, evm.TU.ctg1477.113, evm.TU.ctg740.53, evm.TU.ctg740.55
GO:0045886	0.0055758	0.089344	4	4	negative regulation of synaptic growth at neuromuscular junction	biological_process	evm.TU.ctg415.13, evm.TU.ctg48.2, evm.TU.ctg856.1, evm.TU.ctg904.9
GO:0046292	0.0055758	0.089344	4	4	formaldehyde metabolic process	biological_process	evm.TU.ctg1256.42, evm.TU.ctg1256.43, evm.TU.ctg491.1, evm.TU.ctg974.103
GO:0046293	0.0055758	0.089344	4	4	formaldehyde biosynthetic process	biological_process	evm.TU.ctg1256.42, evm.TU.ctg1256.43, evm.TU.ctg491.1, evm.TU.ctg974.103
GO:0046409	0.0055758	0.089344	4	4	p-coumarate 3-hydroxylase activity	molecular_function	evm.TU.ctg423.12, evm.TU.ctg423.13, evm.TU.ctg4.1, evm.TU.ctg7.14
GO:0046443	0.0055758	0.089344	4	4	FAD metabolic process	biological_process	evm.TU.ctg1235.13, evm.TU.ctg164.12, evm.TU.ctg380.65, evm.TU.ctg632.12
GO:0046522	0.0055758	0.089344	4	4	S-methyl-5-thioribose kinase activity	molecular_function	evm.TU.ctg511.75, evm.TU.ctg511.76, evm.TU.ctg511.79, evm.TU.ctg511.81
GO:0046975	0.0055758	0.089344	4	4	histone methyltransferase activity (H3-K36 specific)	molecular_function	evm.TU.ctg1181.7, evm.TU.ctg1226.23, evm.TU.ctg1298.52, evm.TU.ctg914.18
GO:0050678	0.0055758	0.089344	4	4	regulation of epithelial cell proliferation	biological_process	evm.TU.ctg1052.87, evm.TU.ctg1053.1, evm.TU.ctg40.51, evm.TU.ctg416.3
GO:0050680	0.0055758	0.089344	4	4	negative regulation of epithelial cell proliferation	biological_process	evm.TU.ctg1052.87, evm.TU.ctg1053.1, evm.TU.ctg40.51, evm.TU.ctg416.3
GO:0050730	0.0055758	0.089344	4	4	regulation of peptidyl-tyrosine phosphorylation	biological_process	evm.TU.ctg1477.109, evm.TU.ctg1477.113, evm.TU.ctg740.53, evm.TU.ctg740.55
GO:0050731	0.0055758	0.089344	4	4	positive regulation of peptidyl-tyrosine phosphorylation	biological_process	evm.TU.ctg1477.109, evm.TU.ctg1477.113, evm.TU.ctg740.53, evm.TU.ctg740.55
GO:0050736	0.0055758	0.089344	4	4	O-malonyltransferase activity	molecular_function	evm.TU.ctg1133.95, evm.TU.ctg1133.97, evm.TU.ctg159.44, evm.TU.ctg159.46
GO:0050816	0.0055758	0.089344	4	4	phosphothreonine residue binding	molecular_function	evm.TU.ctg1477.109, evm.TU.ctg1477.113, evm.TU.ctg740.53, evm.TU.ctg740.55
GO:0051031	0.0055758	0.089344	4	4	tRNA transport	biological_process	evm.TU.ctg1130.1, evm.TU.ctg1146.8, evm.TU.ctg1264.1, evm.TU.ctg145.2
GO:0051964	0.0055758	0.089344	4	4	negative regulation of synapse assembly	biological_process	evm.TU.ctg415.13, evm.TU.ctg48.2, evm.TU.ctg856.1, evm.TU.ctg904.9
GO:0055106	0.0055758	0.089344	4	4	ubiquitin-protein transferase regulator activity	molecular_function	evm.TU.ctg1477.109, evm.TU.ctg1477.113, evm.TU.ctg740.53, evm.TU.ctg740.55
GO:0061097	0.0055758	0.089344	4	4	regulation of protein tyrosine kinase activity	biological_process	evm.TU.ctg1477.109, evm.TU.ctg1477.113, evm.TU.ctg740.53, evm.TU.ctg740.55
GO:0061098	0.0055758	0.089344	4	4	positive regulation of protein tyrosine kinase activity	biological_process	evm.TU.ctg1477.109, evm.TU.ctg1477.113, evm.TU.ctg740.53, evm.TU.ctg740.55
GO:0070365	0.0055758	0.089344	4	4	hepatocyte differentiation	biological_process	evm.TU.ctg1135.21, evm.TU.ctg121.2, evm.TU.ctg1443.23, evm.TU.ctg842.94
GO:0070374	0.0055758	0.089344	4	4	positive regulation of ERK1 and ERK2 cascade	biological_process	evm.TU.ctg1477.109, evm.TU.ctg1477.113, evm.TU.ctg740.53, evm.TU.ctg740.55
GO:0072388	0.0055758	0.089344	4	4	flavin adenine dinucleotide biosynthetic process	biological_process	evm.TU.ctg1235.13, evm.TU.ctg164.12, evm.TU.ctg380.65, evm.TU.ctg632.12
GO:0080126	0.0055758	0.089344	4	4	ovary septum development	biological_process	evm.TU.ctg1386.49, evm.TU.ctg227.8, evm.TU.ctg675.2, evm.TU.ctg975.24
GO:0080164	0.0055758	0.089344	4	4	regulation of nitric oxide metabolic process	biological_process	evm.TU.ctg1334.20, evm.TU.ctg1334.21, evm.TU.ctg1414.7, evm.TU.ctg1414.8
GO:0090049	0.0055758	0.089344	4	4	regulation of cell migration involved in sprouting angiogenesis	biological_process	evm.TU.ctg1477.109, evm.TU.ctg1477.113, evm.TU.ctg740.53, evm.TU.ctg740.55
GO:0090160	0.0055758	0.089344	4	4	Golgi to lysosome transport	biological_process	evm.TU.ctg1239.32, evm.TU.ctg1373.79, evm.TU.ctg606.52, evm.TU.ctg999.50
GO:0090408	0.0055758	0.089344	4	4	phloem nitrate loading	biological_process	evm.TU.ctg589.1, evm.TU.ctg589.2, evm.TU.ctg680.53, evm.TU.ctg749.116
GO:0097027	0.0055758	0.089344	4	4	ubiquitin-protein transferase activator activity	molecular_function	evm.TU.ctg1477.109, evm.TU.ctg1477.113, evm.TU.ctg740.53, evm.TU.ctg740.55
GO:0098572	0.0055758	0.089344	4	4	stromal side of plastid thylakoid membrane	cellular_component	evm.TU.ctg1135.4, evm.TU.ctg121.13, evm.TU.ctg1347.11, evm.TU.ctg747.122
GO:1901186	0.0055758	0.089344	4	4	positive regulation of ERBB signaling pathway	biological_process	evm.TU.ctg1477.109, evm.TU.ctg1477.113, evm.TU.ctg740.53, evm.TU.ctg740.55
GO:1901216	0.0055758	0.089344	4	4	positive regulation of neuron death	biological_process	evm.TU.ctg1477.109, evm.TU.ctg1477.113, evm.TU.ctg740.53, evm.TU.ctg740.55
GO:1902105	0.0055758	0.089344	4	4	regulation of leukocyte differentiation	biological_process	evm.TU.ctg1477.109, evm.TU.ctg1477.113, evm.TU.ctg740.53, evm.TU.ctg740.55
GO:1902106	0.0055758	0.089344	4	4	negative regulation of leukocyte differentiation	biological_process	evm.TU.ctg1477.109, evm.TU.ctg1477.113, evm.TU.ctg740.53, evm.TU.ctg740.55
GO:1902177	0.0055758	0.089344	4	4	positive regulation of oxidative stress-induced intrinsic apoptotic signaling pathway	biological_process	evm.TU.ctg1477.109, evm.TU.ctg1477.113, evm.TU.ctg740.53, evm.TU.ctg740.55
GO:1902609	0.0055758	0.089344	4	4	(R)-2-hydroxy-alpha-linolenic acid biosynthetic process	biological_process	evm.TU.ctg747.61, evm.TU.ctg747.62, evm.TU.ctg747.68, evm.TU.ctg747.71
GO:1903010	0.0055758	0.089344	4	4	regulation of bone development	biological_process	evm.TU.ctg1477.109, evm.TU.ctg1477.113, evm.TU.ctg740.53, evm.TU.ctg740.55
GO:1903011	0.0055758	0.089344	4	4	negative regulation of bone development	biological_process	evm.TU.ctg1477.109, evm.TU.ctg1477.113, evm.TU.ctg740.53, evm.TU.ctg740.55
GO:1903025	0.0055758	0.089344	4	4	regulation of RNA polymerase II regulatory region sequence-specific DNA binding	biological_process	evm.TU.ctg1477.109, evm.TU.ctg1477.113, evm.TU.ctg740.53, evm.TU.ctg740.55
GO:1903026	0.0055758	0.089344	4	4	negative regulation of RNA polymerase II regulatory region sequence-specific DNA binding	biological_process	evm.TU.ctg1477.109, evm.TU.ctg1477.113, evm.TU.ctg740.53, evm.TU.ctg740.55
GO:1903203	0.0055758	0.089344	4	4	regulation of oxidative stress-induced neuron death	biological_process	evm.TU.ctg1477.109, evm.TU.ctg1477.113, evm.TU.ctg740.53, evm.TU.ctg740.55
GO:1903223	0.0055758	0.089344	4	4	positive regulation of oxidative stress-induced neuron death	biological_process	evm.TU.ctg1477.109, evm.TU.ctg1477.113, evm.TU.ctg740.53, evm.TU.ctg740.55
GO:1903361	0.0055758	0.089344	4	4	protein localization to basolateral plasma membrane	biological_process	evm.TU.ctg1239.32, evm.TU.ctg1373.79, evm.TU.ctg606.52, evm.TU.ctg999.50
GO:1903376	0.0055758	0.089344	4	4	regulation of oxidative stress-induced neuron intrinsic apoptotic signaling pathway	biological_process	evm.TU.ctg1477.109, evm.TU.ctg1477.113, evm.TU.ctg740.53, evm.TU.ctg740.55
GO:1903378	0.0055758	0.089344	4	4	positive regulation of oxidative stress-induced neuron intrinsic apoptotic signaling pathway	biological_process	evm.TU.ctg1477.109, evm.TU.ctg1477.113, evm.TU.ctg740.53, evm.TU.ctg740.55
GO:1903670	0.0055758	0.089344	4	4	regulation of sprouting angiogenesis	biological_process	evm.TU.ctg1477.109, evm.TU.ctg1477.113, evm.TU.ctg740.53, evm.TU.ctg740.55
GO:1904397	0.0055758	0.089344	4	4	negative regulation of neuromuscular junction development	biological_process	evm.TU.ctg415.13, evm.TU.ctg48.2, evm.TU.ctg856.1, evm.TU.ctg904.9
GO:1905809	0.0055758	0.089344	4	4	negative regulation of synapse organization	biological_process	evm.TU.ctg415.13, evm.TU.ctg48.2, evm.TU.ctg856.1, evm.TU.ctg904.9
GO:1990452	0.0055758	0.089344	4	4	Parkin-FBXW7-Cul1 ubiquitin ligase complex	cellular_component	evm.TU.ctg1477.109, evm.TU.ctg1477.113, evm.TU.ctg740.53, evm.TU.ctg740.55
GO:2000677	0.0055758	0.089344	4	4	regulation of transcription regulatory region DNA binding	biological_process	evm.TU.ctg1477.109, evm.TU.ctg1477.113, evm.TU.ctg740.53, evm.TU.ctg740.55
GO:2000678	0.0055758	0.089344	4	4	negative regulation of transcription regulatory region DNA binding	biological_process	evm.TU.ctg1477.109, evm.TU.ctg1477.113, evm.TU.ctg740.53, evm.TU.ctg740.55
GO:2000772	0.0055758	0.089344	4	4	regulation of cellular senescence	biological_process	evm.TU.ctg1023.3, evm.TU.ctg357.5, evm.TU.ctg410.5, evm.TU.ctg649.42
GO:2001204	0.0055758	0.089344	4	4	regulation of osteoclast development	biological_process	evm.TU.ctg1477.109, evm.TU.ctg1477.113, evm.TU.ctg740.53, evm.TU.ctg740.55
GO:2001205	0.0055758	0.089344	4	4	negative regulation of osteoclast development	biological_process	evm.TU.ctg1477.109, evm.TU.ctg1477.113, evm.TU.ctg740.53, evm.TU.ctg740.55
GO:0006163	0.00566422	0.0906275	61	167	purine nucleotide metabolic process	biological_process	evm.TU.ctg1001.18, evm.TU.ctg1059.35, evm.TU.ctg1094.3, evm.TU.ctg1149.4, evm.TU.ctg1150.5, evm.TU.ctg1156.4, evm.TU.ctg1165.17, evm.TU.ctg1191.29, evm.TU.ctg1275.45, evm.TU.ctg1302.1, evm.TU.ctg1302.2, evm.TU.ctg1302.5, evm.TU.ctg1303.4, evm.TU.ctg1303.6, evm.TU.ctg1392.6, evm.TU.ctg1395.8, evm.TU.ctg1423.3, evm.TU.ctg1423.4, evm.TU.ctg1473.8, evm.TU.ctg1485.45, evm.TU.ctg1485.48, evm.TU.ctg1499…
GO:0016788	0.00571733	0.0913431	382	1255	hydrolase activity, acting on ester bonds	molecular_function	evm.TU.ctg1004.2, evm.TU.ctg1009.45, evm.TU.ctg1021.14, evm.TU.ctg1022.12, evm.TU.ctg1024.105, evm.TU.ctg1024.108, evm.TU.ctg1024.110, evm.TU.ctg1026.8, evm.TU.ctg1029.83, evm.TU.ctg1043.7, evm.TU.ctg1043.8, evm.TU.ctg1043.10, evm.TU.ctg1044.37, evm.TU.ctg1045.3, evm.TU.ctg1051.9, evm.TU.ctg1052.89, evm.TU.ctg1053.3, evm.TU.ctg1059.39, evm.TU.ctg1059.40, evm.TU.ctg1059.59, evm.TU.ctg1062.64, evm.…
GO:0072527	0.00574906	0.0917156	28	66	pyrimidine-containing compound metabolic process	biological_process	evm.TU.ctg1042.141, evm.TU.ctg1070.12, evm.TU.ctg1122.49, evm.TU.ctg1122.50, evm.TU.ctg126.2, evm.TU.ctg1.2, evm.TU.ctg1.5, evm.TU.ctg1.6, evm.TU.ctg1.7, evm.TU.ctg1368.16, evm.TU.ctg1412.4, evm.TU.ctg1412.5, evm.TU.ctg270.18, evm.TU.ctg27.1, evm.TU.ctg27.3, evm.TU.ctg27.4, evm.TU.ctg27.5, evm.TU.ctg27.6, evm.TU.ctg301.8, evm.TU.ctg317.3, evm.TU.ctg325.25, evm.TU.ctg396.1, evm.TU.ctg396.2, evm.TU…
GO:0015740	0.00591702	0.0941027	17	35	C4-dicarboxylate transport	biological_process	evm.TU.ctg1028.1, evm.TU.ctg1029.97, evm.TU.ctg1104.12, evm.TU.ctg1104.14, evm.TU.ctg1239.42, evm.TU.ctg1373.66, evm.TU.ctg1373.67, evm.TU.ctg1422.181, evm.TU.ctg213.30, evm.TU.ctg393.41, evm.TU.ctg42.6, evm.TU.ctg712.4, evm.TU.ctg713.1, evm.TU.ctg713.34, evm.TU.ctg725.40, evm.TU.ctg791.10, evm.TU.ctg896.55
GO:0009141	0.0059478	0.0941027	40	102	nucleoside triphosphate metabolic process	biological_process	evm.TU.ctg1001.18, evm.TU.ctg1042.141, evm.TU.ctg1094.3, evm.TU.ctg1122.49, evm.TU.ctg1122.50, evm.TU.ctg1149.4, evm.TU.ctg1150.5, evm.TU.ctg1156.4, evm.TU.ctg1191.29, evm.TU.ctg1302.1, evm.TU.ctg1302.2, evm.TU.ctg1302.5, evm.TU.ctg1303.4, evm.TU.ctg1303.6, evm.TU.ctg1392.6, evm.TU.ctg1395.8, evm.TU.ctg1423.3, evm.TU.ctg1423.4, evm.TU.ctg1485.45, evm.TU.ctg1485.48, evm.TU.ctg1499.2, evm.TU.ctg152…
GO:0009790	0.0059984	0.0941027	179	557	embryo development	biological_process	evm.TU.ctg1024.101, evm.TU.ctg1042.128, evm.TU.ctg1042.131, evm.TU.ctg1052.87, evm.TU.ctg1053.1, evm.TU.ctg1063.4, evm.TU.ctg1077.11, evm.TU.ctg1077.13, evm.TU.ctg1082.4, evm.TU.ctg1086.23, evm.TU.ctg1103.3, evm.TU.ctg1116.2, evm.TU.ctg1132.37, evm.TU.ctg1135.10, evm.TU.ctg1143.2, evm.TU.ctg1145.5, evm.TU.ctg1155.34, evm.TU.ctg1163.28, evm.TU.ctg1163.29, evm.TU.ctg1163.31, evm.TU.ctg1177.106, evm…
GO:0002238	0.00603687	0.0941027	7	10	response to molecule of fungal origin	biological_process	evm.TU.ctg1422.146, evm.TU.ctg1422.147, evm.TU.ctg1455.136, evm.TU.ctg383.5, evm.TU.ctg533.20, evm.TU.ctg533.27, evm.TU.ctg533.43
GO:0003747	0.00603687	0.0941027	7	10	translation release factor activity	molecular_function	evm.TU.ctg1209.8, evm.TU.ctg455.25, evm.TU.ctg918.7, evm.TU.ctg91.4, evm.TU.ctg91.5, evm.TU.ctg91.7, evm.TU.ctg933.50
GO:0006884	0.00603687	0.0941027	7	10	cell volume homeostasis	biological_process	evm.TU.ctg499.11, evm.TU.ctg499.18, evm.TU.ctg499.64, evm.TU.ctg94.8, evm.TU.ctg94.13, evm.TU.ctg94.30, evm.TU.ctg94.34
GO:0008079	0.00603687	0.0941027	7	10	translation termination factor activity	molecular_function	evm.TU.ctg1209.8, evm.TU.ctg455.25, evm.TU.ctg918.7, evm.TU.ctg91.4, evm.TU.ctg91.5, evm.TU.ctg91.7, evm.TU.ctg933.50
GO:0009992	0.00603687	0.0941027	7	10	cellular water homeostasis	biological_process	evm.TU.ctg499.11, evm.TU.ctg499.18, evm.TU.ctg499.64, evm.TU.ctg94.8, evm.TU.ctg94.13, evm.TU.ctg94.30, evm.TU.ctg94.34
GO:0015117	0.00603687	0.0941027	7	10	thiosulfate transmembrane transporter activity	molecular_function	evm.TU.ctg1239.42, evm.TU.ctg1373.66, evm.TU.ctg1373.67, evm.TU.ctg1422.181, evm.TU.ctg42.6, evm.TU.ctg725.40, evm.TU.ctg791.10
GO:0015131	0.00603687	0.0941027	7	10	oxaloacetate transmembrane transporter activity	molecular_function	evm.TU.ctg1239.42, evm.TU.ctg1373.66, evm.TU.ctg1373.67, evm.TU.ctg1422.181, evm.TU.ctg42.6, evm.TU.ctg725.40, evm.TU.ctg791.10
GO:0015136	0.00603687	0.0941027	7	10	sialic acid transmembrane transporter activity	molecular_function	evm.TU.ctg1217.23, evm.TU.ctg1254.2, evm.TU.ctg1344.1, evm.TU.ctg54.69, evm.TU.ctg900.65, evm.TU.ctg963.6, evm.TU.ctg979.23
GO:0015709	0.00603687	0.0941027	7	10	thiosulfate transport	biological_process	evm.TU.ctg1239.42, evm.TU.ctg1373.66, evm.TU.ctg1373.67, evm.TU.ctg1422.181, evm.TU.ctg42.6, evm.TU.ctg725.40, evm.TU.ctg791.10
GO:0015729	0.00603687	0.0941027	7	10	oxaloacetate transport	biological_process	evm.TU.ctg1239.42, evm.TU.ctg1373.66, evm.TU.ctg1373.67, evm.TU.ctg1422.181, evm.TU.ctg42.6, evm.TU.ctg725.40, evm.TU.ctg791.10
GO:0015739	0.00603687	0.0941027	7	10	sialic acid transport	biological_process	evm.TU.ctg1217.23, evm.TU.ctg1254.2, evm.TU.ctg1344.1, evm.TU.ctg54.69, evm.TU.ctg900.65, evm.TU.ctg963.6, evm.TU.ctg979.23
GO:0080155	0.00603687	0.0941027	7	10	regulation of double fertilization forming a zygote and endosperm	biological_process	evm.TU.ctg1259.36, evm.TU.ctg1259.37, evm.TU.ctg1259.39, evm.TU.ctg1259.40, evm.TU.ctg330.149, evm.TU.ctg4.98, evm.TU.ctg4.100
GO:1902356	0.00603687	0.0941027	7	10	oxaloacetate(2-) transmembrane transport	biological_process	evm.TU.ctg1239.42, evm.TU.ctg1373.66, evm.TU.ctg1373.67, evm.TU.ctg1422.181, evm.TU.ctg42.6, evm.TU.ctg725.40, evm.TU.ctg791.10
GO:0009205	0.00608817	0.0947667	36	90	purine ribonucleoside triphosphate metabolic process	biological_process	evm.TU.ctg1001.18, evm.TU.ctg1094.3, evm.TU.ctg1149.4, evm.TU.ctg1150.5, evm.TU.ctg1156.4, evm.TU.ctg1191.29, evm.TU.ctg1302.1, evm.TU.ctg1302.2, evm.TU.ctg1302.5, evm.TU.ctg1303.4, evm.TU.ctg1303.6, evm.TU.ctg1392.6, evm.TU.ctg1395.8, evm.TU.ctg1423.3, evm.TU.ctg1423.4, evm.TU.ctg1485.45, evm.TU.ctg1485.48, evm.TU.ctg1499.2, evm.TU.ctg152.4, evm.TU.ctg153.1, evm.TU.ctg185.36, evm.TU.ctg224.11, e…
GO:0008643	0.00609847	0.0947916	35	87	carbohydrate transport	biological_process	evm.TU.ctg1007.40, evm.TU.ctg1007.42, evm.TU.ctg1010.1, evm.TU.ctg1031.79, evm.TU.ctg1031.80, evm.TU.ctg1071.4, evm.TU.ctg1071.10, evm.TU.ctg1071.13, evm.TU.ctg1102.53, evm.TU.ctg1126.1, evm.TU.ctg1126.3, evm.TU.ctg1135.8, evm.TU.ctg121.9, evm.TU.ctg1432.3, evm.TU.ctg281.5, evm.TU.ctg286.13, evm.TU.ctg317.29, evm.TU.ctg341.5, evm.TU.ctg368.95, evm.TU.ctg423.26, evm.TU.ctg519.8, evm.TU.ctg574.33, …
GO:0030004	0.00617241	0.0958042	22	49	cellular monovalent inorganic cation homeostasis	biological_process	evm.TU.ctg1001.18, evm.TU.ctg1028.1, evm.TU.ctg1029.52, evm.TU.ctg1029.97, evm.TU.ctg105.8, evm.TU.ctg126.2, evm.TU.ctg1.2, evm.TU.ctg1.5, evm.TU.ctg1.6, evm.TU.ctg1.7, evm.TU.ctg185.36, evm.TU.ctg256.31, evm.TU.ctg27.1, evm.TU.ctg27.3, evm.TU.ctg27.4, evm.TU.ctg27.5, evm.TU.ctg27.6, evm.TU.ctg348.85, evm.TU.ctg684.27, evm.TU.ctg789.4, evm.TU.ctg927.9, evm.TU.ctg998.2
GO:0001701	0.00622793	0.0962547	10	17	in utero embryonic development	biological_process	evm.TU.ctg1246.19, evm.TU.ctg1281.3, evm.TU.ctg1341.12, evm.TU.ctg1375.47, evm.TU.ctg252.52, evm.TU.ctg40.51, evm.TU.ctg416.3, evm.TU.ctg522.39, evm.TU.ctg940.2, evm.TU.ctg969.26
GO:0032452	0.00622793	0.0962547	10	17	histone demethylase activity	molecular_function	evm.TU.ctg1226.23, evm.TU.ctg1256.42, evm.TU.ctg1256.43, evm.TU.ctg1298.52, evm.TU.ctg152.5, evm.TU.ctg153.3, evm.TU.ctg491.1, evm.TU.ctg654.78, evm.TU.ctg732.2, evm.TU.ctg974.103
GO:1903706	0.00622793	0.0962547	10	17	regulation of hemopoiesis	biological_process	evm.TU.ctg1477.109, evm.TU.ctg1477.113, evm.TU.ctg498.6, evm.TU.ctg498.7, evm.TU.ctg498.9, evm.TU.ctg498.11, evm.TU.ctg740.53, evm.TU.ctg740.55, evm.TU.ctg779.3, evm.TU.ctg961.2
GO:0044262	0.00627483	0.0968422	101	297	cellular carbohydrate metabolic process	biological_process	evm.TU.ctg1034.1, evm.TU.ctg1035.1, evm.TU.ctg1037.13, evm.TU.ctg1044.39, evm.TU.ctg1097.19, evm.TU.ctg1122.4, evm.TU.ctg1124.26, evm.TU.ctg1125.4, evm.TU.ctg1125.7, evm.TU.ctg1132.46, evm.TU.ctg1138.2, evm.TU.ctg1150.2, evm.TU.ctg1154.2, evm.TU.ctg1185.30, evm.TU.ctg1225.16, evm.TU.ctg1249.64, evm.TU.ctg1.30, evm.TU.ctg131.13, evm.TU.ctg1334.30, evm.TU.ctg1342.13, evm.TU.ctg1354.68, evm.TU.ctg13…
GO:0009559	0.00650601	0.098724	18	38	embryo sac central cell differentiation	biological_process	evm.TU.ctg1043.6, evm.TU.ctg1051.35, evm.TU.ctg114.36, evm.TU.ctg1246.10, evm.TU.ctg148.3, evm.TU.ctg150.44, evm.TU.ctg193.27, evm.TU.ctg298.8, evm.TU.ctg358.1, evm.TU.ctg359.33, evm.TU.ctg360.14, evm.TU.ctg581.15, evm.TU.ctg606.83, evm.TU.ctg624.8, evm.TU.ctg699.1, evm.TU.ctg905.3, evm.TU.ctg905.6, evm.TU.ctg999.28
GO:0051222	0.00650601	0.098724	18	38	positive regulation of protein transport	biological_process	evm.TU.ctg1094.4, evm.TU.ctg1270.16, evm.TU.ctg1270.21, evm.TU.ctg1270.26, evm.TU.ctg1349.4, evm.TU.ctg1477.40, evm.TU.ctg1477.109, evm.TU.ctg1477.113, evm.TU.ctg239.6, evm.TU.ctg383.2, evm.TU.ctg422.1, evm.TU.ctg55.3, evm.TU.ctg569.32, evm.TU.ctg594.4, evm.TU.ctg669.9, evm.TU.ctg670.5, evm.TU.ctg740.53, evm.TU.ctg740.55
GO:0090558	0.00667203	0.098724	99	291	plant epidermis development	biological_process	evm.TU.ctg1042.128, evm.TU.ctg1042.131, evm.TU.ctg1101.5, evm.TU.ctg1104.5, evm.TU.ctg110.1, evm.TU.ctg110.4, evm.TU.ctg1133.35, evm.TU.ctg113.21, evm.TU.ctg1143.35, evm.TU.ctg1143.37, evm.TU.ctg1181.13, evm.TU.ctg1190.18, evm.TU.ctg1194.12, evm.TU.ctg1209.11, evm.TU.ctg1221.64, evm.TU.ctg1221.65, evm.TU.ctg1228.24, evm.TU.ctg1263.49, evm.TU.ctg1270.5, evm.TU.ctg1297.55, evm.TU.ctg1334.50, evm.TU…
GO:0009910	0.0067065	0.098724	24	55	negative regulation of flower development	biological_process	evm.TU.ctg1193.103, evm.TU.ctg1218.32, evm.TU.ctg1247.45, evm.TU.ctg1279.2, evm.TU.ctg1375.47, evm.TU.ctg152.5, evm.TU.ctg153.3, evm.TU.ctg176.2, evm.TU.ctg178.78, evm.TU.ctg288.34, evm.TU.ctg303.1, evm.TU.ctg387.19, evm.TU.ctg522.39, evm.TU.ctg549.12, evm.TU.ctg664.5, evm.TU.ctg664.6, evm.TU.ctg732.2, evm.TU.ctg737.65, evm.TU.ctg737.66, evm.TU.ctg795.6, evm.TU.ctg95.69, evm.TU.ctg969.26, evm.TU.…
GO:0009259	0.00682967	0.098724	65	181	ribonucleotide metabolic process	biological_process	evm.TU.ctg1001.18, evm.TU.ctg1042.141, evm.TU.ctg1059.35, evm.TU.ctg1094.3, evm.TU.ctg1122.49, evm.TU.ctg1122.50, evm.TU.ctg1149.4, evm.TU.ctg1150.5, evm.TU.ctg1156.4, evm.TU.ctg1165.17, evm.TU.ctg1191.29, evm.TU.ctg1275.45, evm.TU.ctg1302.1, evm.TU.ctg1302.2, evm.TU.ctg1302.5, evm.TU.ctg1303.4, evm.TU.ctg1303.6, evm.TU.ctg1392.6, evm.TU.ctg1395.8, evm.TU.ctg1423.3, evm.TU.ctg1423.4, evm.TU.ctg14…
GO:0003351	0.00684538	0.098724	6	8	epithelial cilium movement involved in extracellular fluid movement	biological_process	evm.TU.ctg111.5, evm.TU.ctg1347.21, evm.TU.ctg447.42, evm.TU.ctg684.49, evm.TU.ctg745.2, evm.TU.ctg956.33
GO:0007268	0.00684538	0.098724	6	8	chemical synaptic transmission	biological_process	evm.TU.ctg32.27, evm.TU.ctg32.29, evm.TU.ctg32.33, evm.TU.ctg772.25, evm.TU.ctg772.27, evm.TU.ctg772.29
GO:0007269	0.00684538	0.098724	6	8	neurotransmitter secretion	biological_process	evm.TU.ctg32.27, evm.TU.ctg32.29, evm.TU.ctg32.33, evm.TU.ctg772.25, evm.TU.ctg772.27, evm.TU.ctg772.29
GO:0007472	0.00684538	0.098724	6	8	wing disc morphogenesis	biological_process	evm.TU.ctg1052.87, evm.TU.ctg1053.1, evm.TU.ctg498.6, evm.TU.ctg498.7, evm.TU.ctg498.9, evm.TU.ctg498.11
GO:0007476	0.00684538	0.098724	6	8	imaginal disc-derived wing morphogenesis	biological_process	evm.TU.ctg1052.87, evm.TU.ctg1053.1, evm.TU.ctg498.6, evm.TU.ctg498.7, evm.TU.ctg498.9, evm.TU.ctg498.11
GO:0007552	0.00684538	0.098724	6	8	metamorphosis	biological_process	evm.TU.ctg1052.87, evm.TU.ctg1053.1, evm.TU.ctg498.6, evm.TU.ctg498.7, evm.TU.ctg498.9, evm.TU.ctg498.11
GO:0007560	0.00684538	0.098724	6	8	imaginal disc morphogenesis	biological_process	evm.TU.ctg1052.87, evm.TU.ctg1053.1, evm.TU.ctg498.6, evm.TU.ctg498.7, evm.TU.ctg498.9, evm.TU.ctg498.11
GO:0008013	0.00684538	0.098724	6	8	beta-catenin binding	molecular_function	evm.TU.ctg32.27, evm.TU.ctg32.29, evm.TU.ctg32.33, evm.TU.ctg772.25, evm.TU.ctg772.27, evm.TU.ctg772.29
GO:0008593	0.00684538	0.098724	6	8	regulation of Notch signaling pathway	biological_process	evm.TU.ctg1052.87, evm.TU.ctg1053.1, evm.TU.ctg498.6, evm.TU.ctg498.7, evm.TU.ctg498.9, evm.TU.ctg498.11
GO:0016079	0.00684538	0.098724	6	8	synaptic vesicle exocytosis	biological_process	evm.TU.ctg32.27, evm.TU.ctg32.29, evm.TU.ctg32.33, evm.TU.ctg772.25, evm.TU.ctg772.27, evm.TU.ctg772.29
GO:0016528	0.00684538	0.098724	6	8	sarcoplasm	cellular_component	evm.TU.ctg1439.8, evm.TU.ctg1506.14, evm.TU.ctg239.6, evm.TU.ctg383.2, evm.TU.ctg669.9, evm.TU.ctg670.5
GO:0016529	0.00684538	0.098724	6	8	sarcoplasmic reticulum	cellular_component	evm.TU.ctg1439.8, evm.TU.ctg1506.14, evm.TU.ctg239.6, evm.TU.ctg383.2, evm.TU.ctg669.9, evm.TU.ctg670.5
GO:0017156	0.00684538	0.098724	6	8	calcium-ion regulated exocytosis	biological_process	evm.TU.ctg32.27, evm.TU.ctg32.29, evm.TU.ctg32.33, evm.TU.ctg772.25, evm.TU.ctg772.27, evm.TU.ctg772.29
GO:0023061	0.00684538	0.098724	6	8	signal release	biological_process	evm.TU.ctg32.27, evm.TU.ctg32.29, evm.TU.ctg32.33, evm.TU.ctg772.25, evm.TU.ctg772.27, evm.TU.ctg772.29
GO:0030119	0.00684538	0.098724	6	8	AP-type membrane coat adaptor complex	cellular_component	evm.TU.ctg1053.8, evm.TU.ctg1057.2, evm.TU.ctg1239.32, evm.TU.ctg1373.79, evm.TU.ctg606.52, evm.TU.ctg999.50
GO:0031594	0.00684538	0.098724	6	8	neuromuscular junction	cellular_component	evm.TU.ctg1052.87, evm.TU.ctg1053.1, evm.TU.ctg239.6, evm.TU.ctg383.2, evm.TU.ctg669.9, evm.TU.ctg670.5
GO:0032006	0.00684538	0.098724	6	8	regulation of TOR signaling	biological_process	evm.TU.ctg1337.8, evm.TU.ctg1338.1, evm.TU.ctg1338.3, evm.TU.ctg798.161, evm.TU.ctg947.1, evm.TU.ctg947.3
GO:0034517	0.00684538	0.098724	6	8	ribophagy	biological_process	evm.TU.ctg154.5, evm.TU.ctg157.2, evm.TU.ctg396.63, evm.TU.ctg542.58, evm.TU.ctg686.20, evm.TU.ctg695.1
GO:0035114	0.00684538	0.098724	6	8	imaginal disc-derived appendage morphogenesis	biological_process	evm.TU.ctg1052.87, evm.TU.ctg1053.1, evm.TU.ctg498.6, evm.TU.ctg498.7, evm.TU.ctg498.9, evm.TU.ctg498.11
GO:0035120	0.00684538	0.098724	6	8	post-embryonic appendage morphogenesis	biological_process	evm.TU.ctg1052.87, evm.TU.ctg1053.1, evm.TU.ctg498.6, evm.TU.ctg498.7, evm.TU.ctg498.9, evm.TU.ctg498.11
GO:0035220	0.00684538	0.098724	6	8	wing disc development	biological_process	evm.TU.ctg1052.87, evm.TU.ctg1053.1, evm.TU.ctg498.6, evm.TU.ctg498.7, evm.TU.ctg498.9, evm.TU.ctg498.11
GO:0035264	0.00684538	0.098724	6	8	multicellular organism growth	biological_process	evm.TU.ctg1135.21, evm.TU.ctg121.2, evm.TU.ctg1443.23, evm.TU.ctg40.51, evm.TU.ctg416.3, evm.TU.ctg842.94
GO:0036265	0.00684538	0.098724	6	8	RNA (guanine-N7)-methylation	biological_process	evm.TU.ctg1115.14, evm.TU.ctg1335.10, evm.TU.ctg1336.2, evm.TU.ctg137.88, evm.TU.ctg1464.3, evm.TU.ctg231.60
GO:0043015	0.00684538	0.098724	6	8	gamma-tubulin binding	molecular_function	evm.TU.ctg1096.17, evm.TU.ctg1203.55, evm.TU.ctg1225.4, evm.TU.ctg40.51, evm.TU.ctg416.3, evm.TU.ctg893.16
GO:0045296	0.00684538	0.098724	6	8	cadherin binding	molecular_function	evm.TU.ctg1014.3, evm.TU.ctg1015.63, evm.TU.ctg239.6, evm.TU.ctg383.2, evm.TU.ctg669.9, evm.TU.ctg670.5
GO:0048199	0.00684538	0.098724	6	8	vesicle targeting, to, from or within Golgi	biological_process	evm.TU.ctg1337.8, evm.TU.ctg1338.1, evm.TU.ctg1338.3, evm.TU.ctg798.161, evm.TU.ctg947.1, evm.TU.ctg947.3
GO:0048563	0.00684538	0.098724	6	8	post-embryonic animal organ morphogenesis	biological_process	evm.TU.ctg1052.87, evm.TU.ctg1053.1, evm.TU.ctg498.6, evm.TU.ctg498.7, evm.TU.ctg498.9, evm.TU.ctg498.11
GO:0048569	0.00684538	0.098724	6	8	post-embryonic animal organ development	biological_process	evm.TU.ctg1052.87, evm.TU.ctg1053.1, evm.TU.ctg498.6, evm.TU.ctg498.7, evm.TU.ctg498.9, evm.TU.ctg498.11
GO:0048707	0.00684538	0.098724	6	8	instar larval or pupal morphogenesis	biological_process	evm.TU.ctg1052.87, evm.TU.ctg1053.1, evm.TU.ctg498.6, evm.TU.ctg498.7, evm.TU.ctg498.9, evm.TU.ctg498.11
GO:0048737	0.00684538	0.098724	6	8	imaginal disc-derived appendage development	biological_process	evm.TU.ctg1052.87, evm.TU.ctg1053.1, evm.TU.ctg498.6, evm.TU.ctg498.7, evm.TU.ctg498.9, evm.TU.ctg498.11
GO:0048749	0.00684538	0.098724	6	8	compound eye development	biological_process	evm.TU.ctg1052.87, evm.TU.ctg1053.1, evm.TU.ctg498.6, evm.TU.ctg498.7, evm.TU.ctg498.9, evm.TU.ctg498.11
GO:0050839	0.00684538	0.098724	6	8	cell adhesion molecule binding	molecular_function	evm.TU.ctg1014.3, evm.TU.ctg1015.63, evm.TU.ctg239.6, evm.TU.ctg383.2, evm.TU.ctg669.9, evm.TU.ctg670.5
GO:0060287	0.00684538	0.098724	6	8	epithelial cilium movement involved in determination of left/right asymmetry	biological_process	evm.TU.ctg111.5, evm.TU.ctg1347.21, evm.TU.ctg447.42, evm.TU.ctg684.49, evm.TU.ctg745.2, evm.TU.ctg956.33
GO:0060581	0.00684538	0.098724	6	8	cell fate commitment involved in pattern specification	biological_process	evm.TU.ctg1052.87, evm.TU.ctg1053.1, evm.TU.ctg498.6, evm.TU.ctg498.7, evm.TU.ctg498.9, evm.TU.ctg498.11
GO:0090114	0.00684538	0.098724	6	8	COPII-coated vesicle budding	biological_process	evm.TU.ctg1337.8, evm.TU.ctg1338.1, evm.TU.ctg1338.3, evm.TU.ctg798.161, evm.TU.ctg947.1, evm.TU.ctg947.3
GO:0090342	0.00684538	0.098724	6	8	regulation of cell aging	biological_process	evm.TU.ctg1023.3, evm.TU.ctg303.1, evm.TU.ctg357.5, evm.TU.ctg410.5, evm.TU.ctg649.42, evm.TU.ctg795.6
GO:0098916	0.00684538	0.098724	6	8	anterograde trans-synaptic signaling	biological_process	evm.TU.ctg32.27, evm.TU.ctg32.29, evm.TU.ctg32.33, evm.TU.ctg772.25, evm.TU.ctg772.27, evm.TU.ctg772.29
GO:0099536	0.00684538	0.098724	6	8	synaptic signaling	biological_process	evm.TU.ctg32.27, evm.TU.ctg32.29, evm.TU.ctg32.33, evm.TU.ctg772.25, evm.TU.ctg772.27, evm.TU.ctg772.29
GO:0099537	0.00684538	0.098724	6	8	trans-synaptic signaling	biological_process	evm.TU.ctg32.27, evm.TU.ctg32.29, evm.TU.ctg32.33, evm.TU.ctg772.25, evm.TU.ctg772.27, evm.TU.ctg772.29
GO:0099643	0.00684538	0.098724	6	8	signal release from synapse	biological_process	evm.TU.ctg32.27, evm.TU.ctg32.29, evm.TU.ctg32.33, evm.TU.ctg772.25, evm.TU.ctg772.27, evm.TU.ctg772.29
GO:1905538	0.00684538	0.098724	6	8	polysome binding	molecular_function	evm.TU.ctg154.5, evm.TU.ctg157.2, evm.TU.ctg396.63, evm.TU.ctg542.58, evm.TU.ctg686.20, evm.TU.ctg695.1
GO:1990861	0.00684538	0.098724	6	8	Ubp3-Bre5 deubiquitination complex	cellular_component	evm.TU.ctg154.5, evm.TU.ctg157.2, evm.TU.ctg396.63, evm.TU.ctg542.58, evm.TU.ctg686.20, evm.TU.ctg695.1
GO:2000014	0.00684538	0.098724	6	8	regulation of endosperm development	biological_process	evm.TU.ctg1270.7, evm.TU.ctg1270.40, evm.TU.ctg1390.1, evm.TU.ctg161.12, evm.TU.ctg744.6, evm.TU.ctg744.7
GO:0040007	0.00694314	0.098724	150	461	growth	biological_process	evm.TU.ctg1034.1, evm.TU.ctg1037.13, evm.TU.ctg1044.33, evm.TU.ctg1052.4, evm.TU.ctg1062.20, evm.TU.ctg1079.3, evm.TU.ctg1097.25, evm.TU.ctg110.1, evm.TU.ctg110.4, evm.TU.ctg1115.14, evm.TU.ctg1133.35, evm.TU.ctg1135.21, evm.TU.ctg1143.35, evm.TU.ctg1143.37, evm.TU.ctg1181.13, evm.TU.ctg1194.12, evm.TU.ctg1198.3, evm.TU.ctg1199.1, evm.TU.ctg1199.3, evm.TU.ctg1207.41, evm.TU.ctg1209.11, evm.TU.ctg…
GO:0001736	0.00705819	0.098724	5	6	establishment of planar polarity	biological_process	evm.TU.ctg1052.87, evm.TU.ctg1053.1, evm.TU.ctg222.38, evm.TU.ctg257.2, evm.TU.ctg38.9
GO:0001738	0.00705819	0.098724	5	6	morphogenesis of a polarized epithelium	biological_process	evm.TU.ctg1052.87, evm.TU.ctg1053.1, evm.TU.ctg222.38, evm.TU.ctg257.2, evm.TU.ctg38.9
GO:0004430	0.00705819	0.098724	5	6	1-phosphatidylinositol 4-kinase activity	molecular_function	evm.TU.ctg1010.2, evm.TU.ctg1126.4, evm.TU.ctg1200.4, evm.TU.ctg1201.1, evm.TU.ctg783.16
GO:0009595	0.00705819	0.098724	5	6	detection of biotic stimulus	biological_process	evm.TU.ctg1334.54, evm.TU.ctg143.4, evm.TU.ctg143.7, evm.TU.ctg143.8, evm.TU.ctg749.39
GO:0009854	0.00705819	0.098724	5	6	oxidative photosynthetic carbon pathway	biological_process	evm.TU.ctg4.129, evm.TU.ctg5.5, evm.TU.ctg798.21, evm.TU.ctg798.22, evm.TU.ctg798.24
GO:0010196	0.00705819	0.098724	5	6	nonphotochemical quenching	biological_process	evm.TU.ctg1070.12, evm.TU.ctg1469.5, evm.TU.ctg317.3, evm.TU.ctg899.1, evm.TU.ctg899.5
GO:0010269	0.00705819	0.098724	5	6	response to selenium ion	biological_process	evm.TU.ctg1246.10, evm.TU.ctg358.1, evm.TU.ctg359.33, evm.TU.ctg606.83, evm.TU.ctg999.28
GO:0016045	0.00705819	0.098724	5	6	detection of bacterium	biological_process	evm.TU.ctg1334.54, evm.TU.ctg143.4, evm.TU.ctg143.7, evm.TU.ctg143.8, evm.TU.ctg749.39
GO:0017126	0.00705819	0.098724	5	6	nucleologenesis	biological_process	evm.TU.ctg1246.19, evm.TU.ctg1281.3, evm.TU.ctg1341.12, evm.TU.ctg252.52, evm.TU.ctg940.2
GO:0030521	0.00705819	0.098724	5	6	androgen receptor signaling pathway	biological_process	evm.TU.ctg1256.42, evm.TU.ctg1256.43, evm.TU.ctg1286.73, evm.TU.ctg491.1, evm.TU.ctg974.103
GO:0030666	0.00705819	0.098724	5	6	endocytic vesicle membrane	cellular_component	evm.TU.ctg1001.18, evm.TU.ctg1053.8, evm.TU.ctg1057.2, evm.TU.ctg185.36, evm.TU.ctg998.2
GO:0032647	0.00705819	0.098724	5	6	regulation of interferon-alpha production	biological_process	evm.TU.ctg1094.4, evm.TU.ctg1349.4, evm.TU.ctg1477.40, evm.TU.ctg569.32, evm.TU.ctg594.4
GO:0032727	0.00705819	0.098724	5	6	positive regulation of interferon-alpha production	biological_process	evm.TU.ctg1094.4, evm.TU.ctg1349.4, evm.TU.ctg1477.40, evm.TU.ctg569.32, evm.TU.ctg594.4
GO:0043201	0.00705819	0.098724	5	6	response to leucine	biological_process	evm.TU.ctg153.73, evm.TU.ctg153.74, evm.TU.ctg153.77, evm.TU.ctg542.96, evm.TU.ctg542.97
GO:0043330	0.00705819	0.098724	5	6	response to exogenous dsRNA	biological_process	evm.TU.ctg1094.4, evm.TU.ctg1349.4, evm.TU.ctg1477.40, evm.TU.ctg569.32, evm.TU.ctg594.4
GO:0048832	0.00705819	0.098724	5	6	specification of plant organ number	biological_process	evm.TU.ctg159.15, evm.TU.ctg159.17, evm.TU.ctg159.18, evm.TU.ctg159.19, evm.TU.ctg728.27
GO:0048833	0.00705819	0.098724	5	6	specification of floral organ number	biological_process	evm.TU.ctg159.15, evm.TU.ctg159.17, evm.TU.ctg159.18, evm.TU.ctg159.19, evm.TU.ctg728.27
GO:0052742	0.00705819	0.098724	5	6	phosphatidylinositol kinase activity	molecular_function	evm.TU.ctg1010.2, evm.TU.ctg1126.4, evm.TU.ctg1200.4, evm.TU.ctg1201.1, evm.TU.ctg783.16
GO:0098543	0.00705819	0.098724	5	6	detection of other organism	biological_process	evm.TU.ctg1334.54, evm.TU.ctg143.4, evm.TU.ctg143.7, evm.TU.ctg143.8, evm.TU.ctg749.39
GO:0098581	0.00705819	0.098724	5	6	detection of external biotic stimulus	biological_process	evm.TU.ctg1334.54, evm.TU.ctg143.4, evm.TU.ctg143.7, evm.TU.ctg143.8, evm.TU.ctg749.39
GO:1901976	0.00705819	0.098724	5	6	regulation of cell cycle checkpoint	biological_process	evm.TU.ctg1235.7, evm.TU.ctg1235.16, evm.TU.ctg632.6, evm.TU.ctg632.15, evm.TU.ctg632.21
GO:1902265	0.00705819	0.098724	5	6	abscisic acid homeostasis	biological_process	evm.TU.ctg426.45, evm.TU.ctg865.11, evm.TU.ctg865.12, evm.TU.ctg865.13, evm.TU.ctg865.15
GO:1990066	0.00705819	0.098724	5	6	energy quenching	biological_process	evm.TU.ctg1070.12, evm.TU.ctg1469.5, evm.TU.ctg317.3, evm.TU.ctg899.1, evm.TU.ctg899.5
GO:2000273	0.00705819	0.098724	5	6	positive regulation of signaling receptor activity	biological_process	evm.TU.ctg1286.73, evm.TU.ctg1477.109, evm.TU.ctg1477.113, evm.TU.ctg740.53, evm.TU.ctg740.55
GO:0051607	0.00708991	0.0990406	26	61	defense response to virus	biological_process	evm.TU.ctg1004.7, evm.TU.ctg1091.10, evm.TU.ctg1335.9, evm.TU.ctg1336.1, evm.TU.ctg1437.19, evm.TU.ctg1455.136, evm.TU.ctg1464.2, evm.TU.ctg246.2, evm.TU.ctg397.1, evm.TU.ctg462.23, evm.TU.ctg533.20, evm.TU.ctg533.27, evm.TU.ctg533.43, evm.TU.ctg545.3, evm.TU.ctg597.31, evm.TU.ctg606.38, evm.TU.ctg606.41, evm.TU.ctg621.19, evm.TU.ctg713.315, evm.TU.ctg736.2, evm.TU.ctg83.18, evm.TU.ctg901.2, evm.…
GO:0044092	0.00722193	0.100756	68	191	negative regulation of molecular function	biological_process	evm.TU.ctg1004.2, evm.TU.ctg1012.5, evm.TU.ctg1024.105, evm.TU.ctg1024.108, evm.TU.ctg1024.110, evm.TU.ctg1029.94, evm.TU.ctg1044.37, evm.TU.ctg1062.64, evm.TU.ctg1151.24, evm.TU.ctg1151.26, evm.TU.ctg1239.39, evm.TU.ctg1239.41, evm.TU.ctg1270.16, evm.TU.ctg1270.21, evm.TU.ctg1270.26, evm.TU.ctg1281.39, evm.TU.ctg1288.10, evm.TU.ctg1300.70, evm.TU.ctg1300.71, evm.TU.ctg1300.72, evm.TU.ctg1300.73,…
GO:0099080	0.00725961	0.101045	50	134	supramolecular complex	cellular_component	evm.TU.ctg1059.35, evm.TU.ctg1123.10, evm.TU.ctg1165.17, evm.TU.ctg1165.22, evm.TU.ctg1199.3, evm.TU.ctg1218.2, evm.TU.ctg1225.4, evm.TU.ctg125.52, evm.TU.ctg1263.49, evm.TU.ctg1270.16, evm.TU.ctg1270.21, evm.TU.ctg1270.26, evm.TU.ctg1275.45, evm.TU.ctg1313.9, evm.TU.ctg1473.8, evm.TU.ctg1474.9, evm.TU.ctg239.6, evm.TU.ctg28.9, evm.TU.ctg300.2, evm.TU.ctg300.18, evm.TU.ctg351.26, evm.TU.ctg354.2,…
GO:0003723	0.00726123	0.101045	389	1284	RNA binding	molecular_function	evm.TU.ctg1009.45, evm.TU.ctg1022.12, evm.TU.ctg1029.83, evm.TU.ctg1043.4, evm.TU.ctg1043.7, evm.TU.ctg1043.8, evm.TU.ctg1043.10, evm.TU.ctg1045.3, evm.TU.ctg1050.5, evm.TU.ctg1051.1, evm.TU.ctg1052.1, evm.TU.ctg1052.2, evm.TU.ctg1059.39, evm.TU.ctg1059.40, evm.TU.ctg1071.3, evm.TU.ctg1071.8, evm.TU.ctg1079.5, evm.TU.ctg1079.6, evm.TU.ctg107.4, evm.TU.ctg1081.2, evm.TU.ctg1089.21, evm.TU.ctg108.7…
GO:0018208	0.00734494	0.10208	28	67	peptidyl-proline modification	biological_process	evm.TU.ctg1112.7, evm.TU.ctg113.21, evm.TU.ctg1167.2, evm.TU.ctg1221.16, evm.TU.ctg1224.60, evm.TU.ctg1236.12, evm.TU.ctg1378.2, evm.TU.ctg1426.2, evm.TU.ctg1500.41, evm.TU.ctg214.3, evm.TU.ctg233.110, evm.TU.ctg321.16, evm.TU.ctg332.1, evm.TU.ctg348.109, evm.TU.ctg365.2, evm.TU.ctg42.5, evm.TU.ctg496.1, evm.TU.ctg533.32, evm.TU.ctg533.39, evm.TU.ctg57.23, evm.TU.ctg659.11, evm.TU.ctg663.8, evm.T…
GO:0006508	0.00753154	0.10454	251	806	proteolysis	biological_process	evm.TU.ctg100.92, evm.TU.ctg100.97, evm.TU.ctg1021.9, evm.TU.ctg1052.4, evm.TU.ctg1062.51, evm.TU.ctg1062.53, evm.TU.ctg1070.1, evm.TU.ctg1079.3, evm.TU.ctg107.100, evm.TU.ctg1086.23, evm.TU.ctg111.10, evm.TU.ctg1133.35, evm.TU.ctg1135.21, evm.TU.ctg1152.9, evm.TU.ctg1161.63, evm.TU.ctg116.82, evm.TU.ctg116.98, evm.TU.ctg116.104, evm.TU.ctg116.116, evm.TU.ctg116.120, evm.TU.ctg1173.156, evm.TU.ct…
GO:0030100	0.00765405	0.105759	13	25	regulation of endocytosis	biological_process	evm.TU.ctg1052.87, evm.TU.ctg1053.1, evm.TU.ctg1161.30, evm.TU.ctg1403.4, evm.TU.ctg1470.11, evm.TU.ctg251.29, evm.TU.ctg37.39, evm.TU.ctg37.41, evm.TU.ctg560.69, evm.TU.ctg741.9, evm.TU.ctg923.65, evm.TU.ctg934.39, evm.TU.ctg939.110
GO:0071007	0.00765405	0.105759	13	25	U2-type catalytic step 2 spliceosome	cellular_component	evm.TU.ctg1052.1, evm.TU.ctg1052.2, evm.TU.ctg1075.20, evm.TU.ctg1079.5, evm.TU.ctg1079.6, evm.TU.ctg1138.9, evm.TU.ctg1139.2, evm.TU.ctg1366.10, evm.TU.ctg233.171, evm.TU.ctg633.168, evm.TU.ctg63.5, evm.TU.ctg63.6, evm.TU.ctg852.3
GO:0006119	0.00765817	0.105759	16	33	oxidative phosphorylation	biological_process	evm.TU.ctg1149.4, evm.TU.ctg1150.5, evm.TU.ctg1156.4, evm.TU.ctg1392.6, evm.TU.ctg1395.8, evm.TU.ctg1423.3, evm.TU.ctg1423.4, evm.TU.ctg1485.45, evm.TU.ctg1485.48, evm.TU.ctg4.48, evm.TU.ctg474.33, evm.TU.ctg502.14, evm.TU.ctg561.85, evm.TU.ctg647.11, evm.TU.ctg819.2, evm.TU.ctg969.57
GO:0042773	0.00765817	0.105759	16	33	ATP synthesis coupled electron transport	biological_process	evm.TU.ctg1149.4, evm.TU.ctg1150.5, evm.TU.ctg1156.4, evm.TU.ctg1392.6, evm.TU.ctg1395.8, evm.TU.ctg1423.3, evm.TU.ctg1423.4, evm.TU.ctg1485.45, evm.TU.ctg1485.48, evm.TU.ctg4.48, evm.TU.ctg474.33, evm.TU.ctg502.14, evm.TU.ctg561.85, evm.TU.ctg647.11, evm.TU.ctg819.2, evm.TU.ctg969.57
GO:0004743	0.0079377	0.108655	9	15	pyruvate kinase activity	molecular_function	evm.TU.ctg1191.29, evm.TU.ctg1302.1, evm.TU.ctg1302.2, evm.TU.ctg1302.5, evm.TU.ctg1303.4, evm.TU.ctg1303.6, evm.TU.ctg562.18, evm.TU.ctg562.21, evm.TU.ctg626.42
GO:0031571	0.0079377	0.108655	9	15	mitotic G1 DNA damage checkpoint	biological_process	evm.TU.ctg1099.170, evm.TU.ctg1235.7, evm.TU.ctg1235.16, evm.TU.ctg1479.49, evm.TU.ctg632.6, evm.TU.ctg632.15, evm.TU.ctg632.21, evm.TU.ctg779.3, evm.TU.ctg961.2
GO:0044783	0.0079377	0.108655	9	15	G1 DNA damage checkpoint	biological_process	evm.TU.ctg1099.170, evm.TU.ctg1235.7, evm.TU.ctg1235.16, evm.TU.ctg1479.49, evm.TU.ctg632.6, evm.TU.ctg632.15, evm.TU.ctg632.21, evm.TU.ctg779.3, evm.TU.ctg961.2
GO:0044819	0.0079377	0.108655	9	15	mitotic G1/S transition checkpoint	biological_process	evm.TU.ctg1099.170, evm.TU.ctg1235.7, evm.TU.ctg1235.16, evm.TU.ctg1479.49, evm.TU.ctg632.6, evm.TU.ctg632.15, evm.TU.ctg632.21, evm.TU.ctg779.3, evm.TU.ctg961.2
GO:0048732	0.0079377	0.108655	9	15	gland development	biological_process	evm.TU.ctg1135.21, evm.TU.ctg121.2, evm.TU.ctg1347.21, evm.TU.ctg1443.23, evm.TU.ctg40.51, evm.TU.ctg416.3, evm.TU.ctg684.49, evm.TU.ctg745.2, evm.TU.ctg842.94
GO:1902807	0.0079377	0.108655	9	15	negative regulation of cell cycle G1/S phase transition	biological_process	evm.TU.ctg1099.170, evm.TU.ctg1235.7, evm.TU.ctg1235.16, evm.TU.ctg1479.49, evm.TU.ctg632.6, evm.TU.ctg632.15, evm.TU.ctg632.21, evm.TU.ctg779.3, evm.TU.ctg961.2
GO:2000134	0.0079377	0.108655	9	15	negative regulation of G1/S transition of mitotic cell cycle	biological_process	evm.TU.ctg1099.170, evm.TU.ctg1235.7, evm.TU.ctg1235.16, evm.TU.ctg1479.49, evm.TU.ctg632.6, evm.TU.ctg632.15, evm.TU.ctg632.21, evm.TU.ctg779.3, evm.TU.ctg961.2
GO:0002020	0.0081815	0.110465	11	20	protease binding	molecular_function	evm.TU.ctg1029.94, evm.TU.ctg1036.33, evm.TU.ctg1364.237, evm.TU.ctg1364.248, evm.TU.ctg1364.249, evm.TU.ctg1364.250, evm.TU.ctg348.11, evm.TU.ctg40.51, evm.TU.ctg416.3, evm.TU.ctg423.55, evm.TU.ctg974.143
GO:0005315	0.0081815	0.110465	11	20	inorganic phosphate transmembrane transporter activity	molecular_function	evm.TU.ctg1138.1, evm.TU.ctg183.31, evm.TU.ctg183.33, evm.TU.ctg317.115, evm.TU.ctg322.15, evm.TU.ctg341.14, evm.TU.ctg342.5, evm.TU.ctg533.67, evm.TU.ctg545.6, evm.TU.ctg545.7, evm.TU.ctg583.9
GO:0030656	0.0081815	0.110465	11	20	regulation of vitamin metabolic process	biological_process	evm.TU.ctg1055.10, evm.TU.ctg1056.3, evm.TU.ctg1277.1, evm.TU.ctg1277.2, evm.TU.ctg1277.32, evm.TU.ctg1277.34, evm.TU.ctg1279.16, evm.TU.ctg1442.4, evm.TU.ctg288.20, evm.TU.ctg494.137, evm.TU.ctg494.140
GO:0043570	0.0081815	0.110465	11	20	maintenance of DNA repeat elements	biological_process	evm.TU.ctg1345.10, evm.TU.ctg443.32, evm.TU.ctg443.33, evm.TU.ctg45.13, evm.TU.ctg472.6, evm.TU.ctg542.39, evm.TU.ctg582.27, evm.TU.ctg800.8, evm.TU.ctg800.17, evm.TU.ctg800.18, evm.TU.ctg800.27
GO:0045273	0.0081815	0.110465	11	20	respiratory chain complex II	cellular_component	evm.TU.ctg1392.6, evm.TU.ctg1397.3, evm.TU.ctg1398.12, evm.TU.ctg1423.3, evm.TU.ctg1423.4, evm.TU.ctg1485.45, evm.TU.ctg1485.48, evm.TU.ctg474.33, evm.TU.ctg561.85, evm.TU.ctg819.2, evm.TU.ctg969.57
GO:0045281	0.0081815	0.110465	11	20	succinate dehydrogenase complex	cellular_component	evm.TU.ctg1392.6, evm.TU.ctg1397.3, evm.TU.ctg1398.12, evm.TU.ctg1423.3, evm.TU.ctg1423.4, evm.TU.ctg1485.45, evm.TU.ctg1485.48, evm.TU.ctg474.33, evm.TU.ctg561.85, evm.TU.ctg819.2, evm.TU.ctg969.57
GO:0052167	0.0081815	0.110465	11	20	modulation by symbiont of host innate immune response	biological_process	evm.TU.ctg1066.53, evm.TU.ctg1115.2, evm.TU.ctg1115.3, evm.TU.ctg1115.6, evm.TU.ctg1115.8, evm.TU.ctg1429.21, evm.TU.ctg231.78, evm.TU.ctg231.85, evm.TU.ctg315.90, evm.TU.ctg368.69, evm.TU.ctg905.21
GO:0052169	0.0081815	0.110465	11	20	obsolete pathogen-associated molecular pattern dependent modulation by symbiont of host innate immune response	biological_process	evm.TU.ctg1066.53, evm.TU.ctg1115.2, evm.TU.ctg1115.3, evm.TU.ctg1115.6, evm.TU.ctg1115.8, evm.TU.ctg1429.21, evm.TU.ctg231.78, evm.TU.ctg231.85, evm.TU.ctg315.90, evm.TU.ctg368.69, evm.TU.ctg905.21
GO:0052308	0.0081815	0.110465	11	20	obsolete pathogen-associated molecular pattern dependent modulation by organism of innate immune response in other organism involved in symbiotic interaction	biological_process	evm.TU.ctg1066.53, evm.TU.ctg1115.2, evm.TU.ctg1115.3, evm.TU.ctg1115.6, evm.TU.ctg1115.8, evm.TU.ctg1429.21, evm.TU.ctg231.78, evm.TU.ctg231.85, evm.TU.ctg315.90, evm.TU.ctg368.69, evm.TU.ctg905.21
GO:1902936	0.0081815	0.110465	11	20	phosphatidylinositol bisphosphate binding	molecular_function	evm.TU.ctg1010.2, evm.TU.ctg1123.10, evm.TU.ctg1126.4, evm.TU.ctg32.27, evm.TU.ctg32.29, evm.TU.ctg32.33, evm.TU.ctg498.22, evm.TU.ctg772.25, evm.TU.ctg772.27, evm.TU.ctg772.29, evm.TU.ctg886.132
GO:2000027	0.0081815	0.110465	11	20	regulation of animal organ morphogenesis	biological_process	evm.TU.ctg1347.21, evm.TU.ctg437.56, evm.TU.ctg437.59, evm.TU.ctg498.6, evm.TU.ctg498.7, evm.TU.ctg498.9, evm.TU.ctg498.11, evm.TU.ctg513.58, evm.TU.ctg553.37, evm.TU.ctg684.49, evm.TU.ctg745.2
GO:0009145	0.00822372	0.110761	22	50	purine nucleoside triphosphate biosynthetic process	biological_process	evm.TU.ctg1001.18, evm.TU.ctg1094.3, evm.TU.ctg1156.4, evm.TU.ctg1191.29, evm.TU.ctg1302.1, evm.TU.ctg1302.2, evm.TU.ctg1302.5, evm.TU.ctg1303.4, evm.TU.ctg1303.6, evm.TU.ctg1395.8, evm.TU.ctg1499.2, evm.TU.ctg152.4, evm.TU.ctg153.1, evm.TU.ctg185.36, evm.TU.ctg224.11, evm.TU.ctg562.18, evm.TU.ctg562.21, evm.TU.ctg569.31, evm.TU.ctg626.42, evm.TU.ctg732.3, evm.TU.ctg91.30, evm.TU.ctg998.2
GO:0009206	0.00822372	0.110761	22	50	purine ribonucleoside triphosphate biosynthetic process	biological_process	evm.TU.ctg1001.18, evm.TU.ctg1094.3, evm.TU.ctg1156.4, evm.TU.ctg1191.29, evm.TU.ctg1302.1, evm.TU.ctg1302.2, evm.TU.ctg1302.5, evm.TU.ctg1303.4, evm.TU.ctg1303.6, evm.TU.ctg1395.8, evm.TU.ctg1499.2, evm.TU.ctg152.4, evm.TU.ctg153.1, evm.TU.ctg185.36, evm.TU.ctg224.11, evm.TU.ctg562.18, evm.TU.ctg562.21, evm.TU.ctg569.31, evm.TU.ctg626.42, evm.TU.ctg732.3, evm.TU.ctg91.30, evm.TU.ctg998.2
GO:0006464	0.00828551	0.111318	579	1955	cellular protein modification process	biological_process	evm.TU.ctg1006.50, evm.TU.ctg1008.4, evm.TU.ctg1009.2, evm.TU.ctg1010.2, evm.TU.ctg1010.20, evm.TU.ctg1021.9, evm.TU.ctg1021.14, evm.TU.ctg1022.1, evm.TU.ctg1022.6, evm.TU.ctg1024.114, evm.TU.ctg1026.7, evm.TU.ctg1026.8, evm.TU.ctg1026.14, evm.TU.ctg1026.132, evm.TU.ctg102.14, evm.TU.ctg1030.73, evm.TU.ctg1046.33, evm.TU.ctg1052.89, evm.TU.ctg1053.3, evm.TU.ctg1055.4, evm.TU.ctg1058.5, evm.TU.ctg…
GO:0036211	0.00828551	0.111318	579	1955	protein modification process	biological_process	evm.TU.ctg1006.50, evm.TU.ctg1008.4, evm.TU.ctg1009.2, evm.TU.ctg1010.2, evm.TU.ctg1010.20, evm.TU.ctg1021.9, evm.TU.ctg1021.14, evm.TU.ctg1022.1, evm.TU.ctg1022.6, evm.TU.ctg1024.114, evm.TU.ctg1026.7, evm.TU.ctg1026.8, evm.TU.ctg1026.14, evm.TU.ctg1026.132, evm.TU.ctg102.14, evm.TU.ctg1030.73, evm.TU.ctg1046.33, evm.TU.ctg1052.89, evm.TU.ctg1053.3, evm.TU.ctg1055.4, evm.TU.ctg1058.5, evm.TU.ctg…
GO:0000413	0.00850995	0.114052	23	53	protein peptidyl-prolyl isomerization	biological_process	evm.TU.ctg1112.7, evm.TU.ctg1167.2, evm.TU.ctg1221.16, evm.TU.ctg1224.60, evm.TU.ctg1236.12, evm.TU.ctg1378.2, evm.TU.ctg1426.2, evm.TU.ctg1500.41, evm.TU.ctg214.3, evm.TU.ctg233.110, evm.TU.ctg321.16, evm.TU.ctg332.1, evm.TU.ctg365.2, evm.TU.ctg42.5, evm.TU.ctg496.1, evm.TU.ctg533.32, evm.TU.ctg533.39, evm.TU.ctg659.11, evm.TU.ctg663.8, evm.TU.ctg677.3, evm.TU.ctg739.7, evm.TU.ctg908.14, evm.TU.…
GO:0003755	0.00850995	0.114052	23	53	peptidyl-prolyl cis-trans isomerase activity	molecular_function	evm.TU.ctg1112.7, evm.TU.ctg1167.2, evm.TU.ctg1221.16, evm.TU.ctg1224.60, evm.TU.ctg1236.12, evm.TU.ctg1378.2, evm.TU.ctg1426.2, evm.TU.ctg1500.41, evm.TU.ctg214.3, evm.TU.ctg233.110, evm.TU.ctg321.16, evm.TU.ctg332.1, evm.TU.ctg365.2, evm.TU.ctg42.5, evm.TU.ctg496.1, evm.TU.ctg533.32, evm.TU.ctg533.39, evm.TU.ctg659.11, evm.TU.ctg663.8, evm.TU.ctg677.3, evm.TU.ctg739.7, evm.TU.ctg908.14, evm.TU.…
GO:1903311	0.0085495	0.114442	41	107	regulation of mRNA metabolic process	biological_process	evm.TU.ctg1043.4, evm.TU.ctg1052.1, evm.TU.ctg1052.2, evm.TU.ctg1079.5, evm.TU.ctg1079.6, evm.TU.ctg1099.170, evm.TU.ctg114.37, evm.TU.ctg1239.7, evm.TU.ctg1.25, evm.TU.ctg1281.39, evm.TU.ctg1288.10, evm.TU.ctg1335.9, evm.TU.ctg1336.1, evm.TU.ctg1386.18, evm.TU.ctg13.18, evm.TU.ctg13.76, evm.TU.ctg1460.27, evm.TU.ctg1460.34, evm.TU.ctg1460.35, evm.TU.ctg1460.41, evm.TU.ctg1461.3, evm.TU.ctg1464.2…
GO:0016579	0.00886062	0.118461	14	28	protein deubiquitination	biological_process	evm.TU.ctg1135.21, evm.TU.ctg121.2, evm.TU.ctg1239.34, evm.TU.ctg1244.32, evm.TU.ctg1373.76, evm.TU.ctg1443.23, evm.TU.ctg154.5, evm.TU.ctg157.2, evm.TU.ctg396.63, evm.TU.ctg52.35, evm.TU.ctg542.58, evm.TU.ctg686.20, evm.TU.ctg695.1, evm.TU.ctg842.94
GO:0009615	0.00901154	0.120331	37	95	response to virus	biological_process	evm.TU.ctg1004.7, evm.TU.ctg1036.33, evm.TU.ctg1091.10, evm.TU.ctg1094.4, evm.TU.ctg1149.3, evm.TU.ctg1150.4, evm.TU.ctg116.173, evm.TU.ctg1335.9, evm.TU.ctg1336.1, evm.TU.ctg1349.4, evm.TU.ctg1437.19, evm.TU.ctg1455.136, evm.TU.ctg1464.2, evm.TU.ctg1477.40, evm.TU.ctg158.9, evm.TU.ctg246.2, evm.TU.ctg397.1, evm.TU.ctg462.23, evm.TU.ctg499.18, evm.TU.ctg533.20, evm.TU.ctg533.27, evm.TU.ctg533.43,…
GO:0001653	0.00904341	0.120461	18	39	peptide receptor activity	molecular_function	evm.TU.ctg1017.16, evm.TU.ctg1059.35, evm.TU.ctg1062.20, evm.TU.ctg1165.17, evm.TU.ctg1275.45, evm.TU.ctg1473.8, evm.TU.ctg300.2, evm.TU.ctg300.18, evm.TU.ctg373.2, evm.TU.ctg427.122, evm.TU.ctg445.13, evm.TU.ctg697.20, evm.TU.ctg822.33, evm.TU.ctg822.66, evm.TU.ctg878.29, evm.TU.ctg917.15, evm.TU.ctg917.25, evm.TU.ctg996.1
GO:0045861	0.00904341	0.120461	18	39	negative regulation of proteolysis	biological_process	evm.TU.ctg1029.94, evm.TU.ctg1300.70, evm.TU.ctg1300.71, evm.TU.ctg1300.72, evm.TU.ctg1300.73, evm.TU.ctg1364.237, evm.TU.ctg1364.248, evm.TU.ctg1364.249, evm.TU.ctg1364.250, evm.TU.ctg1470.5, evm.TU.ctg1470.7, evm.TU.ctg317.123, evm.TU.ctg317.127, evm.TU.ctg317.128, evm.TU.ctg348.11, evm.TU.ctg423.55, evm.TU.ctg560.65, evm.TU.ctg974.143
GO:0010029	0.00909658	0.12099	47	126	regulation of seed germination	biological_process	evm.TU.ctg1004.2, evm.TU.ctg1029.52, evm.TU.ctg1029.94, evm.TU.ctg1036.33, evm.TU.ctg1075.119, evm.TU.ctg1075.120, evm.TU.ctg1075.127, evm.TU.ctg1132.41, evm.TU.ctg1218.32, evm.TU.ctg126.2, evm.TU.ctg1.2, evm.TU.ctg1.5, evm.TU.ctg1.6, evm.TU.ctg1.7, evm.TU.ctg1364.237, evm.TU.ctg1364.248, evm.TU.ctg1364.249, evm.TU.ctg1364.250, evm.TU.ctg1493.91, evm.TU.ctg27.1, evm.TU.ctg27.3, evm.TU.ctg27.4, ev…
GO:0009144	0.00910538	0.12099	36	92	purine nucleoside triphosphate metabolic process	biological_process	evm.TU.ctg1001.18, evm.TU.ctg1094.3, evm.TU.ctg1149.4, evm.TU.ctg1150.5, evm.TU.ctg1156.4, evm.TU.ctg1191.29, evm.TU.ctg1302.1, evm.TU.ctg1302.2, evm.TU.ctg1302.5, evm.TU.ctg1303.4, evm.TU.ctg1303.6, evm.TU.ctg1392.6, evm.TU.ctg1395.8, evm.TU.ctg1423.3, evm.TU.ctg1423.4, evm.TU.ctg1485.45, evm.TU.ctg1485.48, evm.TU.ctg1499.2, evm.TU.ctg152.4, evm.TU.ctg153.1, evm.TU.ctg185.36, evm.TU.ctg224.11, e…
GO:0009967	0.00923158	0.122518	64	180	positive regulation of signal transduction	biological_process	evm.TU.ctg1038.3, evm.TU.ctg1043.35, evm.TU.ctg1046.13, evm.TU.ctg1046.14, evm.TU.ctg1052.1, evm.TU.ctg1052.2, evm.TU.ctg1079.5, evm.TU.ctg1079.6, evm.TU.ctg1132.38, evm.TU.ctg123.1, evm.TU.ctg1251.41, evm.TU.ctg125.53, evm.TU.ctg1264.27, evm.TU.ctg1286.73, evm.TU.ctg1290.4, evm.TU.ctg1337.8, evm.TU.ctg1338.1, evm.TU.ctg1338.3, evm.TU.ctg1427.112, evm.TU.ctg1427.118, evm.TU.ctg1439.8, evm.TU.ctg1…
GO:0048316	0.00926329	0.122789	216	689	seed development	biological_process	evm.TU.ctg1024.101, evm.TU.ctg1034.1, evm.TU.ctg1037.13, evm.TU.ctg1042.128, evm.TU.ctg1042.131, evm.TU.ctg1043.6, evm.TU.ctg1063.4, evm.TU.ctg1077.11, evm.TU.ctg1077.13, evm.TU.ctg1082.4, evm.TU.ctg1086.23, evm.TU.ctg1103.3, evm.TU.ctg1116.2, evm.TU.ctg111.5, evm.TU.ctg1132.37, evm.TU.ctg1133.35, evm.TU.ctg1135.10, evm.TU.ctg113.21, evm.TU.ctg1143.2, evm.TU.ctg1145.5, evm.TU.ctg114.36, evm.TU.ct…
GO:0000075	0.00928919	0.122983	28	68	cell cycle checkpoint	biological_process	evm.TU.ctg1099.170, evm.TU.ctg1133.74, evm.TU.ctg1235.7, evm.TU.ctg1235.16, evm.TU.ctg1262.2, evm.TU.ctg144.5, evm.TU.ctg1455.154, evm.TU.ctg1455.156, evm.TU.ctg1455.159, evm.TU.ctg1455.163, evm.TU.ctg1455.164, evm.TU.ctg1455.166, evm.TU.ctg1479.49, evm.TU.ctg1507.63, evm.TU.ctg1507.66, evm.TU.ctg1507.68, evm.TU.ctg1507.73, evm.TU.ctg1507.79, evm.TU.ctg156.9, evm.TU.ctg159.23, evm.TU.ctg632.6, ev…
GO:0046034	0.00931209	0.123137	33	83	ATP metabolic process	biological_process	evm.TU.ctg1001.18, evm.TU.ctg1094.3, evm.TU.ctg1149.4, evm.TU.ctg1150.5, evm.TU.ctg1156.4, evm.TU.ctg1191.29, evm.TU.ctg1302.1, evm.TU.ctg1302.2, evm.TU.ctg1302.5, evm.TU.ctg1303.4, evm.TU.ctg1303.6, evm.TU.ctg1392.6, evm.TU.ctg1395.8, evm.TU.ctg1423.3, evm.TU.ctg1423.4, evm.TU.ctg1485.45, evm.TU.ctg1485.48, evm.TU.ctg1499.2, evm.TU.ctg185.36, evm.TU.ctg224.11, evm.TU.ctg4.48, evm.TU.ctg474.33, e…
GO:0000977	0.00936739	0.123718	30	74	RNA polymerase II transcription regulatory region sequence-specific DNA binding	molecular_function	evm.TU.ctg1080.2, evm.TU.ctg1094.4, evm.TU.ctg1172.2, evm.TU.ctg1218.32, evm.TU.ctg1246.17, evm.TU.ctg125.50, evm.TU.ctg1.25, evm.TU.ctg1349.4, evm.TU.ctg1477.40, evm.TU.ctg172.7, evm.TU.ctg27.34, evm.TU.ctg333.74, evm.TU.ctg348.1, evm.TU.ctg475.10, evm.TU.ctg518.14, evm.TU.ctg519.3, evm.TU.ctg569.32, evm.TU.ctg594.4, evm.TU.ctg596.3, evm.TU.ctg596.5, evm.TU.ctg599.10, evm.TU.ctg609.6, evm.TU.ctg…
GO:0002009	0.00995975	0.130749	12	23	morphogenesis of an epithelium	biological_process	evm.TU.ctg1052.87, evm.TU.ctg1053.1, evm.TU.ctg1347.21, evm.TU.ctg222.38, evm.TU.ctg257.2, evm.TU.ctg38.9, evm.TU.ctg498.6, evm.TU.ctg498.7, evm.TU.ctg498.9, evm.TU.ctg498.11, evm.TU.ctg684.49, evm.TU.ctg745.2
GO:0015116	0.00995975	0.130749	12	23	sulfate transmembrane transporter activity	molecular_function	evm.TU.ctg1239.42, evm.TU.ctg1373.66, evm.TU.ctg1373.67, evm.TU.ctg1422.181, evm.TU.ctg299.24, evm.TU.ctg381.5, evm.TU.ctg388.2, evm.TU.ctg42.6, evm.TU.ctg586.16, evm.TU.ctg599.8, evm.TU.ctg725.40, evm.TU.ctg791.10
GO:0016577	0.00995975	0.130749	12	23	histone demethylation	biological_process	evm.TU.ctg1226.23, evm.TU.ctg1256.42, evm.TU.ctg1256.43, evm.TU.ctg1298.52, evm.TU.ctg1500.31, evm.TU.ctg152.5, evm.TU.ctg153.3, evm.TU.ctg395.13, evm.TU.ctg491.1, evm.TU.ctg654.78, evm.TU.ctg732.2, evm.TU.ctg974.103
GO:0070076	0.00995975	0.130749	12	23	histone lysine demethylation	biological_process	evm.TU.ctg1226.23, evm.TU.ctg1256.42, evm.TU.ctg1256.43, evm.TU.ctg1298.52, evm.TU.ctg1500.31, evm.TU.ctg152.5, evm.TU.ctg153.3, evm.TU.ctg395.13, evm.TU.ctg491.1, evm.TU.ctg654.78, evm.TU.ctg732.2, evm.TU.ctg974.103
GO:1902358	0.00995975	0.130749	12	23	sulfate transmembrane transport	biological_process	evm.TU.ctg1239.42, evm.TU.ctg1373.66, evm.TU.ctg1373.67, evm.TU.ctg1422.181, evm.TU.ctg299.24, evm.TU.ctg381.5, evm.TU.ctg388.2, evm.TU.ctg42.6, evm.TU.ctg586.16, evm.TU.ctg599.8, evm.TU.ctg725.40, evm.TU.ctg791.10
GO:0019856	0.0100755	0.132109	8	13	pyrimidine nucleobase biosynthetic process	biological_process	evm.TU.ctg1042.141, evm.TU.ctg1122.49, evm.TU.ctg1122.50, evm.TU.ctg1412.4, evm.TU.ctg1412.5, evm.TU.ctg270.18, evm.TU.ctg396.1, evm.TU.ctg396.2
GO:0140096	0.0108002	0.141442	567	1919	catalytic activity, acting on a protein	molecular_function	evm.TU.ctg1006.50, evm.TU.ctg1008.4, evm.TU.ctg1009.2, evm.TU.ctg100.92, evm.TU.ctg1010.20, evm.TU.ctg1021.9, evm.TU.ctg1021.14, evm.TU.ctg1022.1, evm.TU.ctg1022.6, evm.TU.ctg1026.7, evm.TU.ctg1026.8, evm.TU.ctg1026.14, evm.TU.ctg1026.132, evm.TU.ctg102.14, evm.TU.ctg1030.73, evm.TU.ctg1052.89, evm.TU.ctg1053.3, evm.TU.ctg1055.4, evm.TU.ctg1058.5, evm.TU.ctg1059.3, evm.TU.ctg1059.35, evm.TU.ctg10…
GO:0006898	0.010852	0.141949	16	34	receptor-mediated endocytosis	biological_process	evm.TU.ctg1289.12, evm.TU.ctg1334.54, evm.TU.ctg1470.11, evm.TU.ctg171.13, evm.TU.ctg215.14, evm.TU.ctg215.15, evm.TU.ctg270.32, evm.TU.ctg430.3, evm.TU.ctg430.4, evm.TU.ctg435.6, evm.TU.ctg435.7, evm.TU.ctg560.69, evm.TU.ctg606.26, evm.TU.ctg749.39, evm.TU.ctg846.39, evm.TU.ctg999.73
GO:0031226	0.0110558	0.144441	143	443	intrinsic component of plasma membrane	cellular_component	evm.TU.ctg1010.24, evm.TU.ctg1024.21, evm.TU.ctg1029.52, evm.TU.ctg105.8, evm.TU.ctg1070.12, evm.TU.ctg107.60, evm.TU.ctg107.61, evm.TU.ctg1096.11, evm.TU.ctg1123.10, evm.TU.ctg1152.11, evm.TU.ctg1194.11, evm.TU.ctg123.6, evm.TU.ctg1247.24, evm.TU.ctg1251.1, evm.TU.ctg1259.59, evm.TU.ctg126.2, evm.TU.ctg1.2, evm.TU.ctg1.5, evm.TU.ctg1.6, evm.TU.ctg1.7, evm.TU.ctg1286.49, evm.TU.ctg1297.31, evm.TU…
GO:0071417	0.0112658	0.147009	24	57	cellular response to organonitrogen compound	biological_process	evm.TU.ctg1071.12, evm.TU.ctg1133.79, evm.TU.ctg116.148, evm.TU.ctg116.154, evm.TU.ctg116.157, evm.TU.ctg1213.110, evm.TU.ctg127.11, evm.TU.ctg1390.86, evm.TU.ctg1443.3, evm.TU.ctg1443.8, evm.TU.ctg1443.14, evm.TU.ctg1479.66, evm.TU.ctg159.29, evm.TU.ctg703.4, evm.TU.ctg839.5, evm.TU.ctg842.79, evm.TU.ctg842.81, evm.TU.ctg842.85, evm.TU.ctg941.15, evm.TU.ctg974.159, evm.TU.ctg974.162, evm.TU.ctg9…
GO:0006950	0.0113121	0.147436	902	3114	response to stress	biological_process	evm.TU.ctg1004.6, evm.TU.ctg1004.7, evm.TU.ctg1005.6, evm.TU.ctg1005.7, evm.TU.ctg1006.50, evm.TU.ctg1007.7, evm.TU.ctg100.92, evm.TU.ctg1010.67, evm.TU.ctg1011.4, evm.TU.ctg1012.5, evm.TU.ctg1022.7, evm.TU.ctg1024.140, evm.TU.ctg1026.7, evm.TU.ctg1026.8, evm.TU.ctg1026.132, evm.TU.ctg1029.94, evm.TU.ctg102.14, evm.TU.ctg1034.1, evm.TU.ctg1036.33, evm.TU.ctg1037.13, evm.TU.ctg1038.3, evm.TU.ctg10…
GO:1901568	0.0113927	0.14831	33	84	fatty acid derivative metabolic process	biological_process	evm.TU.ctg1298.39, evm.TU.ctg1298.40, evm.TU.ctg1455.45, evm.TU.ctg1455.46, evm.TU.ctg1455.48, evm.TU.ctg177.1, evm.TU.ctg177.4, evm.TU.ctg177.5, evm.TU.ctg178.98, evm.TU.ctg255.31, evm.TU.ctg255.33, evm.TU.ctg32.101, evm.TU.ctg385.28, evm.TU.ctg385.33, evm.TU.ctg385.35, evm.TU.ctg385.49, evm.TU.ctg385.69, evm.TU.ctg385.73, evm.TU.ctg621.19, evm.TU.ctg660.1, evm.TU.ctg660.4, evm.TU.ctg733.93, evm…
GO:0010232	0.01153	0.149738	13	26	vascular transport	biological_process	evm.TU.ctg1046.11, evm.TU.ctg589.1, evm.TU.ctg589.2, evm.TU.ctg589.3, evm.TU.ctg589.5, evm.TU.ctg589.6, evm.TU.ctg680.53, evm.TU.ctg680.54, evm.TU.ctg680.55, evm.TU.ctg680.58, evm.TU.ctg680.60, evm.TU.ctg749.116, evm.TU.ctg834.40
GO:0010233	0.01153	0.149738	13	26	phloem transport	biological_process	evm.TU.ctg1046.11, evm.TU.ctg589.1, evm.TU.ctg589.2, evm.TU.ctg589.3, evm.TU.ctg589.5, evm.TU.ctg589.6, evm.TU.ctg680.53, evm.TU.ctg680.54, evm.TU.ctg680.55, evm.TU.ctg680.58, evm.TU.ctg680.60, evm.TU.ctg749.116, evm.TU.ctg834.40
GO:0048532	0.0115582	0.149926	31	78	anatomical structure arrangement	biological_process	evm.TU.ctg1130.1, evm.TU.ctg1177.106, evm.TU.ctg1177.107, evm.TU.ctg1215.35, evm.TU.ctg1220.6, evm.TU.ctg1223.1, evm.TU.ctg1264.1, evm.TU.ctg1336.29, evm.TU.ctg1368.27, evm.TU.ctg1378.2, evm.TU.ctg1490.2, evm.TU.ctg153.5, evm.TU.ctg221.7, evm.TU.ctg221.9, evm.TU.ctg221.10, evm.TU.ctg241.33, evm.TU.ctg301.23, evm.TU.ctg418.2, evm.TU.ctg459.231, evm.TU.ctg59.9, evm.TU.ctg648.120, evm.TU.ctg648.121,…
GO:0072657	0.0116096	0.150334	30	75	protein localization to membrane	biological_process	evm.TU.ctg1059.35, evm.TU.ctg1106.7, evm.TU.ctg1165.17, evm.TU.ctg1165.22, evm.TU.ctg1239.32, evm.TU.ctg1275.45, evm.TU.ctg1373.79, evm.TU.ctg1473.8, evm.TU.ctg193.20, evm.TU.ctg239.6, evm.TU.ctg300.2, evm.TU.ctg300.18, evm.TU.ctg383.2, evm.TU.ctg427.122, evm.TU.ctg427.132, evm.TU.ctg445.13, evm.TU.ctg581.23, evm.TU.ctg606.52, evm.TU.ctg669.9, evm.TU.ctg670.5, evm.TU.ctg697.20, evm.TU.ctg716.50, …
GO:0034762	0.0116361	0.150334	29	72	regulation of transmembrane transport	biological_process	evm.TU.ctg1059.35, evm.TU.ctg1165.17, evm.TU.ctg1165.22, evm.TU.ctg1275.45, evm.TU.ctg1334.54, evm.TU.ctg143.4, evm.TU.ctg143.7, evm.TU.ctg143.8, evm.TU.ctg1473.8, evm.TU.ctg162.10, evm.TU.ctg239.6, evm.TU.ctg300.2, evm.TU.ctg300.18, evm.TU.ctg383.2, evm.TU.ctg427.122, evm.TU.ctg427.132, evm.TU.ctg445.13, evm.TU.ctg669.9, evm.TU.ctg670.5, evm.TU.ctg697.20, evm.TU.ctg711.5, evm.TU.ctg716.50, evm.T…
GO:0005310	0.0116448	0.150334	17	37	dicarboxylic acid transmembrane transporter activity	molecular_function	evm.TU.ctg1028.1, evm.TU.ctg1029.97, evm.TU.ctg1104.12, evm.TU.ctg1104.14, evm.TU.ctg1239.42, evm.TU.ctg1373.66, evm.TU.ctg1373.67, evm.TU.ctg1422.181, evm.TU.ctg213.30, evm.TU.ctg393.41, evm.TU.ctg42.6, evm.TU.ctg712.4, evm.TU.ctg713.1, evm.TU.ctg713.34, evm.TU.ctg725.40, evm.TU.ctg791.10, evm.TU.ctg896.55
GO:0006835	0.0116448	0.150334	17	37	dicarboxylic acid transport	biological_process	evm.TU.ctg1028.1, evm.TU.ctg1029.97, evm.TU.ctg1104.12, evm.TU.ctg1104.14, evm.TU.ctg1239.42, evm.TU.ctg1373.66, evm.TU.ctg1373.67, evm.TU.ctg1422.181, evm.TU.ctg213.30, evm.TU.ctg393.41, evm.TU.ctg42.6, evm.TU.ctg712.4, evm.TU.ctg713.1, evm.TU.ctg713.34, evm.TU.ctg725.40, evm.TU.ctg791.10, evm.TU.ctg896.55
GO:0043086	0.0118147	0.152347	60	169	negative regulation of catalytic activity	biological_process	evm.TU.ctg1004.2, evm.TU.ctg1012.5, evm.TU.ctg1024.105, evm.TU.ctg1024.108, evm.TU.ctg1024.110, evm.TU.ctg1029.94, evm.TU.ctg1044.37, evm.TU.ctg1062.64, evm.TU.ctg1151.24, evm.TU.ctg1151.26, evm.TU.ctg1239.39, evm.TU.ctg1239.41, evm.TU.ctg1270.16, evm.TU.ctg1270.21, evm.TU.ctg1270.26, evm.TU.ctg1281.39, evm.TU.ctg1288.10, evm.TU.ctg1300.70, evm.TU.ctg1300.71, evm.TU.ctg1300.72, evm.TU.ctg1300.73,…
GO:0030054	0.0120742	0.155509	301	987	cell junction	cellular_component	evm.TU.ctg1010.2, evm.TU.ctg1010.87, evm.TU.ctg1014.3, evm.TU.ctg1015.63, evm.TU.ctg1024.21, evm.TU.ctg1024.28, evm.TU.ctg1024.140, evm.TU.ctg1026.7, evm.TU.ctg1036.33, evm.TU.ctg1050.5, evm.TU.ctg1051.35, evm.TU.ctg1052.87, evm.TU.ctg1053.1, evm.TU.ctg1059.35, evm.TU.ctg1062.64, evm.TU.ctg1075.96, evm.TU.ctg1086.1, evm.TU.ctg1086.4, evm.TU.ctg1087.7, evm.TU.ctg1087.8, evm.TU.ctg1087.11, evm.TU.c…
GO:0010647	0.0121121	0.155813	68	195	positive regulation of cell communication	biological_process	evm.TU.ctg1038.3, evm.TU.ctg1043.35, evm.TU.ctg1046.13, evm.TU.ctg1046.14, evm.TU.ctg1052.1, evm.TU.ctg1052.2, evm.TU.ctg1079.5, evm.TU.ctg1079.6, evm.TU.ctg1132.38, evm.TU.ctg123.1, evm.TU.ctg1251.41, evm.TU.ctg125.53, evm.TU.ctg1264.27, evm.TU.ctg1286.73, evm.TU.ctg1290.4, evm.TU.ctg1337.8, evm.TU.ctg1338.1, evm.TU.ctg1338.3, evm.TU.ctg1427.112, evm.TU.ctg1427.118, evm.TU.ctg1439.8, evm.TU.ctg1…
GO:0035239	0.0123143	0.158228	18	40	tube morphogenesis	biological_process	evm.TU.ctg1052.87, evm.TU.ctg1053.1, evm.TU.ctg1270.16, evm.TU.ctg1270.21, evm.TU.ctg1270.26, evm.TU.ctg1347.21, evm.TU.ctg1386.15, evm.TU.ctg1477.109, evm.TU.ctg1477.113, evm.TU.ctg229.6, evm.TU.ctg498.6, evm.TU.ctg498.7, evm.TU.ctg498.9, evm.TU.ctg498.11, evm.TU.ctg684.49, evm.TU.ctg740.53, evm.TU.ctg740.55, evm.TU.ctg745.2
GO:0019693	0.0124786	0.16015	67	192	ribose phosphate metabolic process	biological_process	evm.TU.ctg1001.18, evm.TU.ctg1042.141, evm.TU.ctg1059.35, evm.TU.ctg1094.3, evm.TU.ctg1122.49, evm.TU.ctg1122.50, evm.TU.ctg1149.4, evm.TU.ctg1150.5, evm.TU.ctg1156.4, evm.TU.ctg1165.17, evm.TU.ctg1191.29, evm.TU.ctg1201.72, evm.TU.ctg1275.45, evm.TU.ctg1302.1, evm.TU.ctg1302.2, evm.TU.ctg1302.5, evm.TU.ctg1303.4, evm.TU.ctg1303.6, evm.TU.ctg1392.6, evm.TU.ctg1395.8, evm.TU.ctg1423.3, evm.TU.ctg1…
GO:0015141	0.0126976	0.161628	7	11	succinate transmembrane transporter activity	molecular_function	evm.TU.ctg1239.42, evm.TU.ctg1373.66, evm.TU.ctg1373.67, evm.TU.ctg1422.181, evm.TU.ctg42.6, evm.TU.ctg725.40, evm.TU.ctg791.10
GO:0015146	0.0126976	0.161628	7	11	pentose transmembrane transporter activity	molecular_function	evm.TU.ctg1007.40, evm.TU.ctg1007.42, evm.TU.ctg1010.1, evm.TU.ctg1126.1, evm.TU.ctg1126.3, evm.TU.ctg368.95, evm.TU.ctg423.26
GO:0015744	0.0126976	0.161628	7	11	succinate transport	biological_process	evm.TU.ctg1239.42, evm.TU.ctg1373.66, evm.TU.ctg1373.67, evm.TU.ctg1422.181, evm.TU.ctg42.6, evm.TU.ctg725.40, evm.TU.ctg791.10
GO:0015750	0.0126976	0.161628	7	11	pentose transmembrane transport	biological_process	evm.TU.ctg1007.40, evm.TU.ctg1007.42, evm.TU.ctg1010.1, evm.TU.ctg1126.1, evm.TU.ctg1126.3, evm.TU.ctg368.95, evm.TU.ctg423.26
GO:0052726	0.0126976	0.161628	7	11	inositol-1,3,4-trisphosphate 5-kinase activity	molecular_function	evm.TU.ctg241.61, evm.TU.ctg648.93, evm.TU.ctg648.94, evm.TU.ctg648.95, evm.TU.ctg648.96, evm.TU.ctg648.97, evm.TU.ctg957.57
GO:0071422	0.0126976	0.161628	7	11	succinate transmembrane transport	biological_process	evm.TU.ctg1239.42, evm.TU.ctg1373.66, evm.TU.ctg1373.67, evm.TU.ctg1422.181, evm.TU.ctg42.6, evm.TU.ctg725.40, evm.TU.ctg791.10
GO:0080116	0.0126976	0.161628	7	11	glucuronoxylan glucuronosyltransferase activity	molecular_function	evm.TU.ctg1150.2, evm.TU.ctg1497.97, evm.TU.ctg1497.99, evm.TU.ctg1502.89, evm.TU.ctg1502.92, evm.TU.ctg368.274, evm.TU.ctg892.89
GO:0005911	0.012715	0.161659	299	981	cell-cell junction	cellular_component	evm.TU.ctg1010.2, evm.TU.ctg1010.87, evm.TU.ctg1024.21, evm.TU.ctg1024.28, evm.TU.ctg1024.140, evm.TU.ctg1026.7, evm.TU.ctg1036.33, evm.TU.ctg1050.5, evm.TU.ctg1051.35, evm.TU.ctg1052.87, evm.TU.ctg1053.1, evm.TU.ctg1059.35, evm.TU.ctg1062.64, evm.TU.ctg1075.96, evm.TU.ctg1086.1, evm.TU.ctg1086.4, evm.TU.ctg1087.7, evm.TU.ctg1087.8, evm.TU.ctg1087.11, evm.TU.ctg1096.12, evm.TU.ctg1097.25, evm.TU.…
GO:0019395	0.0128714	0.163061	19	43	fatty acid oxidation	biological_process	evm.TU.ctg1051.32, evm.TU.ctg1097.14, evm.TU.ctg1143.35, evm.TU.ctg1143.37, evm.TU.ctg1440.19, evm.TU.ctg1474.122, evm.TU.ctg1493.5, evm.TU.ctg237.2, evm.TU.ctg362.67, evm.TU.ctg398.14, evm.TU.ctg399.3, evm.TU.ctg433.35, evm.TU.ctg434.1, evm.TU.ctg574.93, evm.TU.ctg747.61, evm.TU.ctg747.62, evm.TU.ctg747.68, evm.TU.ctg747.71, evm.TU.ctg923.124
GO:0090056	0.0128714	0.163061	19	43	regulation of chlorophyll metabolic process	biological_process	evm.TU.ctg1040.3, evm.TU.ctg1055.10, evm.TU.ctg1056.3, evm.TU.ctg1218.32, evm.TU.ctg1316.46, evm.TU.ctg1316.48, evm.TU.ctg1432.38, evm.TU.ctg364.8, evm.TU.ctg609.1, evm.TU.ctg753.27, evm.TU.ctg755.1, evm.TU.ctg755.4, evm.TU.ctg756.4, evm.TU.ctg757.6, evm.TU.ctg773.1, evm.TU.ctg836.2, evm.TU.ctg836.3, evm.TU.ctg887.4, evm.TU.ctg981.5
GO:0000266	0.0129898	0.163061	11	21	mitochondrial fission	biological_process	evm.TU.ctg102.14, evm.TU.ctg1264.27, evm.TU.ctg315.3, evm.TU.ctg315.5, evm.TU.ctg315.13, evm.TU.ctg315.15, evm.TU.ctg315.16, evm.TU.ctg391.46, evm.TU.ctg574.172, evm.TU.ctg662.36, evm.TU.ctg662.43
GO:0005991	0.0129898	0.163061	11	21	trehalose metabolic process	biological_process	evm.TU.ctg1419.48, evm.TU.ctg1497.33, evm.TU.ctg211.39, evm.TU.ctg211.41, evm.TU.ctg432.26, evm.TU.ctg453.7, evm.TU.ctg650.11, evm.TU.ctg651.1, evm.TU.ctg729.21, evm.TU.ctg729.22, evm.TU.ctg798.115
GO:0009956	0.0129898	0.163061	11	21	radial pattern formation	biological_process	evm.TU.ctg1116.2, evm.TU.ctg1199.21, evm.TU.ctg1399.1, evm.TU.ctg1419.30, evm.TU.ctg1419.32, evm.TU.ctg1419.35, evm.TU.ctg1419.41, evm.TU.ctg241.33, evm.TU.ctg670.204, evm.TU.ctg674.7, evm.TU.ctg924.29
GO:0052031	0.0129898	0.163061	11	21	modulation by symbiont of host defense response	biological_process	evm.TU.ctg1066.53, evm.TU.ctg1115.2, evm.TU.ctg1115.3, evm.TU.ctg1115.6, evm.TU.ctg1115.8, evm.TU.ctg1429.21, evm.TU.ctg231.78, evm.TU.ctg231.85, evm.TU.ctg315.90, evm.TU.ctg368.69, evm.TU.ctg905.21
GO:0052173	0.0129898	0.163061	11	21	response to defenses of other organism	biological_process	evm.TU.ctg1066.53, evm.TU.ctg1115.2, evm.TU.ctg1115.3, evm.TU.ctg1115.6, evm.TU.ctg1115.8, evm.TU.ctg1429.21, evm.TU.ctg231.78, evm.TU.ctg231.85, evm.TU.ctg315.90, evm.TU.ctg368.69, evm.TU.ctg905.21
GO:0052200	0.0129898	0.163061	11	21	response to host defenses	biological_process	evm.TU.ctg1066.53, evm.TU.ctg1115.2, evm.TU.ctg1115.3, evm.TU.ctg1115.6, evm.TU.ctg1115.8, evm.TU.ctg1429.21, evm.TU.ctg231.78, evm.TU.ctg231.85, evm.TU.ctg315.90, evm.TU.ctg368.69, evm.TU.ctg905.21
GO:0052553	0.0129898	0.163061	11	21	modulation by symbiont of host immune response	biological_process	evm.TU.ctg1066.53, evm.TU.ctg1115.2, evm.TU.ctg1115.3, evm.TU.ctg1115.6, evm.TU.ctg1115.8, evm.TU.ctg1429.21, evm.TU.ctg231.78, evm.TU.ctg231.85, evm.TU.ctg315.90, evm.TU.ctg368.69, evm.TU.ctg905.21
GO:0052572	0.0129898	0.163061	11	21	response to host immune response	biological_process	evm.TU.ctg1066.53, evm.TU.ctg1115.2, evm.TU.ctg1115.3, evm.TU.ctg1115.6, evm.TU.ctg1115.8, evm.TU.ctg1429.21, evm.TU.ctg231.78, evm.TU.ctg231.85, evm.TU.ctg315.90, evm.TU.ctg368.69, evm.TU.ctg905.21
GO:0075136	0.0129898	0.163061	11	21	response to host	biological_process	evm.TU.ctg1066.53, evm.TU.ctg1115.2, evm.TU.ctg1115.3, evm.TU.ctg1115.6, evm.TU.ctg1115.8, evm.TU.ctg1429.21, evm.TU.ctg231.78, evm.TU.ctg231.85, evm.TU.ctg315.90, evm.TU.ctg368.69, evm.TU.ctg905.21
GO:0000976	0.0131103	0.164384	45	122	transcription regulatory region sequence-specific DNA binding	molecular_function	evm.TU.ctg1080.2, evm.TU.ctg1094.4, evm.TU.ctg1096.14, evm.TU.ctg1172.2, evm.TU.ctg1218.32, evm.TU.ctg1246.17, evm.TU.ctg1256.42, evm.TU.ctg1256.43, evm.TU.ctg125.50, evm.TU.ctg1.25, evm.TU.ctg1349.4, evm.TU.ctg1477.40, evm.TU.ctg1478.10, evm.TU.ctg1500.31, evm.TU.ctg152.5, evm.TU.ctg153.3, evm.TU.ctg172.7, evm.TU.ctg27.34, evm.TU.ctg333.74, evm.TU.ctg348.1, evm.TU.ctg395.13, evm.TU.ctg475.10, ev…
GO:0006323	0.013327	0.166325	20	46	DNA packaging	biological_process	evm.TU.ctg1133.77, evm.TU.ctg1210.21, evm.TU.ctg1211.1, evm.TU.ctg1221.64, evm.TU.ctg1221.65, evm.TU.ctg1280.2, evm.TU.ctg1299.13, evm.TU.ctg1377.11, evm.TU.ctg159.26, evm.TU.ctg159.28, evm.TU.ctg249.71, evm.TU.ctg353.4, evm.TU.ctg518.13, evm.TU.ctg519.2, evm.TU.ctg546.5, evm.TU.ctg574.109, evm.TU.ctg574.110, evm.TU.ctg749.11, evm.TU.ctg863.88, evm.TU.ctg863.89
GO:0016903	0.013327	0.166325	20	46	oxidoreductase activity, acting on the aldehyde or oxo group of donors	molecular_function	evm.TU.ctg1065.8, evm.TU.ctg1096.18, evm.TU.ctg1204.2, evm.TU.ctg177.1, evm.TU.ctg177.4, evm.TU.ctg177.5, evm.TU.ctg178.98, evm.TU.ctg221.3, evm.TU.ctg222.66, evm.TU.ctg284.36, evm.TU.ctg284.47, evm.TU.ctg318.12, evm.TU.ctg467.63, evm.TU.ctg493.4, evm.TU.ctg553.2, evm.TU.ctg660.1, evm.TU.ctg660.4, evm.TU.ctg733.93, evm.TU.ctg733.98, evm.TU.ctg822.85
GO:0045732	0.013327	0.166325	20	46	positive regulation of protein catabolic process	biological_process	evm.TU.ctg1008.4, evm.TU.ctg1009.2, evm.TU.ctg1205.2, evm.TU.ctg1205.3, evm.TU.ctg1306.29, evm.TU.ctg1334.7, evm.TU.ctg1393.34, evm.TU.ctg1414.33, evm.TU.ctg1477.109, evm.TU.ctg1477.113, evm.TU.ctg239.3, evm.TU.ctg315.57, evm.TU.ctg524.1, evm.TU.ctg525.57, evm.TU.ctg525.58, evm.TU.ctg634.102, evm.TU.ctg740.53, evm.TU.ctg740.55, evm.TU.ctg965.2, evm.TU.ctg974.41
GO:0043412	0.0133415	0.166325	781	2686	macromolecule modification	biological_process	evm.TU.ctg1006.50, evm.TU.ctg1008.4, evm.TU.ctg1009.2, evm.TU.ctg1009.45, evm.TU.ctg1010.2, evm.TU.ctg1010.20, evm.TU.ctg1021.9, evm.TU.ctg1021.14, evm.TU.ctg1022.1, evm.TU.ctg1022.6, evm.TU.ctg1022.12, evm.TU.ctg1024.114, evm.TU.ctg1026.7, evm.TU.ctg1026.8, evm.TU.ctg1026.14, evm.TU.ctg1026.132, evm.TU.ctg1029.83, evm.TU.ctg102.14, evm.TU.ctg1030.73, evm.TU.ctg1043.7, evm.TU.ctg1043.8, evm.TU.ct…
GO:0003676	0.0133433	0.166325	650	2219	nucleic acid binding	molecular_function	evm.TU.ctg1001.7, evm.TU.ctg1004.6, evm.TU.ctg1006.50, evm.TU.ctg1009.45, evm.TU.ctg1011.4, evm.TU.ctg1022.7, evm.TU.ctg1022.12, evm.TU.ctg1024.101, evm.TU.ctg1029.83, evm.TU.ctg1034.1, evm.TU.ctg1037.13, evm.TU.ctg1038.3, evm.TU.ctg1043.4, evm.TU.ctg1043.7, evm.TU.ctg1043.8, evm.TU.ctg1043.10, evm.TU.ctg1043.35, evm.TU.ctg1045.3, evm.TU.ctg1046.11, evm.TU.ctg1050.5, evm.TU.ctg1051.1, evm.TU.ctg1…
GO:1905392	0.0133567	0.166325	126	388	plant organ morphogenesis	biological_process	evm.TU.ctg1007.40, evm.TU.ctg1007.42, evm.TU.ctg1010.1, evm.TU.ctg1040.3, evm.TU.ctg1042.128, evm.TU.ctg1042.131, evm.TU.ctg1059.26, evm.TU.ctg1059.28, evm.TU.ctg1101.5, evm.TU.ctg1126.1, evm.TU.ctg1126.3, evm.TU.ctg113.21, evm.TU.ctg1143.35, evm.TU.ctg1143.37, evm.TU.ctg1181.13, evm.TU.ctg1190.18, evm.TU.ctg1228.14, evm.TU.ctg1297.62, evm.TU.ctg1316.46, evm.TU.ctg1316.48, evm.TU.ctg1334.50, evm.…
GO:0009314	0.0134155	0.166867	219	705	response to radiation	biological_process	evm.TU.ctg1001.7, evm.TU.ctg1010.67, evm.TU.ctg1017.43, evm.TU.ctg1017.44, evm.TU.ctg1023.6, evm.TU.ctg1043.35, evm.TU.ctg1046.11, evm.TU.ctg1046.13, evm.TU.ctg1046.14, evm.TU.ctg1051.9, evm.TU.ctg1052.52, evm.TU.ctg1052.53, evm.TU.ctg1063.4, evm.TU.ctg1070.12, evm.TU.ctg1075.110, evm.TU.ctg1080.2, evm.TU.ctg1082.4, evm.TU.ctg1086.4, evm.TU.ctg1087.11, evm.TU.ctg1091.10, evm.TU.ctg1095.78, evm.TU…
GO:0016791	0.0134865	0.167389	90	268	phosphatase activity	molecular_function	evm.TU.ctg1052.89, evm.TU.ctg1053.3, evm.TU.ctg1208.5, evm.TU.ctg1253.27, evm.TU.ctg1347.22, evm.TU.ctg1368.20, evm.TU.ctg1368.21, evm.TU.ctg1399.13, evm.TU.ctg1419.48, evm.TU.ctg1432.38, evm.TU.ctg1455.45, evm.TU.ctg1455.46, evm.TU.ctg1455.48, evm.TU.ctg1469.23, evm.TU.ctg1497.33, evm.TU.ctg160.16, evm.TU.ctg171.14, evm.TU.ctg185.33, evm.TU.ctg241.61, evm.TU.ctg255.31, evm.TU.ctg255.33, evm.TU.c…
GO:0048528	0.0134882	0.167389	50	138	post-embryonic root development	biological_process	evm.TU.ctg1004.6, evm.TU.ctg1007.40, evm.TU.ctg1007.42, evm.TU.ctg1010.1, evm.TU.ctg1022.7, evm.TU.ctg1034.1, evm.TU.ctg1037.13, evm.TU.ctg1052.4, evm.TU.ctg1059.26, evm.TU.ctg1059.28, evm.TU.ctg1079.3, evm.TU.ctg1126.1, evm.TU.ctg1126.3, evm.TU.ctg1163.6, evm.TU.ctg1165.28, evm.TU.ctg1221.16, evm.TU.ctg1228.14, evm.TU.ctg1236.12, evm.TU.ctg1297.62, evm.TU.ctg1307.25, evm.TU.ctg1335.10, evm.TU.ct…
GO:0007275	0.0135554	0.168031	685	2344	multicellular organism development	biological_process	evm.TU.ctg1001.7, evm.TU.ctg1004.6, evm.TU.ctg1004.7, evm.TU.ctg1005.24, evm.TU.ctg1007.40, evm.TU.ctg1007.42, evm.TU.ctg100.92, evm.TU.ctg1010.1, evm.TU.ctg1010.20, evm.TU.ctg1021.11, evm.TU.ctg1021.14, evm.TU.ctg1022.6, evm.TU.ctg1022.7, evm.TU.ctg1024.101, evm.TU.ctg1026.7, evm.TU.ctg1034.1, evm.TU.ctg1037.13, evm.TU.ctg1038.3, evm.TU.ctg1040.3, evm.TU.ctg1042.128, evm.TU.ctg1042.131, evm.TU.c…
GO:0023056	0.0136441	0.168939	64	183	positive regulation of signaling	biological_process	evm.TU.ctg1038.3, evm.TU.ctg1043.35, evm.TU.ctg1046.13, evm.TU.ctg1046.14, evm.TU.ctg1052.1, evm.TU.ctg1052.2, evm.TU.ctg1079.5, evm.TU.ctg1079.6, evm.TU.ctg1132.38, evm.TU.ctg123.1, evm.TU.ctg1251.41, evm.TU.ctg125.53, evm.TU.ctg1264.27, evm.TU.ctg1286.73, evm.TU.ctg1290.4, evm.TU.ctg1337.8, evm.TU.ctg1338.1, evm.TU.ctg1338.3, evm.TU.ctg1427.112, evm.TU.ctg1427.118, evm.TU.ctg1439.8, evm.TU.ctg1…
GO:0019751	0.0136918	0.169332	21	49	polyol metabolic process	biological_process	evm.TU.ctg1194.37, evm.TU.ctg1399.13, evm.TU.ctg1471.3, evm.TU.ctg1499.2, evm.TU.ctg224.11, evm.TU.ctg241.61, evm.TU.ctg317.135, evm.TU.ctg387.3, evm.TU.ctg606.38, evm.TU.ctg606.41, evm.TU.ctg648.93, evm.TU.ctg648.94, evm.TU.ctg648.95, evm.TU.ctg648.96, evm.TU.ctg648.97, evm.TU.ctg924.18, evm.TU.ctg957.57, evm.TU.ctg95.81, evm.TU.ctg976.10, evm.TU.ctg999.62, evm.TU.ctg999.66
GO:0005992	0.0137846	0.169332	9	16	trehalose biosynthetic process	biological_process	evm.TU.ctg1419.48, evm.TU.ctg1497.33, evm.TU.ctg432.26, evm.TU.ctg453.7, evm.TU.ctg650.11, evm.TU.ctg651.1, evm.TU.ctg729.21, evm.TU.ctg729.22, evm.TU.ctg798.115
GO:0015301	0.0137846	0.169332	9	16	anion:anion antiporter activity	molecular_function	evm.TU.ctg1040.13, evm.TU.ctg1215.30, evm.TU.ctg1218.6, evm.TU.ctg1370.59, evm.TU.ctg1437.2, evm.TU.ctg364.3, evm.TU.ctg365.73, evm.TU.ctg981.30, evm.TU.ctg9.5
GO:0033120	0.0137846	0.169332	9	16	positive regulation of RNA splicing	biological_process	evm.TU.ctg1052.1, evm.TU.ctg1052.2, evm.TU.ctg1079.5, evm.TU.ctg1079.6, evm.TU.ctg1.25, evm.TU.ctg27.34, evm.TU.ctg633.168, evm.TU.ctg770.36, evm.TU.ctg771.1
GO:0048026	0.0137846	0.169332	9	16	positive regulation of mRNA splicing, via spliceosome	biological_process	evm.TU.ctg1052.1, evm.TU.ctg1052.2, evm.TU.ctg1079.5, evm.TU.ctg1079.6, evm.TU.ctg1.25, evm.TU.ctg27.34, evm.TU.ctg633.168, evm.TU.ctg770.36, evm.TU.ctg771.1
GO:2000034	0.0137846	0.169332	9	16	regulation of seed maturation	biological_process	evm.TU.ctg1132.41, evm.TU.ctg1260.1, evm.TU.ctg1279.2, evm.TU.ctg1390.1, evm.TU.ctg288.34, evm.TU.ctg611.18, evm.TU.ctg713.154, evm.TU.ctg744.6, evm.TU.ctg744.7
GO:2000045	0.0137846	0.169332	9	16	regulation of G1/S transition of mitotic cell cycle	biological_process	evm.TU.ctg1099.170, evm.TU.ctg1235.7, evm.TU.ctg1235.16, evm.TU.ctg1479.49, evm.TU.ctg632.6, evm.TU.ctg632.15, evm.TU.ctg632.21, evm.TU.ctg779.3, evm.TU.ctg961.2
GO:0071322	0.0140006	0.171791	32	82	cellular response to carbohydrate stimulus	biological_process	evm.TU.ctg1022.6, evm.TU.ctg1034.1, evm.TU.ctg1037.13, evm.TU.ctg1063.4, evm.TU.ctg1082.4, evm.TU.ctg1096.14, evm.TU.ctg1112.2, evm.TU.ctg1123.10, evm.TU.ctg1307.26, evm.TU.ctg1385.5, evm.TU.ctg1419.48, evm.TU.ctg1478.10, evm.TU.ctg1497.33, evm.TU.ctg227.14, evm.TU.ctg368.95, evm.TU.ctg423.26, evm.TU.ctg43.4, evm.TU.ctg453.7, evm.TU.ctg458.1, evm.TU.ctg498.22, evm.TU.ctg52.25, evm.TU.ctg558.15, e…
GO:0031497	0.0140414	0.171905	15	32	chromatin assembly	biological_process	evm.TU.ctg1133.77, evm.TU.ctg1221.64, evm.TU.ctg1221.65, evm.TU.ctg1377.11, evm.TU.ctg159.26, evm.TU.ctg159.28, evm.TU.ctg353.4, evm.TU.ctg518.13, evm.TU.ctg519.2, evm.TU.ctg546.5, evm.TU.ctg574.109, evm.TU.ctg574.110, evm.TU.ctg749.11, evm.TU.ctg863.88, evm.TU.ctg863.89
GO:1903829	0.0140414	0.171905	15	32	positive regulation of cellular protein localization	biological_process	evm.TU.ctg1270.16, evm.TU.ctg1270.21, evm.TU.ctg1270.26, evm.TU.ctg1313.9, evm.TU.ctg1477.109, evm.TU.ctg1477.113, evm.TU.ctg239.6, evm.TU.ctg383.2, evm.TU.ctg422.1, evm.TU.ctg55.3, evm.TU.ctg597.7, evm.TU.ctg669.9, evm.TU.ctg670.5, evm.TU.ctg740.53, evm.TU.ctg740.55
GO:0070588	0.0141453	0.172982	31	79	calcium ion transmembrane transport	biological_process	evm.TU.ctg1071.12, evm.TU.ctg1098.5, evm.TU.ctg1104.3, evm.TU.ctg1133.79, evm.TU.ctg116.148, evm.TU.ctg116.154, evm.TU.ctg116.157, evm.TU.ctg1224.102, evm.TU.ctg1390.86, evm.TU.ctg1439.8, evm.TU.ctg1443.3, evm.TU.ctg1443.8, evm.TU.ctg1443.14, evm.TU.ctg1479.66, evm.TU.ctg1506.14, evm.TU.ctg159.29, evm.TU.ctg203.4, evm.TU.ctg24.133, evm.TU.ctg32.12, evm.TU.ctg747.105, evm.TU.ctg772.48, evm.TU.ctg8…
GO:1901565	0.014745	0.180113	229	741	organonitrogen compound catabolic process	biological_process	evm.TU.ctg100.92, evm.TU.ctg100.97, evm.TU.ctg1021.9, evm.TU.ctg1021.14, evm.TU.ctg1026.8, evm.TU.ctg1062.51, evm.TU.ctg1062.53, evm.TU.ctg107.100, evm.TU.ctg1086.23, evm.TU.ctg1088.47, evm.TU.ctg1088.54, evm.TU.ctg1133.35, evm.TU.ctg1152.9, evm.TU.ctg116.82, evm.TU.ctg116.98, evm.TU.ctg116.104, evm.TU.ctg116.116, evm.TU.ctg116.120, evm.TU.ctg1172.13, evm.TU.ctg1173.156, evm.TU.ctg1188.101, evm.T…
GO:0004791	0.0150078	0.182256	16	35	thioredoxin-disulfide reductase activity	molecular_function	evm.TU.ctg1012.5, evm.TU.ctg1151.24, evm.TU.ctg1151.26, evm.TU.ctg1235.11, evm.TU.ctg1235.12, evm.TU.ctg436.69, evm.TU.ctg438.1, evm.TU.ctg441.6, evm.TU.ctg632.11, evm.TU.ctg691.18, evm.TU.ctg694.30, evm.TU.ctg957.145, evm.TU.ctg957.146, evm.TU.ctg957.147, evm.TU.ctg957.148, evm.TU.ctg957.150
GO:0051704	0.0150219	0.182256	466	1570	multi-organism process	biological_process	evm.TU.ctg1004.7, evm.TU.ctg1007.7, evm.TU.ctg100.92, evm.TU.ctg100.97, evm.TU.ctg1024.105, evm.TU.ctg1024.108, evm.TU.ctg1024.110, evm.TU.ctg1024.114, evm.TU.ctg1026.7, evm.TU.ctg1026.8, evm.TU.ctg102.14, evm.TU.ctg1036.33, evm.TU.ctg1038.3, evm.TU.ctg1043.35, evm.TU.ctg1047.2, evm.TU.ctg1051.4, evm.TU.ctg1052.61, evm.TU.ctg1052.87, evm.TU.ctg1053.1, evm.TU.ctg1060.19, evm.TU.ctg1066.53, evm.TU.…
GO:0030120	0.0150374	0.182256	12	24	vesicle coat	cellular_component	evm.TU.ctg1001.16, evm.TU.ctg1053.8, evm.TU.ctg1057.2, evm.TU.ctg1337.8, evm.TU.ctg1338.1, evm.TU.ctg1338.3, evm.TU.ctg185.39, evm.TU.ctg185.44, evm.TU.ctg185.45, evm.TU.ctg798.161, evm.TU.ctg947.1, evm.TU.ctg947.3
GO:0035266	0.0150374	0.182256	12	24	meristem growth	biological_process	evm.TU.ctg1034.1, evm.TU.ctg1037.13, evm.TU.ctg1493.92, evm.TU.ctg159.15, evm.TU.ctg159.17, evm.TU.ctg159.18, evm.TU.ctg159.19, evm.TU.ctg221.7, evm.TU.ctg221.9, evm.TU.ctg221.10, evm.TU.ctg600.3, evm.TU.ctg728.27
GO:0045824	0.0150374	0.182256	12	24	negative regulation of innate immune response	biological_process	evm.TU.ctg1088.1, evm.TU.ctg1092.6, evm.TU.ctg1477.109, evm.TU.ctg1477.113, evm.TU.ctg1485.37, evm.TU.ctg233.90, evm.TU.ctg436.69, evm.TU.ctg438.1, evm.TU.ctg682.21, evm.TU.ctg682.26, evm.TU.ctg740.53, evm.TU.ctg740.55
GO:0046834	0.0150374	0.182256	12	24	lipid phosphorylation	biological_process	evm.TU.ctg1006.50, evm.TU.ctg1010.2, evm.TU.ctg1058.3, evm.TU.ctg1126.4, evm.TU.ctg1200.4, evm.TU.ctg1201.1, evm.TU.ctg1457.12, evm.TU.ctg349.1, evm.TU.ctg386.23, evm.TU.ctg403.3, evm.TU.ctg551.8, evm.TU.ctg783.16
GO:0048729	0.0150374	0.182256	12	24	tissue morphogenesis	biological_process	evm.TU.ctg1052.87, evm.TU.ctg1053.1, evm.TU.ctg1347.21, evm.TU.ctg222.38, evm.TU.ctg257.2, evm.TU.ctg38.9, evm.TU.ctg498.6, evm.TU.ctg498.7, evm.TU.ctg498.9, evm.TU.ctg498.11, evm.TU.ctg684.49, evm.TU.ctg745.2
GO:0051649	0.0151709	0.183669	180	573	establishment of localization in cell	biological_process	evm.TU.ctg1001.16, evm.TU.ctg1014.3, evm.TU.ctg1015.63, evm.TU.ctg1029.3, evm.TU.ctg1035.7, evm.TU.ctg1036.2, evm.TU.ctg1046.13, evm.TU.ctg1046.14, evm.TU.ctg1050.3, evm.TU.ctg1052.4, evm.TU.ctg1058.3, evm.TU.ctg1059.35, evm.TU.ctg1079.3, evm.TU.ctg1096.17, evm.TU.ctg1097.25, evm.TU.ctg1106.7, evm.TU.ctg111.5, evm.TU.ctg1127.9, evm.TU.ctg1130.1, evm.TU.ctg1146.8, evm.TU.ctg1156.4, evm.TU.ctg1165.…
GO:0045786	0.015262	0.184567	38	101	negative regulation of cell cycle	biological_process	evm.TU.ctg1099.170, evm.TU.ctg1133.74, evm.TU.ctg1210.21, evm.TU.ctg1211.1, evm.TU.ctg1235.7, evm.TU.ctg1235.16, evm.TU.ctg1262.2, evm.TU.ctg1299.13, evm.TU.ctg1440.19, evm.TU.ctg144.5, evm.TU.ctg1455.154, evm.TU.ctg1455.156, evm.TU.ctg1455.159, evm.TU.ctg1455.163, evm.TU.ctg1455.164, evm.TU.ctg1455.166, evm.TU.ctg1477.109, evm.TU.ctg1477.113, evm.TU.ctg1479.49, evm.TU.ctg1507.63, evm.TU.ctg1507.…
GO:0001654	0.0157924	0.187592	6	9	eye development	biological_process	evm.TU.ctg1052.87, evm.TU.ctg1053.1, evm.TU.ctg498.6, evm.TU.ctg498.7, evm.TU.ctg498.9, evm.TU.ctg498.11
GO:0003341	0.0157924	0.187592	6	9	cilium movement	biological_process	evm.TU.ctg111.5, evm.TU.ctg1347.21, evm.TU.ctg447.42, evm.TU.ctg684.49, evm.TU.ctg745.2, evm.TU.ctg956.33
GO:0004133	0.0157924	0.187592	6	9	glycogen debranching enzyme activity	molecular_function	evm.TU.ctg1122.4, evm.TU.ctg1124.26, evm.TU.ctg1125.4, evm.TU.ctg1125.7, evm.TU.ctg143.52, evm.TU.ctg977.47
GO:0007444	0.0157924	0.187592	6	9	imaginal disc development	biological_process	evm.TU.ctg1052.87, evm.TU.ctg1053.1, evm.TU.ctg498.6, evm.TU.ctg498.7, evm.TU.ctg498.9, evm.TU.ctg498.11
GO:0010106	0.0157924	0.187592	6	9	cellular response to iron ion starvation	biological_process	evm.TU.ctg1246.17, evm.TU.ctg475.10, evm.TU.ctg591.2, evm.TU.ctg596.3, evm.TU.ctg596.5, evm.TU.ctg778.2
GO:0016328	0.0157924	0.187592	6	9	lateral plasma membrane	cellular_component	evm.TU.ctg1052.87, evm.TU.ctg1053.1, evm.TU.ctg239.6, evm.TU.ctg383.2, evm.TU.ctg669.9, evm.TU.ctg670.5
GO:0035973	0.0157924	0.187592	6	9	aggrephagy	biological_process	evm.TU.ctg154.5, evm.TU.ctg157.2, evm.TU.ctg396.63, evm.TU.ctg542.58, evm.TU.ctg686.20, evm.TU.ctg695.1
GO:0045637	0.0157924	0.187592	6	9	regulation of myeloid cell differentiation	biological_process	evm.TU.ctg1477.109, evm.TU.ctg1477.113, evm.TU.ctg740.53, evm.TU.ctg740.55, evm.TU.ctg779.3, evm.TU.ctg961.2
GO:0047517	0.0157924	0.187592	6	9	1,4-beta-D-xylan synthase activity	molecular_function	evm.TU.ctg1150.2, evm.TU.ctg1497.97, evm.TU.ctg1497.99, evm.TU.ctg1502.89, evm.TU.ctg1502.92, evm.TU.ctg892.89
GO:0048489	0.0157924	0.187592	6	9	synaptic vesicle transport	biological_process	evm.TU.ctg32.27, evm.TU.ctg32.29, evm.TU.ctg32.33, evm.TU.ctg772.25, evm.TU.ctg772.27, evm.TU.ctg772.29
GO:0050803	0.0157924	0.187592	6	9	regulation of synapse structure or activity	biological_process	evm.TU.ctg1052.87, evm.TU.ctg1053.1, evm.TU.ctg415.13, evm.TU.ctg48.2, evm.TU.ctg856.1, evm.TU.ctg904.9
GO:0051668	0.0157924	0.187592	6	9	localization within membrane	biological_process	evm.TU.ctg1337.8, evm.TU.ctg1338.1, evm.TU.ctg1338.3, evm.TU.ctg798.161, evm.TU.ctg947.1, evm.TU.ctg947.3
GO:0060070	0.0157924	0.187592	6	9	canonical Wnt signaling pathway	biological_process	evm.TU.ctg1470.11, evm.TU.ctg437.56, evm.TU.ctg437.59, evm.TU.ctg513.58, evm.TU.ctg553.37, evm.TU.ctg560.69
GO:0097479	0.0157924	0.187592	6	9	synaptic vesicle localization	biological_process	evm.TU.ctg32.27, evm.TU.ctg32.29, evm.TU.ctg32.33, evm.TU.ctg772.25, evm.TU.ctg772.27, evm.TU.ctg772.29
GO:0097480	0.0157924	0.187592	6	9	establishment of synaptic vesicle localization	biological_process	evm.TU.ctg32.27, evm.TU.ctg32.29, evm.TU.ctg32.33, evm.TU.ctg772.25, evm.TU.ctg772.27, evm.TU.ctg772.29
GO:0006333	0.0158048	0.187592	17	38	chromatin assembly or disassembly	biological_process	evm.TU.ctg1097.16, evm.TU.ctg1133.77, evm.TU.ctg1215.37, evm.TU.ctg1221.64, evm.TU.ctg1221.65, evm.TU.ctg1377.11, evm.TU.ctg159.26, evm.TU.ctg159.28, evm.TU.ctg353.4, evm.TU.ctg518.13, evm.TU.ctg519.2, evm.TU.ctg546.5, evm.TU.ctg574.109, evm.TU.ctg574.110, evm.TU.ctg749.11, evm.TU.ctg863.88, evm.TU.ctg863.89
GO:0010380	0.0158048	0.187592	17	38	regulation of chlorophyll biosynthetic process	biological_process	evm.TU.ctg1040.3, evm.TU.ctg1055.10, evm.TU.ctg1056.3, evm.TU.ctg1218.32, evm.TU.ctg1316.46, evm.TU.ctg1316.48, evm.TU.ctg1432.38, evm.TU.ctg364.8, evm.TU.ctg609.1, evm.TU.ctg753.27, evm.TU.ctg755.1, evm.TU.ctg755.4, evm.TU.ctg756.4, evm.TU.ctg757.6, evm.TU.ctg836.2, evm.TU.ctg836.3, evm.TU.ctg981.5
GO:0019953	0.0164183	0.194662	62	178	sexual reproduction	biological_process	evm.TU.ctg1047.2, evm.TU.ctg1052.87, evm.TU.ctg1053.1, evm.TU.ctg1093.1, evm.TU.ctg1094.5, evm.TU.ctg1095.78, evm.TU.ctg1095.80, evm.TU.ctg1095.81, evm.TU.ctg1095.82, evm.TU.ctg1095.83, evm.TU.ctg1132.46, evm.TU.ctg1188.100, evm.TU.ctg1210.21, evm.TU.ctg1211.1, evm.TU.ctg1259.36, evm.TU.ctg1259.37, evm.TU.ctg1259.39, evm.TU.ctg1259.40, evm.TU.ctg1263.46, evm.TU.ctg1299.13, evm.TU.ctg1312.11, evm.…
GO:0016109	0.0167636	0.198108	13	27	tetraterpenoid biosynthetic process	biological_process	evm.TU.ctg1218.3, evm.TU.ctg1285.14, evm.TU.ctg1304.57, evm.TU.ctg1385.5, evm.TU.ctg227.14, evm.TU.ctg477.33, evm.TU.ctg477.37, evm.TU.ctg516.38, evm.TU.ctg53.51, evm.TU.ctg625.15, evm.TU.ctg625.20, evm.TU.ctg786.34, evm.TU.ctg981.33
GO:0016117	0.0167636	0.198108	13	27	carotenoid biosynthetic process	biological_process	evm.TU.ctg1218.3, evm.TU.ctg1285.14, evm.TU.ctg1304.57, evm.TU.ctg1385.5, evm.TU.ctg227.14, evm.TU.ctg477.33, evm.TU.ctg477.37, evm.TU.ctg516.38, evm.TU.ctg53.51, evm.TU.ctg625.15, evm.TU.ctg625.20, evm.TU.ctg786.34, evm.TU.ctg981.33
GO:0043647	0.0167636	0.198108	13	27	inositol phosphate metabolic process	biological_process	evm.TU.ctg1194.37, evm.TU.ctg1471.3, evm.TU.ctg241.61, evm.TU.ctg606.38, evm.TU.ctg606.41, evm.TU.ctg648.93, evm.TU.ctg648.94, evm.TU.ctg648.95, evm.TU.ctg648.96, evm.TU.ctg648.97, evm.TU.ctg957.57, evm.TU.ctg999.62, evm.TU.ctg999.66
GO:0016881	0.0169873	0.200318	10	19	acid-amino acid ligase activity	molecular_function	evm.TU.ctg1077.11, evm.TU.ctg1077.13, evm.TU.ctg1300.10, evm.TU.ctg1300.23, evm.TU.ctg1300.27, evm.TU.ctg221.7, evm.TU.ctg221.9, evm.TU.ctg221.10, evm.TU.ctg53.2, evm.TU.ctg701.2
GO:0030155	0.0169873	0.200318	10	19	regulation of cell adhesion	biological_process	evm.TU.ctg1270.16, evm.TU.ctg1270.21, evm.TU.ctg1270.26, evm.TU.ctg239.6, evm.TU.ctg37.39, evm.TU.ctg37.41, evm.TU.ctg383.2, evm.TU.ctg669.9, evm.TU.ctg670.5, evm.TU.ctg716.55
GO:0010154	0.0172758	0.203499	221	716	fruit development	biological_process	evm.TU.ctg1024.101, evm.TU.ctg1034.1, evm.TU.ctg1037.13, evm.TU.ctg1042.128, evm.TU.ctg1042.131, evm.TU.ctg1043.6, evm.TU.ctg1063.4, evm.TU.ctg1077.11, evm.TU.ctg1077.13, evm.TU.ctg1082.4, evm.TU.ctg1086.23, evm.TU.ctg1103.3, evm.TU.ctg1116.2, evm.TU.ctg111.5, evm.TU.ctg1132.37, evm.TU.ctg1133.35, evm.TU.ctg1135.10, evm.TU.ctg113.21, evm.TU.ctg1143.2, evm.TU.ctg1145.5, evm.TU.ctg114.36, evm.TU.ct…
GO:0002683	0.0173587	0.204256	20	47	negative regulation of immune system process	biological_process	evm.TU.ctg1088.1, evm.TU.ctg1092.6, evm.TU.ctg1225.5, evm.TU.ctg1477.109, evm.TU.ctg1477.113, evm.TU.ctg1485.37, evm.TU.ctg233.90, evm.TU.ctg368.299, evm.TU.ctg436.69, evm.TU.ctg438.1, evm.TU.ctg498.6, evm.TU.ctg498.7, evm.TU.ctg498.9, evm.TU.ctg498.11, evm.TU.ctg682.21, evm.TU.ctg682.26, evm.TU.ctg740.53, evm.TU.ctg740.55, evm.TU.ctg871.72, evm.TU.ctg893.15
GO:0006833	0.0176514	0.207252	21	50	water transport	biological_process	evm.TU.ctg102.14, evm.TU.ctg1042.128, evm.TU.ctg1042.131, evm.TU.ctg1334.40, evm.TU.ctg1334.41, evm.TU.ctg1364.233, evm.TU.ctg1364.234, evm.TU.ctg1505.21, evm.TU.ctg1505.26, evm.TU.ctg182.7, evm.TU.ctg270.4, evm.TU.ctg533.4, evm.TU.ctg574.172, evm.TU.ctg634.33, evm.TU.ctg716.55, evm.TU.ctg767.10, evm.TU.ctg767.13, evm.TU.ctg767.16, evm.TU.ctg767.17, evm.TU.ctg768.2, evm.TU.ctg884.19
GO:0042044	0.0176514	0.207252	21	50	fluid transport	biological_process	evm.TU.ctg102.14, evm.TU.ctg1042.128, evm.TU.ctg1042.131, evm.TU.ctg1334.40, evm.TU.ctg1334.41, evm.TU.ctg1364.233, evm.TU.ctg1364.234, evm.TU.ctg1505.21, evm.TU.ctg1505.26, evm.TU.ctg182.7, evm.TU.ctg270.4, evm.TU.ctg533.4, evm.TU.ctg574.172, evm.TU.ctg634.33, evm.TU.ctg716.55, evm.TU.ctg767.10, evm.TU.ctg767.13, evm.TU.ctg767.16, evm.TU.ctg767.17, evm.TU.ctg768.2, evm.TU.ctg884.19
GO:0048856	0.0177528	0.208218	806	2784	anatomical structure development	biological_process	evm.TU.ctg1001.7, evm.TU.ctg1004.6, evm.TU.ctg1004.7, evm.TU.ctg1005.24, evm.TU.ctg1007.7, evm.TU.ctg1007.40, evm.TU.ctg1007.42, evm.TU.ctg100.92, evm.TU.ctg100.97, evm.TU.ctg1010.1, evm.TU.ctg1010.20, evm.TU.ctg1021.11, evm.TU.ctg1021.14, evm.TU.ctg1022.6, evm.TU.ctg1022.7, evm.TU.ctg1024.101, evm.TU.ctg1026.7, evm.TU.ctg1034.1, evm.TU.ctg1035.1, evm.TU.ctg1037.13, evm.TU.ctg1038.3, evm.TU.ctg10…
GO:1904062	0.0178545	0.208725	22	53	regulation of cation transmembrane transport	biological_process	evm.TU.ctg1059.35, evm.TU.ctg1165.17, evm.TU.ctg1165.22, evm.TU.ctg1275.45, evm.TU.ctg1473.8, evm.TU.ctg239.6, evm.TU.ctg300.2, evm.TU.ctg300.18, evm.TU.ctg383.2, evm.TU.ctg427.122, evm.TU.ctg427.132, evm.TU.ctg445.13, evm.TU.ctg669.9, evm.TU.ctg670.5, evm.TU.ctg697.20, evm.TU.ctg716.50, evm.TU.ctg730.7, evm.TU.ctg822.33, evm.TU.ctg822.66, evm.TU.ctg917.15, evm.TU.ctg917.25, evm.TU.ctg996.1
GO:0009834	0.0178882	0.208725	27	68	plant-type secondary cell wall biogenesis	biological_process	evm.TU.ctg1042.142, evm.TU.ctg1150.2, evm.TU.ctg1195.1, evm.TU.ctg1195.2, evm.TU.ctg1195.4, evm.TU.ctg120.8, evm.TU.ctg120.9, evm.TU.ctg120.10, evm.TU.ctg120.11, evm.TU.ctg120.12, evm.TU.ctg120.13, evm.TU.ctg120.16, evm.TU.ctg1263.49, evm.TU.ctg1386.9, evm.TU.ctg1497.97, evm.TU.ctg1497.99, evm.TU.ctg1502.89, evm.TU.ctg1502.92, evm.TU.ctg229.12, evm.TU.ctg270.19, evm.TU.ctg28.9, evm.TU.ctg368.274,…
GO:0030599	0.0178882	0.208725	27	68	pectinesterase activity	molecular_function	evm.TU.ctg1004.2, evm.TU.ctg1024.105, evm.TU.ctg1024.108, evm.TU.ctg1024.110, evm.TU.ctg1044.37, evm.TU.ctg1062.64, evm.TU.ctg1239.39, evm.TU.ctg1239.41, evm.TU.ctg1307.13, evm.TU.ctg1307.16, evm.TU.ctg1371.53, evm.TU.ctg1373.68, evm.TU.ctg1373.70, evm.TU.ctg1438.43, evm.TU.ctg1438.44, evm.TU.ctg1438.47, evm.TU.ctg333.89, evm.TU.ctg386.29, evm.TU.ctg393.42, evm.TU.ctg393.50, evm.TU.ctg397.5, evm.…
GO:0009938	0.0179301	0.208725	8	14	negative regulation of gibberellic acid mediated signaling pathway	biological_process	evm.TU.ctg1046.11, evm.TU.ctg1132.41, evm.TU.ctg1218.32, evm.TU.ctg176.2, evm.TU.ctg549.12, evm.TU.ctg611.18, evm.TU.ctg834.40, evm.TU.ctg981.5
GO:0019320	0.0179301	0.208725	8	14	hexose catabolic process	biological_process	evm.TU.ctg1044.39, evm.TU.ctg118.22, evm.TU.ctg118.27, evm.TU.ctg1372.92, evm.TU.ctg749.48, evm.TU.ctg749.49, evm.TU.ctg749.50, evm.TU.ctg834.26
GO:0046365	0.0179301	0.208725	8	14	monosaccharide catabolic process	biological_process	evm.TU.ctg1044.39, evm.TU.ctg118.22, evm.TU.ctg118.27, evm.TU.ctg1372.92, evm.TU.ctg749.48, evm.TU.ctg749.49, evm.TU.ctg749.50, evm.TU.ctg834.26
GO:0090447	0.0179301	0.208725	8	14	glycerol-3-phosphate 2-O-acyltransferase activity	molecular_function	evm.TU.ctg38.5, evm.TU.ctg946.25, evm.TU.ctg959.3, evm.TU.ctg960.20, evm.TU.ctg960.21, evm.TU.ctg960.23, evm.TU.ctg960.24, evm.TU.ctg960.26
GO:0043068	0.0180359	0.209523	25	62	positive regulation of programmed cell death	biological_process	evm.TU.ctg1264.27, evm.TU.ctg1422.146, evm.TU.ctg1422.147, evm.TU.ctg1455.154, evm.TU.ctg1455.156, evm.TU.ctg1455.159, evm.TU.ctg1455.163, evm.TU.ctg1455.164, evm.TU.ctg1455.166, evm.TU.ctg1460.27, evm.TU.ctg1460.34, evm.TU.ctg1460.35, evm.TU.ctg1460.41, evm.TU.ctg1461.3, evm.TU.ctg1477.109, evm.TU.ctg1477.113, evm.TU.ctg1507.63, evm.TU.ctg1507.66, evm.TU.ctg1507.68, evm.TU.ctg1507.73, evm.TU.ctg…
GO:0006623	0.0180371	0.209523	24	59	protein targeting to vacuole	biological_process	evm.TU.ctg116.160, evm.TU.ctg1239.32, evm.TU.ctg1351.1, evm.TU.ctg1373.79, evm.TU.ctg1455.180, evm.TU.ctg1455.181, evm.TU.ctg1455.183, evm.TU.ctg1455.185, evm.TU.ctg1455.186, evm.TU.ctg1455.227, evm.TU.ctg1507.87, evm.TU.ctg1507.88, evm.TU.ctg1507.89, evm.TU.ctg1507.90, evm.TU.ctg1507.92, evm.TU.ctg1507.93, evm.TU.ctg1507.99, evm.TU.ctg296.39, evm.TU.ctg303.1, evm.TU.ctg795.6, evm.TU.ctg826.59, e…
GO:0006096	0.0181941	0.210449	14	30	glycolytic process	biological_process	evm.TU.ctg1094.3, evm.TU.ctg1191.29, evm.TU.ctg1302.1, evm.TU.ctg1302.2, evm.TU.ctg1302.5, evm.TU.ctg1303.4, evm.TU.ctg1303.6, evm.TU.ctg1499.2, evm.TU.ctg224.11, evm.TU.ctg562.18, evm.TU.ctg562.21, evm.TU.ctg569.31, evm.TU.ctg626.42, evm.TU.ctg91.30
GO:0006757	0.0181941	0.210449	14	30	ATP generation from ADP	biological_process	evm.TU.ctg1094.3, evm.TU.ctg1191.29, evm.TU.ctg1302.1, evm.TU.ctg1302.2, evm.TU.ctg1302.5, evm.TU.ctg1303.4, evm.TU.ctg1303.6, evm.TU.ctg1499.2, evm.TU.ctg224.11, evm.TU.ctg562.18, evm.TU.ctg562.21, evm.TU.ctg569.31, evm.TU.ctg626.42, evm.TU.ctg91.30
GO:0009055	0.0181941	0.210449	14	30	electron transfer activity	molecular_function	evm.TU.ctg1156.4, evm.TU.ctg1270.3, evm.TU.ctg1271.13, evm.TU.ctg1392.6, evm.TU.ctg1395.8, evm.TU.ctg1423.3, evm.TU.ctg1423.4, evm.TU.ctg1485.45, evm.TU.ctg1485.48, evm.TU.ctg459.214, evm.TU.ctg474.33, evm.TU.ctg561.85, evm.TU.ctg819.2, evm.TU.ctg969.57
GO:0042866	0.0181941	0.210449	14	30	pyruvate biosynthetic process	biological_process	evm.TU.ctg1094.3, evm.TU.ctg1191.29, evm.TU.ctg1302.1, evm.TU.ctg1302.2, evm.TU.ctg1302.5, evm.TU.ctg1303.4, evm.TU.ctg1303.6, evm.TU.ctg1499.2, evm.TU.ctg224.11, evm.TU.ctg562.18, evm.TU.ctg562.21, evm.TU.ctg569.31, evm.TU.ctg626.42, evm.TU.ctg91.30
GO:0043207	0.0184408	0.210642	349	1163	response to external biotic stimulus	biological_process	evm.TU.ctg1004.7, evm.TU.ctg1007.7, evm.TU.ctg100.92, evm.TU.ctg1010.87, evm.TU.ctg1024.105, evm.TU.ctg1024.108, evm.TU.ctg1024.110, evm.TU.ctg1026.7, evm.TU.ctg1026.8, evm.TU.ctg1036.33, evm.TU.ctg1038.3, evm.TU.ctg1043.35, evm.TU.ctg1051.4, evm.TU.ctg1052.61, evm.TU.ctg1066.53, evm.TU.ctg1068.83, evm.TU.ctg1069.27, evm.TU.ctg1075.119, evm.TU.ctg1075.120, evm.TU.ctg1075.127, evm.TU.ctg1088.1, ev…
GO:0030234	0.0187533	0.210642	86	258	enzyme regulator activity	molecular_function	evm.TU.ctg1004.2, evm.TU.ctg1012.5, evm.TU.ctg1014.3, evm.TU.ctg1015.63, evm.TU.ctg1024.105, evm.TU.ctg1024.108, evm.TU.ctg1024.110, evm.TU.ctg1029.94, evm.TU.ctg102.14, evm.TU.ctg1044.37, evm.TU.ctg1046.13, evm.TU.ctg1046.14, evm.TU.ctg1062.64, evm.TU.ctg1151.24, evm.TU.ctg1151.26, evm.TU.ctg1239.24, evm.TU.ctg1239.39, evm.TU.ctg1239.41, evm.TU.ctg1257.104, evm.TU.ctg1270.16, evm.TU.ctg1270.21, …
GO:0000354	0.0191289	0.210642	5	7	cis assembly of pre-catalytic spliceosome	biological_process	evm.TU.ctg385.14, evm.TU.ctg681.1, evm.TU.ctg681.2, evm.TU.ctg777.6, evm.TU.ctg820.152
GO:0002151	0.0191289	0.210642	5	7	G-quadruplex RNA binding	molecular_function	evm.TU.ctg1094.4, evm.TU.ctg1349.4, evm.TU.ctg1477.40, evm.TU.ctg569.32, evm.TU.ctg594.4
GO:0003995	0.0191289	0.210642	5	7	acyl-CoA dehydrogenase activity	molecular_function	evm.TU.ctg1143.35, evm.TU.ctg1143.37, evm.TU.ctg433.35, evm.TU.ctg434.1, evm.TU.ctg574.93
GO:0004526	0.0191289	0.210642	5	7	ribonuclease P activity	molecular_function	evm.TU.ctg177.2, evm.TU.ctg178.99, evm.TU.ctg43.16, evm.TU.ctg52.12, evm.TU.ctg660.2
GO:0007164	0.0191289	0.210642	5	7	establishment of tissue polarity	biological_process	evm.TU.ctg1052.87, evm.TU.ctg1053.1, evm.TU.ctg222.38, evm.TU.ctg257.2, evm.TU.ctg38.9
GO:0008138	0.0191289	0.210642	5	7	protein tyrosine/serine/threonine phosphatase activity	molecular_function	evm.TU.ctg171.14, evm.TU.ctg381.11, evm.TU.ctg430.2, evm.TU.ctg435.5, evm.TU.ctg586.21
GO:0009660	0.0191289	0.210642	5	7	amyloplast organization	biological_process	evm.TU.ctg1470.36, evm.TU.ctg1470.37, evm.TU.ctg1470.44, evm.TU.ctg1470.57, evm.TU.ctg1470.62
GO:0010098	0.0191289	0.210642	5	7	suspensor development	biological_process	evm.TU.ctg186.4, evm.TU.ctg186.6, evm.TU.ctg615.3, evm.TU.ctg615.6, evm.TU.ctg615.23
GO:0015148	0.0191289	0.210642	5	7	D-xylose transmembrane transporter activity	molecular_function	evm.TU.ctg1007.40, evm.TU.ctg1007.42, evm.TU.ctg1010.1, evm.TU.ctg1126.1, evm.TU.ctg1126.3
GO:0015575	0.0191289	0.210642	5	7	mannitol transmembrane transporter activity	molecular_function	evm.TU.ctg1007.40, evm.TU.ctg1007.42, evm.TU.ctg1010.1, evm.TU.ctg1126.1, evm.TU.ctg1126.3
GO:0015576	0.0191289	0.210642	5	7	sorbitol transmembrane transporter activity	molecular_function	evm.TU.ctg1007.40, evm.TU.ctg1007.42, evm.TU.ctg1010.1, evm.TU.ctg1126.1, evm.TU.ctg1126.3
GO:0015591	0.0191289	0.210642	5	7	D-ribose transmembrane transporter activity	molecular_function	evm.TU.ctg1007.40, evm.TU.ctg1007.42, evm.TU.ctg1010.1, evm.TU.ctg1126.1, evm.TU.ctg1126.3
GO:0015752	0.0191289	0.210642	5	7	D-ribose transmembrane transport	biological_process	evm.TU.ctg1007.40, evm.TU.ctg1007.42, evm.TU.ctg1010.1, evm.TU.ctg1126.1, evm.TU.ctg1126.3
GO:0015753	0.0191289	0.210642	5	7	D-xylose transmembrane transport	biological_process	evm.TU.ctg1007.40, evm.TU.ctg1007.42, evm.TU.ctg1010.1, evm.TU.ctg1126.1, evm.TU.ctg1126.3
GO:0015795	0.0191289	0.210642	5	7	sorbitol transport	biological_process	evm.TU.ctg1007.40, evm.TU.ctg1007.42, evm.TU.ctg1010.1, evm.TU.ctg1126.1, evm.TU.ctg1126.3
GO:0015797	0.0191289	0.210642	5	7	mannitol transport	biological_process	evm.TU.ctg1007.40, evm.TU.ctg1007.42, evm.TU.ctg1010.1, evm.TU.ctg1126.1, evm.TU.ctg1126.3
GO:0016435	0.0191289	0.210642	5	7	rRNA (guanine) methyltransferase activity	molecular_function	evm.TU.ctg1051.1, evm.TU.ctg1335.10, evm.TU.ctg1336.2, evm.TU.ctg1464.3, evm.TU.ctg936.36
GO:0030518	0.0191289	0.210642	5	7	intracellular steroid hormone receptor signaling pathway	biological_process	evm.TU.ctg1256.42, evm.TU.ctg1256.43, evm.TU.ctg1286.73, evm.TU.ctg491.1, evm.TU.ctg974.103
GO:0032454	0.0191289	0.210642	5	7	histone demethylase activity (H3-K9 specific)	molecular_function	evm.TU.ctg1256.42, evm.TU.ctg1256.43, evm.TU.ctg491.1, evm.TU.ctg654.78, evm.TU.ctg974.103
GO:0043007	0.0191289	0.210642	5	7	maintenance of rDNA	biological_process	evm.TU.ctg45.13, evm.TU.ctg800.8, evm.TU.ctg800.17, evm.TU.ctg800.18, evm.TU.ctg800.27
GO:0051787	0.0191289	0.210642	5	7	misfolded protein binding	molecular_function	evm.TU.ctg1416.16, evm.TU.ctg1475.17, evm.TU.ctg398.15, evm.TU.ctg399.4, evm.TU.ctg440.15
GO:0061635	0.0191289	0.210642	5	7	regulation of protein complex stability	biological_process	evm.TU.ctg1416.16, evm.TU.ctg1475.17, evm.TU.ctg398.15, evm.TU.ctg399.4, evm.TU.ctg440.15
GO:0070180	0.0191289	0.210642	5	7	large ribosomal subunit rRNA binding	molecular_function	evm.TU.ctg1071.3, evm.TU.ctg1071.8, evm.TU.ctg1296.75, evm.TU.ctg286.12, evm.TU.ctg403.29
GO:0070182	0.0191289	0.210642	5	7	DNA polymerase binding	molecular_function	evm.TU.ctg1133.74, evm.TU.ctg144.5, evm.TU.ctg156.9, evm.TU.ctg159.23, evm.TU.ctg728.3
GO:0071629	0.0191289	0.210642	5	7	cytoplasm protein quality control by the ubiquitin-proteasome system	biological_process	evm.TU.ctg1416.16, evm.TU.ctg1475.17, evm.TU.ctg398.15, evm.TU.ctg399.4, evm.TU.ctg440.15
GO:0080117	0.0191289	0.210642	5	7	secondary growth	biological_process	evm.TU.ctg1224.106, evm.TU.ctg665.107, evm.TU.ctg713.110, evm.TU.ctg773.1, evm.TU.ctg887.4
GO:0080170	0.0191289	0.210642	5	7	hydrogen peroxide transmembrane transport	biological_process	evm.TU.ctg767.10, evm.TU.ctg767.13, evm.TU.ctg767.16, evm.TU.ctg767.17, evm.TU.ctg768.2
GO:0080190	0.0191289	0.210642	5	7	lateral growth	biological_process	evm.TU.ctg1224.106, evm.TU.ctg665.107, evm.TU.ctg713.110, evm.TU.ctg773.1, evm.TU.ctg887.4
GO:0090207	0.0191289	0.210642	5	7	regulation of triglyceride metabolic process	biological_process	evm.TU.ctg1034.1, evm.TU.ctg1037.13, evm.TU.ctg1239.7, evm.TU.ctg716.51, evm.TU.ctg730.6
GO:0090669	0.0191289	0.210642	5	7	telomerase RNA stabilization	biological_process	evm.TU.ctg1094.4, evm.TU.ctg1349.4, evm.TU.ctg1477.40, evm.TU.ctg569.32, evm.TU.ctg594.4
GO:1900871	0.0191289	0.210642	5	7	chloroplast mRNA modification	biological_process	evm.TU.ctg1161.3, evm.TU.ctg1180.5, evm.TU.ctg1180.8, evm.TU.ctg1181.2, evm.TU.ctg247.5
GO:1900140	0.0195261	0.210642	47	131	regulation of seedling development	biological_process	evm.TU.ctg1004.2, evm.TU.ctg1029.52, evm.TU.ctg1029.94, evm.TU.ctg1036.33, evm.TU.ctg1075.119, evm.TU.ctg1075.120, evm.TU.ctg1075.127, evm.TU.ctg1132.41, evm.TU.ctg1218.32, evm.TU.ctg126.2, evm.TU.ctg1.2, evm.TU.ctg1.5, evm.TU.ctg1.6, evm.TU.ctg1.7, evm.TU.ctg1364.237, evm.TU.ctg1364.248, evm.TU.ctg1364.249, evm.TU.ctg1364.250, evm.TU.ctg1493.91, evm.TU.ctg27.1, evm.TU.ctg27.3, evm.TU.ctg27.4, ev…
GO:0009922	0.0196636	0.210642	11	22	fatty acid elongase activity	molecular_function	evm.TU.ctg1010.67, evm.TU.ctg1263.74, evm.TU.ctg1266.2, evm.TU.ctg1266.3, evm.TU.ctg1269.72, evm.TU.ctg1269.74, evm.TU.ctg1269.76, evm.TU.ctg1269.77, evm.TU.ctg348.97, evm.TU.ctg348.101, evm.TU.ctg533.58
GO:0009165	0.0202757	0.210642	55	157	nucleotide biosynthetic process	biological_process	evm.TU.ctg1001.18, evm.TU.ctg1042.141, evm.TU.ctg1059.35, evm.TU.ctg1094.3, evm.TU.ctg1122.49, evm.TU.ctg1122.50, evm.TU.ctg1156.4, evm.TU.ctg1165.17, evm.TU.ctg1191.29, evm.TU.ctg1235.13, evm.TU.ctg1275.45, evm.TU.ctg1302.1, evm.TU.ctg1302.2, evm.TU.ctg1302.5, evm.TU.ctg1303.4, evm.TU.ctg1303.6, evm.TU.ctg1347.25, evm.TU.ctg1395.8, evm.TU.ctg1473.8, evm.TU.ctg1499.2, evm.TU.ctg152.4, evm.TU.ctg1…
GO:1901293	0.0202757	0.210642	55	157	nucleoside phosphate biosynthetic process	biological_process	evm.TU.ctg1001.18, evm.TU.ctg1042.141, evm.TU.ctg1059.35, evm.TU.ctg1094.3, evm.TU.ctg1122.49, evm.TU.ctg1122.50, evm.TU.ctg1156.4, evm.TU.ctg1165.17, evm.TU.ctg1191.29, evm.TU.ctg1235.13, evm.TU.ctg1275.45, evm.TU.ctg1302.1, evm.TU.ctg1302.2, evm.TU.ctg1302.5, evm.TU.ctg1303.4, evm.TU.ctg1303.6, evm.TU.ctg1347.25, evm.TU.ctg1395.8, evm.TU.ctg1473.8, evm.TU.ctg1499.2, evm.TU.ctg152.4, evm.TU.ctg1…
GO:0009695	0.0202959	0.210642	16	36	jasmonic acid biosynthetic process	biological_process	evm.TU.ctg1298.40, evm.TU.ctg1474.122, evm.TU.ctg362.67, evm.TU.ctg385.28, evm.TU.ctg385.33, evm.TU.ctg385.35, evm.TU.ctg385.49, evm.TU.ctg385.69, evm.TU.ctg385.73, evm.TU.ctg433.35, evm.TU.ctg434.1, evm.TU.ctg820.141, evm.TU.ctg820.142, evm.TU.ctg820.147, evm.TU.ctg820.148, evm.TU.ctg923.124
GO:0000920	0.0204104	0.210642	3	3	septum digestion after cytokinesis	biological_process	evm.TU.ctg1132.46, evm.TU.ctg212.59, evm.TU.ctg611.23
GO:0000936	0.0204104	0.210642	3	3	primary cell septum	cellular_component	evm.TU.ctg1132.46, evm.TU.ctg212.59, evm.TU.ctg611.23
GO:0001711	0.0204104	0.210642	3	3	endodermal cell fate commitment	biological_process	evm.TU.ctg1375.47, evm.TU.ctg522.39, evm.TU.ctg969.26
GO:0001726	0.0204104	0.210642	3	3	ruffle	cellular_component	evm.TU.ctg551.4, evm.TU.ctg808.58, evm.TU.ctg907.3
GO:0003958	0.0204104	0.210642	3	3	NADPH-hemoprotein reductase activity	molecular_function	evm.TU.ctg1239.12, evm.TU.ctg1399.11, evm.TU.ctg924.20
GO:0004048	0.0204104	0.210642	3	3	anthranilate phosphoribosyltransferase activity	molecular_function	evm.TU.ctg321.66, evm.TU.ctg409.19, evm.TU.ctg796.30
GO:0004049	0.0204104	0.210642	3	3	anthranilate synthase activity	molecular_function	evm.TU.ctg1035.4, evm.TU.ctg1036.8, evm.TU.ctg1185.33
GO:0004350	0.0204104	0.210642	3	3	glutamate-5-semialdehyde dehydrogenase activity	molecular_function	evm.TU.ctg221.3, evm.TU.ctg222.66, evm.TU.ctg493.4
GO:0004614	0.0204104	0.210642	3	3	phosphoglucomutase activity	molecular_function	evm.TU.ctg1044.39, evm.TU.ctg1372.92, evm.TU.ctg834.26
GO:0005937	0.0204104	0.210642	3	3	mating projection	cellular_component	evm.TU.ctg1132.46, evm.TU.ctg212.59, evm.TU.ctg611.23
GO:0006076	0.0204104	0.210642	3	3	(1->3)-beta-D-glucan catabolic process	biological_process	evm.TU.ctg1132.46, evm.TU.ctg212.59, evm.TU.ctg611.23
GO:0006449	0.0204104	0.210642	3	3	regulation of translational termination	biological_process	evm.TU.ctg111.5, evm.TU.ctg447.42, evm.TU.ctg956.33
GO:0008184	0.0204104	0.210642	3	3	glycogen phosphorylase activity	molecular_function	evm.TU.ctg1138.2, evm.TU.ctg583.10, evm.TU.ctg91.71
GO:0009783	0.0204104	0.210642	3	3	photosystem II antenna complex	cellular_component	evm.TU.ctg1469.5, evm.TU.ctg899.1, evm.TU.ctg899.5
GO:0010436	0.0204104	0.210642	3	3	carotenoid dioxygenase activity	molecular_function	evm.TU.ctg1487.16, evm.TU.ctg317.66, evm.TU.ctg318.7
GO:0010866	0.0204104	0.210642	3	3	regulation of triglyceride biosynthetic process	biological_process	evm.TU.ctg1239.7, evm.TU.ctg716.51, evm.TU.ctg730.6
GO:0014009	0.0204104	0.210642	3	3	glial cell proliferation	biological_process	evm.TU.ctg111.5, evm.TU.ctg447.42, evm.TU.ctg956.33
GO:0014010	0.0204104	0.210642	3	3	Schwann cell proliferation	biological_process	evm.TU.ctg111.5, evm.TU.ctg447.42, evm.TU.ctg956.33
GO:0014037	0.0204104	0.210642	3	3	Schwann cell differentiation	biological_process	evm.TU.ctg111.5, evm.TU.ctg447.42, evm.TU.ctg956.33
GO:0015578	0.0204104	0.210642	3	3	mannose transmembrane transporter activity	molecular_function	evm.TU.ctg368.95, evm.TU.ctg423.26, evm.TU.ctg900.4
GO:0015761	0.0204104	0.210642	3	3	mannose transmembrane transport	biological_process	evm.TU.ctg368.95, evm.TU.ctg423.26, evm.TU.ctg900.4
GO:0016906	0.0204104	0.210642	3	3	sterol 3-beta-glucosyltransferase activity	molecular_function	evm.TU.ctg266.3, evm.TU.ctg267.1, evm.TU.ctg267.3
GO:0018293	0.0204104	0.210642	3	3	protein-FAD linkage	biological_process	evm.TU.ctg1149.4, evm.TU.ctg1150.5, evm.TU.ctg4.48
GO:0030670	0.0204104	0.210642	3	3	phagocytic vesicle membrane	cellular_component	evm.TU.ctg1001.18, evm.TU.ctg185.36, evm.TU.ctg998.2
GO:0030994	0.0204104	0.210642	3	3	primary cell septum disassembly	biological_process	evm.TU.ctg1132.46, evm.TU.ctg212.59, evm.TU.ctg611.23
GO:0031164	0.0204104	0.210642	3	3	contractile vacuolar membrane	cellular_component	evm.TU.ctg1001.18, evm.TU.ctg185.36, evm.TU.ctg998.2
GO:0032587	0.0204104	0.210642	3	3	ruffle membrane	cellular_component	evm.TU.ctg551.4, evm.TU.ctg808.58, evm.TU.ctg907.3
GO:0033759	0.0204104	0.210642	3	3	flavone synthase activity	molecular_function	evm.TU.ctg150.29, evm.TU.ctg150.30, evm.TU.ctg298.22
GO:0034552	0.0204104	0.210642	3	3	respiratory chain complex II assembly	biological_process	evm.TU.ctg1149.4, evm.TU.ctg1150.5, evm.TU.ctg4.48
GO:0034553	0.0204104	0.210642	3	3	mitochondrial respiratory chain complex II assembly	biological_process	evm.TU.ctg1149.4, evm.TU.ctg1150.5, evm.TU.ctg4.48
GO:0034785	0.0204104	0.210642	3	3	salicylate 5-hydroxylase activity	molecular_function	evm.TU.ctg150.29, evm.TU.ctg150.30, evm.TU.ctg298.22
GO:0036261	0.0204104	0.210642	3	3	7-methylguanosine cap hypermethylation	biological_process	evm.TU.ctg1396.1, evm.TU.ctg1396.2, evm.TU.ctg861.5
GO:0043332	0.0204104	0.210642	3	3	mating projection tip	cellular_component	evm.TU.ctg1132.46, evm.TU.ctg212.59, evm.TU.ctg611.23
GO:0043988	0.0204104	0.210642	3	3	histone H3-S28 phosphorylation	biological_process	evm.TU.ctg351.26, evm.TU.ctg354.2, evm.TU.ctg801.56
GO:0044022	0.0204104	0.210642	3	3	histone kinase activity (H3-S28 specific)	molecular_function	evm.TU.ctg351.26, evm.TU.ctg354.2, evm.TU.ctg801.56
GO:0044457	0.0204104	0.210642	3	3	obsolete cell septum part	cellular_component	evm.TU.ctg1132.46, evm.TU.ctg212.59, evm.TU.ctg611.23
GO:0045549	0.0204104	0.210642	3	3	9-cis-epoxycarotenoid dioxygenase activity	molecular_function	evm.TU.ctg1487.16, evm.TU.ctg317.66, evm.TU.ctg318.7
GO:0047268	0.0204104	0.210642	3	3	galactinol-raffinose galactosyltransferase activity	molecular_function	evm.TU.ctg1469.42, evm.TU.ctg560.2, evm.TU.ctg713.192
GO:0050567	0.0204104	0.210642	3	3	glutaminyl-tRNA synthase (glutamine-hydrolyzing) activity	molecular_function	evm.TU.ctg1354.55, evm.TU.ctg542.35, evm.TU.ctg670.6
GO:0051275	0.0204104	0.210642	3	3	beta-glucan catabolic process	biological_process	evm.TU.ctg1132.46, evm.TU.ctg212.59, evm.TU.ctg611.23
GO:0051506	0.0204104	0.210642	3	3	ergosterol UDP-glucosyltransferase activity	molecular_function	evm.TU.ctg266.3, evm.TU.ctg267.1, evm.TU.ctg267.3
GO:0051507	0.0204104	0.210642	3	3	beta-sitosterol UDP-glucosyltransferase activity	molecular_function	evm.TU.ctg266.3, evm.TU.ctg267.1, evm.TU.ctg267.3
GO:0051508	0.0204104	0.210642	3	3	stigmasterol UDP-glucosyltransferase activity	molecular_function	evm.TU.ctg266.3, evm.TU.ctg267.1, evm.TU.ctg267.3
GO:0051509	0.0204104	0.210642	3	3	tomatidine UDP-glucosyltransferase activity	molecular_function	evm.TU.ctg266.3, evm.TU.ctg267.1, evm.TU.ctg267.3
GO:0051666	0.0204104	0.210642	3	3	actin cortical patch localization	biological_process	evm.TU.ctg551.4, evm.TU.ctg808.58, evm.TU.ctg907.3
GO:0055055	0.0204104	0.210642	3	3	D-glucose:proton symporter activity	molecular_function	evm.TU.ctg368.95, evm.TU.ctg423.26, evm.TU.ctg900.4
GO:0055056	0.0204104	0.210642	3	3	D-glucose transmembrane transporter activity	molecular_function	evm.TU.ctg368.95, evm.TU.ctg423.26, evm.TU.ctg900.4
GO:0060795	0.0204104	0.210642	3	3	cell fate commitment involved in formation of primary germ layer	biological_process	evm.TU.ctg1375.47, evm.TU.ctg522.39, evm.TU.ctg969.26
GO:0070530	0.0204104	0.210642	3	3	K63-linked polyubiquitin modification-dependent protein binding	molecular_function	evm.TU.ctg348.15, evm.TU.ctg348.16, evm.TU.ctg852.3
GO:0070681	0.0204104	0.210642	3	3	glutaminyl-tRNAGln biosynthesis via transamidation	biological_process	evm.TU.ctg1354.55, evm.TU.ctg542.35, evm.TU.ctg670.6
GO:0070871	0.0204104	0.210642	3	3	cell wall organization involved in conjugation with cellular fusion	biological_process	evm.TU.ctg1132.46, evm.TU.ctg212.59, evm.TU.ctg611.23
GO:0071164	0.0204104	0.210642	3	3	RNA trimethylguanosine synthase activity	molecular_function	evm.TU.ctg1396.1, evm.TU.ctg1396.2, evm.TU.ctg861.5
GO:0071853	0.0204104	0.210642	3	3	fungal-type cell wall disassembly	biological_process	evm.TU.ctg1132.46, evm.TU.ctg212.59, evm.TU.ctg611.23
GO:0080166	0.0204104	0.210642	3	3	stomium development	biological_process	evm.TU.ctg1220.6, evm.TU.ctg1223.1, evm.TU.ctg459.231
GO:0080184	0.0204104	0.210642	3	3	response to phenylpropanoid	biological_process	evm.TU.ctg1046.27, evm.TU.ctg1046.28, evm.TU.ctg835.12
GO:1900027	0.0204104	0.210642	3	3	regulation of ruffle assembly	biological_process	evm.TU.ctg551.4, evm.TU.ctg808.58, evm.TU.ctg907.3
GO:1901402	0.0204104	0.210642	3	3	negative regulation of tetrapyrrole metabolic process	biological_process	evm.TU.ctg1432.38, evm.TU.ctg609.1, evm.TU.ctg753.27
GO:1901464	0.0204104	0.210642	3	3	negative regulation of tetrapyrrole biosynthetic process	biological_process	evm.TU.ctg1432.38, evm.TU.ctg609.1, evm.TU.ctg753.27
GO:1901703	0.0204104	0.210642	3	3	protein localization involved in auxin polar transport	biological_process	evm.TU.ctg1239.7, evm.TU.ctg716.51, evm.TU.ctg730.6
GO:1902325	0.0204104	0.210642	3	3	negative regulation of chlorophyll biosynthetic process	biological_process	evm.TU.ctg1432.38, evm.TU.ctg609.1, evm.TU.ctg753.27
GO:1903730	0.0204104	0.210642	3	3	regulation of phosphatidate phosphatase activity	biological_process	evm.TU.ctg1239.7, evm.TU.ctg716.51, evm.TU.ctg730.6
GO:1904095	0.0204104	0.210642	3	3	negative regulation of endosperm development	biological_process	evm.TU.ctg1390.1, evm.TU.ctg744.6, evm.TU.ctg744.7
GO:1904541	0.0204104	0.210642	3	3	fungal-type cell wall disassembly involved in conjugation with cellular fusion	biological_process	evm.TU.ctg1132.46, evm.TU.ctg212.59, evm.TU.ctg611.23
GO:1990819	0.0204104	0.210642	3	3	actin fusion focus	cellular_component	evm.TU.ctg1132.46, evm.TU.ctg212.59, evm.TU.ctg611.23
GO:2001279	0.0204104	0.210642	3	3	regulation of unsaturated fatty acid biosynthetic process	biological_process	evm.TU.ctg1390.1, evm.TU.ctg744.6, evm.TU.ctg744.7
GO:2001280	0.0204104	0.210642	3	3	positive regulation of unsaturated fatty acid biosynthetic process	biological_process	evm.TU.ctg1390.1, evm.TU.ctg744.6, evm.TU.ctg744.7
GO:0009968	0.0207542	0.210642	66	193	negative regulation of signal transduction	biological_process	evm.TU.ctg1026.7, evm.TU.ctg1046.11, evm.TU.ctg1106.9, evm.TU.ctg1112.2, evm.TU.ctg1116.47, evm.TU.ctg1116.63, evm.TU.ctg1116.67, evm.TU.ctg1132.41, evm.TU.ctg1173.8, evm.TU.ctg1173.10, evm.TU.ctg1207.41, evm.TU.ctg1218.32, evm.TU.ctg1225.5, evm.TU.ctg1265.74, evm.TU.ctg1347.14, evm.TU.ctg1347.21, evm.TU.ctg1386.15, evm.TU.ctg1444.1, evm.TU.ctg1444.2, evm.TU.ctg1446.6, evm.TU.ctg1447.18, evm.TU.c…
GO:0009062	0.0210296	0.210642	17	39	fatty acid catabolic process	biological_process	evm.TU.ctg1051.32, evm.TU.ctg1097.14, evm.TU.ctg1143.35, evm.TU.ctg1143.37, evm.TU.ctg1440.19, evm.TU.ctg1474.122, evm.TU.ctg1493.5, evm.TU.ctg237.2, evm.TU.ctg362.67, evm.TU.ctg433.35, evm.TU.ctg434.1, evm.TU.ctg574.93, evm.TU.ctg747.61, evm.TU.ctg747.62, evm.TU.ctg747.68, evm.TU.ctg747.71, evm.TU.ctg923.124
GO:0016620	0.0210296	0.210642	17	39	oxidoreductase activity, acting on the aldehyde or oxo group of donors, NAD or NADP as acceptor	molecular_function	evm.TU.ctg1065.8, evm.TU.ctg1096.18, evm.TU.ctg1204.2, evm.TU.ctg177.1, evm.TU.ctg177.4, evm.TU.ctg177.5, evm.TU.ctg178.98, evm.TU.ctg221.3, evm.TU.ctg222.66, evm.TU.ctg467.63, evm.TU.ctg493.4, evm.TU.ctg553.2, evm.TU.ctg660.1, evm.TU.ctg660.4, evm.TU.ctg733.93, evm.TU.ctg733.98, evm.TU.ctg822.85
GO:1901463	0.0210296	0.210642	17	39	regulation of tetrapyrrole biosynthetic process	biological_process	evm.TU.ctg1040.3, evm.TU.ctg1055.10, evm.TU.ctg1056.3, evm.TU.ctg1218.32, evm.TU.ctg1316.46, evm.TU.ctg1316.48, evm.TU.ctg1432.38, evm.TU.ctg364.8, evm.TU.ctg609.1, evm.TU.ctg753.27, evm.TU.ctg755.1, evm.TU.ctg755.4, evm.TU.ctg756.4, evm.TU.ctg757.6, evm.TU.ctg836.2, evm.TU.ctg836.3, evm.TU.ctg981.5
GO:0016101	0.0210441	0.210642	30	78	diterpenoid metabolic process	biological_process	evm.TU.ctg1024.134, evm.TU.ctg1112.2, evm.TU.ctg1244.28, evm.TU.ctg1244.30, evm.TU.ctg1244.31, evm.TU.ctg1267.1, evm.TU.ctg1268.6, evm.TU.ctg1279.2, evm.TU.ctg1474.116, evm.TU.ctg242.2, evm.TU.ctg242.6, evm.TU.ctg280.6, evm.TU.ctg288.34, evm.TU.ctg348.123, evm.TU.ctg383.6, evm.TU.ctg43.4, evm.TU.ctg499.62, evm.TU.ctg52.25, evm.TU.ctg52.36, evm.TU.ctg618.1, evm.TU.ctg620.1, evm.TU.ctg643.11, evm.T…
GO:0006066	0.0212426	0.210642	38	103	alcohol metabolic process	biological_process	evm.TU.ctg107.46, evm.TU.ctg1096.18, evm.TU.ctg1194.37, evm.TU.ctg1204.2, evm.TU.ctg1244.28, evm.TU.ctg1244.30, evm.TU.ctg1244.31, evm.TU.ctg1385.5, evm.TU.ctg1399.13, evm.TU.ctg1471.3, evm.TU.ctg1487.16, evm.TU.ctg1499.2, evm.TU.ctg224.11, evm.TU.ctg227.14, evm.TU.ctg241.61, evm.TU.ctg317.66, evm.TU.ctg317.135, evm.TU.ctg318.7, evm.TU.ctg387.3, evm.TU.ctg426.45, evm.TU.ctg52.36, evm.TU.ctg606.38…
GO:0000125	0.0217873	0.210642	4	5	PCAF complex	cellular_component	evm.TU.ctg1135.21, evm.TU.ctg121.2, evm.TU.ctg1443.23, evm.TU.ctg842.94
GO:0000798	0.0217873	0.210642	4	5	nuclear cohesin complex	cellular_component	evm.TU.ctg1095.35, evm.TU.ctg669.5, evm.TU.ctg670.2, evm.TU.ctg820.87
GO:0001516	0.0217873	0.210642	4	5	prostaglandin biosynthetic process	biological_process	evm.TU.ctg747.61, evm.TU.ctg747.62, evm.TU.ctg747.68, evm.TU.ctg747.71
GO:0003254	0.0217873	0.210642	4	5	regulation of membrane depolarization	biological_process	evm.TU.ctg239.6, evm.TU.ctg383.2, evm.TU.ctg669.9, evm.TU.ctg670.5
GO:0003883	0.0217873	0.210642	4	5	CTP synthase activity	molecular_function	evm.TU.ctg1042.141, evm.TU.ctg1122.49, evm.TU.ctg1122.50, evm.TU.ctg270.18
GO:0003919	0.0217873	0.210642	4	5	FMN adenylyltransferase activity	molecular_function	evm.TU.ctg1235.13, evm.TU.ctg164.12, evm.TU.ctg380.65, evm.TU.ctg632.12
GO:0004615	0.0217873	0.210642	4	5	phosphomannomutase activity	molecular_function	evm.TU.ctg1046.15, evm.TU.ctg1046.18, evm.TU.ctg835.2, evm.TU.ctg835.4
GO:0005950	0.0217873	0.210642	4	5	anthranilate synthase complex	cellular_component	evm.TU.ctg1035.4, evm.TU.ctg1036.8, evm.TU.ctg1185.33, evm.TU.ctg865.6
GO:0006241	0.0217873	0.210642	4	5	CTP biosynthetic process	biological_process	evm.TU.ctg1042.141, evm.TU.ctg1122.49, evm.TU.ctg1122.50, evm.TU.ctg270.18
GO:0007016	0.0217873	0.210642	4	5	obsolete cytoskeletal anchoring at plasma membrane	biological_process	evm.TU.ctg239.6, evm.TU.ctg383.2, evm.TU.ctg669.9, evm.TU.ctg670.5
GO:0007098	0.0217873	0.210642	4	5	centrosome cycle	biological_process	evm.TU.ctg1096.17, evm.TU.ctg1203.55, evm.TU.ctg40.51, evm.TU.ctg416.3
GO:0008275	0.0217873	0.210642	4	5	gamma-tubulin small complex	cellular_component	evm.TU.ctg1096.17, evm.TU.ctg1203.55, evm.TU.ctg1225.4, evm.TU.ctg893.16
GO:0008453	0.0217873	0.210642	4	5	alanine-glyoxylate transaminase activity	molecular_function	evm.TU.ctg1207.89, evm.TU.ctg1413.3, evm.TU.ctg536.2, evm.TU.ctg848.2
GO:0009208	0.0217873	0.210642	4	5	pyrimidine ribonucleoside triphosphate metabolic process	biological_process	evm.TU.ctg1042.141, evm.TU.ctg1122.49, evm.TU.ctg1122.50, evm.TU.ctg270.18
GO:0009209	0.0217873	0.210642	4	5	pyrimidine ribonucleoside triphosphate biosynthetic process	biological_process	evm.TU.ctg1042.141, evm.TU.ctg1122.49, evm.TU.ctg1122.50, evm.TU.ctg270.18
GO:0010184	0.0217873	0.210642	4	5	cytokinin transport	biological_process	evm.TU.ctg1373.25, evm.TU.ctg1373.26, evm.TU.ctg1373.28, evm.TU.ctg957.115
GO:0010235	0.0217873	0.210642	4	5	guard mother cell cytokinesis	biological_process	evm.TU.ctg1477.109, evm.TU.ctg1477.113, evm.TU.ctg740.53, evm.TU.ctg740.55
GO:0010338	0.0217873	0.210642	4	5	leaf formation	biological_process	evm.TU.ctg1378.2, evm.TU.ctg1490.2, evm.TU.ctg418.2, evm.TU.ctg659.11
GO:0010649	0.0217873	0.210642	4	5	regulation of cell communication by electrical coupling	biological_process	evm.TU.ctg239.6, evm.TU.ctg383.2, evm.TU.ctg669.9, evm.TU.ctg670.5
GO:0010650	0.0217873	0.210642	4	5	positive regulation of cell communication by electrical coupling	biological_process	evm.TU.ctg239.6, evm.TU.ctg383.2, evm.TU.ctg669.9, evm.TU.ctg670.5
GO:0010765	0.0217873	0.210642	4	5	positive regulation of sodium ion transport	biological_process	evm.TU.ctg239.6, evm.TU.ctg383.2, evm.TU.ctg669.9, evm.TU.ctg670.5
GO:0015211	0.0217873	0.210642	4	5	purine nucleoside transmembrane transporter activity	molecular_function	evm.TU.ctg1373.25, evm.TU.ctg1373.26, evm.TU.ctg1373.28, evm.TU.ctg957.115
GO:0015860	0.0217873	0.210642	4	5	purine nucleoside transmembrane transport	biological_process	evm.TU.ctg1373.25, evm.TU.ctg1373.26, evm.TU.ctg1373.28, evm.TU.ctg957.115
GO:0016578	0.0217873	0.210642	4	5	histone deubiquitination	biological_process	evm.TU.ctg1135.21, evm.TU.ctg121.2, evm.TU.ctg1443.23, evm.TU.ctg842.94
GO:0019226	0.0217873	0.210642	4	5	transmission of nerve impulse	biological_process	evm.TU.ctg239.6, evm.TU.ctg383.2, evm.TU.ctg669.9, evm.TU.ctg670.5
GO:0019228	0.0217873	0.210642	4	5	neuronal action potential	biological_process	evm.TU.ctg239.6, evm.TU.ctg383.2, evm.TU.ctg669.9, evm.TU.ctg670.5
GO:0030124	0.0217873	0.210642	4	5	AP-4 adaptor complex	cellular_component	evm.TU.ctg1239.32, evm.TU.ctg1373.79, evm.TU.ctg606.52, evm.TU.ctg999.50
GO:0031112	0.0217873	0.210642	4	5	positive regulation of microtubule polymerization or depolymerization	biological_process	evm.TU.ctg1123.10, evm.TU.ctg1225.4, evm.TU.ctg498.22, evm.TU.ctg893.16
GO:0031113	0.0217873	0.210642	4	5	regulation of microtubule polymerization	biological_process	evm.TU.ctg1123.10, evm.TU.ctg1225.4, evm.TU.ctg498.22, evm.TU.ctg893.16
GO:0032365	0.0217873	0.210642	4	5	intracellular lipid transport	biological_process	evm.TU.ctg1249.108, evm.TU.ctg1354.2, evm.TU.ctg513.25, evm.TU.ctg670.193
GO:0033268	0.0217873	0.210642	4	5	node of Ranvier	cellular_component	evm.TU.ctg239.6, evm.TU.ctg383.2, evm.TU.ctg669.9, evm.TU.ctg670.5
GO:0034110	0.0217873	0.210642	4	5	regulation of homotypic cell-cell adhesion	biological_process	evm.TU.ctg239.6, evm.TU.ctg383.2, evm.TU.ctg669.9, evm.TU.ctg670.5
GO:0034112	0.0217873	0.210642	4	5	positive regulation of homotypic cell-cell adhesion	biological_process	evm.TU.ctg239.6, evm.TU.ctg383.2, evm.TU.ctg669.9, evm.TU.ctg670.5
GO:0034338	0.0217873	0.210642	4	5	short-chain carboxylesterase activity	molecular_function	evm.TU.ctg1026.8, evm.TU.ctg1170.2, evm.TU.ctg1171.10, evm.TU.ctg278.8
GO:0043100	0.0217873	0.210642	4	5	pyrimidine nucleobase salvage	biological_process	evm.TU.ctg1412.4, evm.TU.ctg1412.5, evm.TU.ctg396.1, evm.TU.ctg396.2
GO:0043194	0.0217873	0.210642	4	5	axon initial segment	cellular_component	evm.TU.ctg239.6, evm.TU.ctg383.2, evm.TU.ctg669.9, evm.TU.ctg670.5
GO:0043267	0.0217873	0.210642	4	5	negative regulation of potassium ion transport	biological_process	evm.TU.ctg239.6, evm.TU.ctg383.2, evm.TU.ctg669.9, evm.TU.ctg670.5
GO:0044091	0.0217873	0.210642	4	5	membrane biogenesis	biological_process	evm.TU.ctg239.6, evm.TU.ctg383.2, evm.TU.ctg669.9, evm.TU.ctg670.5
GO:0045552	0.0217873	0.210642	4	5	dihydrokaempferol 4-reductase activity	molecular_function	evm.TU.ctg606.19, evm.TU.ctg606.21, evm.TU.ctg999.76, evm.TU.ctg999.77
GO:0045760	0.0217873	0.210642	4	5	positive regulation of action potential	biological_process	evm.TU.ctg239.6, evm.TU.ctg383.2, evm.TU.ctg669.9, evm.TU.ctg670.5
GO:0045807	0.0217873	0.210642	4	5	positive regulation of endocytosis	biological_process	evm.TU.ctg1470.11, evm.TU.ctg37.39, evm.TU.ctg37.41, evm.TU.ctg560.69
GO:0045838	0.0217873	0.210642	4	5	positive regulation of membrane potential	biological_process	evm.TU.ctg239.6, evm.TU.ctg383.2, evm.TU.ctg669.9, evm.TU.ctg670.5
GO:0046036	0.0217873	0.210642	4	5	CTP metabolic process	biological_process	evm.TU.ctg1042.141, evm.TU.ctg1122.49, evm.TU.ctg1122.50, evm.TU.ctg270.18
GO:0046456	0.0217873	0.210642	4	5	icosanoid biosynthetic process	biological_process	evm.TU.ctg747.61, evm.TU.ctg747.62, evm.TU.ctg747.68, evm.TU.ctg747.71
GO:0046457	0.0217873	0.210642	4	5	prostanoid biosynthetic process	biological_process	evm.TU.ctg747.61, evm.TU.ctg747.62, evm.TU.ctg747.68, evm.TU.ctg747.71
GO:0048462	0.0217873	0.210642	4	5	carpel formation	biological_process	evm.TU.ctg1386.49, evm.TU.ctg227.8, evm.TU.ctg675.2, evm.TU.ctg975.24
GO:0048478	0.0217873	0.210642	4	5	replication fork protection	biological_process	evm.TU.ctg348.15, evm.TU.ctg348.16, evm.TU.ctg40.51, evm.TU.ctg416.3
GO:0051100	0.0217873	0.210642	4	5	negative regulation of binding	biological_process	evm.TU.ctg1477.109, evm.TU.ctg1477.113, evm.TU.ctg740.53, evm.TU.ctg740.55
GO:0051298	0.0217873	0.210642	4	5	centrosome duplication	biological_process	evm.TU.ctg1096.17, evm.TU.ctg1203.55, evm.TU.ctg40.51, evm.TU.ctg416.3
GO:0070615	0.0217873	0.210642	4	5	nucleosome-dependent ATPase activity	molecular_function	evm.TU.ctg1097.16, evm.TU.ctg1210.21, evm.TU.ctg1211.1, evm.TU.ctg1299.13
GO:0071709	0.0217873	0.210642	4	5	membrane assembly	biological_process	evm.TU.ctg239.6, evm.TU.ctg383.2, evm.TU.ctg669.9, evm.TU.ctg670.5
GO:0090313	0.0217873	0.210642	4	5	regulation of protein targeting to membrane	biological_process	evm.TU.ctg239.6, evm.TU.ctg383.2, evm.TU.ctg669.9, evm.TU.ctg670.5
GO:0090314	0.0217873	0.210642	4	5	positive regulation of protein targeting to membrane	biological_process	evm.TU.ctg239.6, evm.TU.ctg383.2, evm.TU.ctg669.9, evm.TU.ctg670.5
GO:0098902	0.0217873	0.210642	4	5	regulation of membrane depolarization during action potential	biological_process	evm.TU.ctg239.6, evm.TU.ctg383.2, evm.TU.ctg669.9, evm.TU.ctg670.5
GO:1900825	0.0217873	0.210642	4	5	regulation of membrane depolarization during cardiac muscle cell action potential	biological_process	evm.TU.ctg239.6, evm.TU.ctg383.2, evm.TU.ctg669.9, evm.TU.ctg670.5
GO:1900827	0.0217873	0.210642	4	5	positive regulation of membrane depolarization during cardiac muscle cell action potential	biological_process	evm.TU.ctg239.6, evm.TU.ctg383.2, evm.TU.ctg669.9, evm.TU.ctg670.5
GO:1901017	0.0217873	0.210642	4	5	negative regulation of potassium ion transmembrane transporter activity	biological_process	evm.TU.ctg239.6, evm.TU.ctg383.2, evm.TU.ctg669.9, evm.TU.ctg670.5
GO:1901380	0.0217873	0.210642	4	5	negative regulation of potassium ion transmembrane transport	biological_process	evm.TU.ctg239.6, evm.TU.ctg383.2, evm.TU.ctg669.9, evm.TU.ctg670.5
GO:1902175	0.0217873	0.210642	4	5	regulation of oxidative stress-induced intrinsic apoptotic signaling pathway	biological_process	evm.TU.ctg1477.109, evm.TU.ctg1477.113, evm.TU.ctg740.53, evm.TU.ctg740.55
GO:1902259	0.0217873	0.210642	4	5	regulation of delayed rectifier potassium channel activity	biological_process	evm.TU.ctg239.6, evm.TU.ctg383.2, evm.TU.ctg669.9, evm.TU.ctg670.5
GO:1902260	0.0217873	0.210642	4	5	negative regulation of delayed rectifier potassium channel activity	biological_process	evm.TU.ctg239.6, evm.TU.ctg383.2, evm.TU.ctg669.9, evm.TU.ctg670.5
GO:1902305	0.0217873	0.210642	4	5	regulation of sodium ion transmembrane transport	biological_process	evm.TU.ctg239.6, evm.TU.ctg383.2, evm.TU.ctg669.9, evm.TU.ctg670.5
GO:1902307	0.0217873	0.210642	4	5	positive regulation of sodium ion transmembrane transport	biological_process	evm.TU.ctg239.6, evm.TU.ctg383.2, evm.TU.ctg669.9, evm.TU.ctg670.5
GO:1902932	0.0217873	0.210642	4	5	positive regulation of alcohol biosynthetic process	biological_process	evm.TU.ctg1055.10, evm.TU.ctg1056.3, evm.TU.ctg209.17, evm.TU.ctg611.44
GO:1903146	0.0217873	0.210642	4	5	regulation of autophagy of mitochondrion	biological_process	evm.TU.ctg1477.109, evm.TU.ctg1477.113, evm.TU.ctg740.53, evm.TU.ctg740.55
GO:1903209	0.0217873	0.210642	4	5	positive regulation of oxidative stress-induced cell death	biological_process	evm.TU.ctg1477.109, evm.TU.ctg1477.113, evm.TU.ctg740.53, evm.TU.ctg740.55
GO:1903214	0.0217873	0.210642	4	5	regulation of protein targeting to mitochondrion	biological_process	evm.TU.ctg1477.109, evm.TU.ctg1477.113, evm.TU.ctg740.53, evm.TU.ctg740.55
GO:1903747	0.0217873	0.210642	4	5	regulation of establishment of protein localization to mitochondrion	biological_process	evm.TU.ctg1477.109, evm.TU.ctg1477.113, evm.TU.ctg740.53, evm.TU.ctg740.55
GO:1903749	0.0217873	0.210642	4	5	positive regulation of establishment of protein localization to mitochondrion	biological_process	evm.TU.ctg1477.109, evm.TU.ctg1477.113, evm.TU.ctg740.53, evm.TU.ctg740.55
GO:1903817	0.0217873	0.210642	4	5	negative regulation of voltage-gated potassium channel activity	biological_process	evm.TU.ctg239.6, evm.TU.ctg383.2, evm.TU.ctg669.9, evm.TU.ctg670.5
GO:1903955	0.0217873	0.210642	4	5	positive regulation of protein targeting to mitochondrion	biological_process	evm.TU.ctg1477.109, evm.TU.ctg1477.113, evm.TU.ctg740.53, evm.TU.ctg740.55
GO:1904181	0.0217873	0.210642	4	5	positive regulation of membrane depolarization	biological_process	evm.TU.ctg239.6, evm.TU.ctg383.2, evm.TU.ctg669.9, evm.TU.ctg670.5
GO:1905328	0.0217873	0.210642	4	5	plant septum development	biological_process	evm.TU.ctg1386.49, evm.TU.ctg227.8, evm.TU.ctg675.2, evm.TU.ctg975.24
GO:2000649	0.0217873	0.210642	4	5	regulation of sodium ion transmembrane transporter activity	biological_process	evm.TU.ctg239.6, evm.TU.ctg383.2, evm.TU.ctg669.9, evm.TU.ctg670.5
GO:2000651	0.0217873	0.210642	4	5	positive regulation of sodium ion transmembrane transporter activity	biological_process	evm.TU.ctg239.6, evm.TU.ctg383.2, evm.TU.ctg669.9, evm.TU.ctg670.5
GO:0008272	0.0218528	0.210716	12	25	sulfate transport	biological_process	evm.TU.ctg1239.42, evm.TU.ctg1373.66, evm.TU.ctg1373.67, evm.TU.ctg1422.181, evm.TU.ctg299.24, evm.TU.ctg381.5, evm.TU.ctg388.2, evm.TU.ctg42.6, evm.TU.ctg586.16, evm.TU.ctg599.8, evm.TU.ctg725.40, evm.TU.ctg791.10
GO:0016790	0.0218528	0.210716	12	25	thiolester hydrolase activity	molecular_function	evm.TU.ctg1021.14, evm.TU.ctg1026.8, evm.TU.ctg1172.13, evm.TU.ctg171.13, evm.TU.ctg197.3, evm.TU.ctg278.8, evm.TU.ctg430.3, evm.TU.ctg430.4, evm.TU.ctg435.6, evm.TU.ctg435.7, evm.TU.ctg665.7, evm.TU.ctg994.2
GO:0030855	0.0218528	0.210716	12	25	epithelial cell differentiation	biological_process	evm.TU.ctg1052.87, evm.TU.ctg1053.1, evm.TU.ctg1135.21, evm.TU.ctg121.2, evm.TU.ctg1443.23, evm.TU.ctg150.32, evm.TU.ctg298.20, evm.TU.ctg498.6, evm.TU.ctg498.7, evm.TU.ctg498.9, evm.TU.ctg498.11, evm.TU.ctg842.94
GO:0034765	0.0219084	0.210878	27	69	regulation of ion transmembrane transport	biological_process	evm.TU.ctg1059.35, evm.TU.ctg1165.17, evm.TU.ctg1165.22, evm.TU.ctg1275.45, evm.TU.ctg1334.54, evm.TU.ctg143.4, evm.TU.ctg143.7, evm.TU.ctg143.8, evm.TU.ctg1473.8, evm.TU.ctg239.6, evm.TU.ctg300.2, evm.TU.ctg300.18, evm.TU.ctg383.2, evm.TU.ctg427.122, evm.TU.ctg427.132, evm.TU.ctg445.13, evm.TU.ctg669.9, evm.TU.ctg670.5, evm.TU.ctg697.20, evm.TU.ctg716.50, evm.TU.ctg730.7, evm.TU.ctg749.39, evm.T…
GO:0060627	0.0219084	0.210878	27	69	regulation of vesicle-mediated transport	biological_process	evm.TU.ctg1014.3, evm.TU.ctg1015.63, evm.TU.ctg1052.87, evm.TU.ctg1053.1, evm.TU.ctg1161.30, evm.TU.ctg1257.104, evm.TU.ctg1403.4, evm.TU.ctg1470.11, evm.TU.ctg1486.3, evm.TU.ctg154.5, evm.TU.ctg157.2, evm.TU.ctg191.6, evm.TU.ctg222.38, evm.TU.ctg251.29, evm.TU.ctg37.39, evm.TU.ctg37.41, evm.TU.ctg396.63, evm.TU.ctg542.58, evm.TU.ctg560.69, evm.TU.ctg63.2, evm.TU.ctg665.89, evm.TU.ctg686.20, evm.…
GO:0003730	0.0219989	0.211003	19	45	mRNA 3'-UTR binding	molecular_function	evm.TU.ctg1043.4, evm.TU.ctg1099.170, evm.TU.ctg1115.22, evm.TU.ctg114.37, evm.TU.ctg116.16, evm.TU.ctg1385.1, evm.TU.ctg1479.49, evm.TU.ctg148.7, evm.TU.ctg227.11, evm.TU.ctg231.49, evm.TU.ctg298.4, evm.TU.ctg316.21, evm.TU.ctg387.12, evm.TU.ctg443.25, evm.TU.ctg464.108, evm.TU.ctg472.10, evm.TU.ctg483.17, evm.TU.ctg798.66, evm.TU.ctg900.78
GO:0006754	0.0219989	0.211003	19	45	ATP biosynthetic process	biological_process	evm.TU.ctg1001.18, evm.TU.ctg1094.3, evm.TU.ctg1156.4, evm.TU.ctg1191.29, evm.TU.ctg1302.1, evm.TU.ctg1302.2, evm.TU.ctg1302.5, evm.TU.ctg1303.4, evm.TU.ctg1303.6, evm.TU.ctg1395.8, evm.TU.ctg1499.2, evm.TU.ctg185.36, evm.TU.ctg224.11, evm.TU.ctg562.18, evm.TU.ctg562.21, evm.TU.ctg569.31, evm.TU.ctg626.42, evm.TU.ctg91.30, evm.TU.ctg998.2
GO:0031122	0.0219989	0.211003	19	45	cytoplasmic microtubule organization	biological_process	evm.TU.ctg1026.132, evm.TU.ctg1096.17, evm.TU.ctg1123.10, evm.TU.ctg1199.3, evm.TU.ctg1203.55, evm.TU.ctg1225.4, evm.TU.ctg1386.47, evm.TU.ctg1437.19, evm.TU.ctg227.6, evm.TU.ctg255.10, evm.TU.ctg344.3, evm.TU.ctg375.47, evm.TU.ctg498.22, evm.TU.ctg575.8, evm.TU.ctg576.1, evm.TU.ctg663.4, evm.TU.ctg736.2, evm.TU.ctg739.3, evm.TU.ctg893.16
GO:1901401	0.0219989	0.211003	19	45	regulation of tetrapyrrole metabolic process	biological_process	evm.TU.ctg1040.3, evm.TU.ctg1055.10, evm.TU.ctg1056.3, evm.TU.ctg1218.32, evm.TU.ctg1316.46, evm.TU.ctg1316.48, evm.TU.ctg1432.38, evm.TU.ctg364.8, evm.TU.ctg609.1, evm.TU.ctg753.27, evm.TU.ctg755.1, evm.TU.ctg755.4, evm.TU.ctg756.4, evm.TU.ctg757.6, evm.TU.ctg773.1, evm.TU.ctg836.2, evm.TU.ctg836.3, evm.TU.ctg887.4, evm.TU.ctg981.5
GO:0009607	0.0221816	0.211338	351	1174	response to biotic stimulus	biological_process	evm.TU.ctg1004.7, evm.TU.ctg1007.7, evm.TU.ctg100.92, evm.TU.ctg1010.87, evm.TU.ctg1024.105, evm.TU.ctg1024.108, evm.TU.ctg1024.110, evm.TU.ctg1026.7, evm.TU.ctg1026.8, evm.TU.ctg1036.33, evm.TU.ctg1038.3, evm.TU.ctg1043.35, evm.TU.ctg1051.4, evm.TU.ctg1052.61, evm.TU.ctg1066.53, evm.TU.ctg1068.83, evm.TU.ctg1069.27, evm.TU.ctg1075.119, evm.TU.ctg1075.120, evm.TU.ctg1075.127, evm.TU.ctg1088.1, ev…
GO:0017144	0.0221944	0.211338	128	401	drug metabolic process	biological_process	evm.TU.ctg1001.18, evm.TU.ctg1025.2, evm.TU.ctg1026.158, evm.TU.ctg1035.1, evm.TU.ctg1043.35, evm.TU.ctg1070.12, evm.TU.ctg1074.1, evm.TU.ctg1075.119, evm.TU.ctg1075.120, evm.TU.ctg1075.127, evm.TU.ctg1088.47, evm.TU.ctg1088.54, evm.TU.ctg1094.3, evm.TU.ctg1101.4, evm.TU.ctg1102.63, evm.TU.ctg1149.4, evm.TU.ctg1150.5, evm.TU.ctg1156.4, evm.TU.ctg1185.30, evm.TU.ctg1188.101, evm.TU.ctg1191.29, evm…
GO:0007409	0.0222859	0.211338	9	17	axonogenesis	biological_process	evm.TU.ctg1021.14, evm.TU.ctg1172.13, evm.TU.ctg197.3, evm.TU.ctg239.6, evm.TU.ctg383.2, evm.TU.ctg665.7, evm.TU.ctg669.9, evm.TU.ctg670.5, evm.TU.ctg994.2
GO:0018065	0.0222859	0.211338	9	17	obsolete protein-cofactor linkage	biological_process	evm.TU.ctg1095.70, evm.TU.ctg1149.4, evm.TU.ctg1150.5, evm.TU.ctg1328.3, evm.TU.ctg4.48, evm.TU.ctg4.125, evm.TU.ctg547.3, evm.TU.ctg5.1, evm.TU.ctg820.60
GO:0030178	0.0222859	0.211338	9	17	negative regulation of Wnt signaling pathway	biological_process	evm.TU.ctg1347.21, evm.TU.ctg1470.11, evm.TU.ctg437.56, evm.TU.ctg437.59, evm.TU.ctg513.58, evm.TU.ctg553.37, evm.TU.ctg560.69, evm.TU.ctg684.49, evm.TU.ctg745.2
GO:0046137	0.0222859	0.211338	9	17	negative regulation of vitamin metabolic process	biological_process	evm.TU.ctg1277.1, evm.TU.ctg1277.2, evm.TU.ctg1277.32, evm.TU.ctg1277.34, evm.TU.ctg1279.16, evm.TU.ctg1442.4, evm.TU.ctg288.20, evm.TU.ctg494.137, evm.TU.ctg494.140
GO:0048667	0.0222859	0.211338	9	17	cell morphogenesis involved in neuron differentiation	biological_process	evm.TU.ctg1021.14, evm.TU.ctg1172.13, evm.TU.ctg197.3, evm.TU.ctg239.6, evm.TU.ctg383.2, evm.TU.ctg665.7, evm.TU.ctg669.9, evm.TU.ctg670.5, evm.TU.ctg994.2
GO:0048812	0.0222859	0.211338	9	17	neuron projection morphogenesis	biological_process	evm.TU.ctg1021.14, evm.TU.ctg1172.13, evm.TU.ctg197.3, evm.TU.ctg239.6, evm.TU.ctg383.2, evm.TU.ctg665.7, evm.TU.ctg669.9, evm.TU.ctg670.5, evm.TU.ctg994.2
GO:0048858	0.0222859	0.211338	9	17	cell projection morphogenesis	biological_process	evm.TU.ctg1021.14, evm.TU.ctg1172.13, evm.TU.ctg197.3, evm.TU.ctg239.6, evm.TU.ctg383.2, evm.TU.ctg665.7, evm.TU.ctg669.9, evm.TU.ctg670.5, evm.TU.ctg994.2
GO:0051198	0.0222859	0.211338	9	17	obsolete negative regulation of coenzyme metabolic process	biological_process	evm.TU.ctg1277.1, evm.TU.ctg1277.2, evm.TU.ctg1277.32, evm.TU.ctg1277.34, evm.TU.ctg1279.16, evm.TU.ctg1442.4, evm.TU.ctg288.20, evm.TU.ctg494.137, evm.TU.ctg494.140
GO:0090090	0.0222859	0.211338	9	17	negative regulation of canonical Wnt signaling pathway	biological_process	evm.TU.ctg1347.21, evm.TU.ctg1470.11, evm.TU.ctg437.56, evm.TU.ctg437.59, evm.TU.ctg513.58, evm.TU.ctg553.37, evm.TU.ctg560.69, evm.TU.ctg684.49, evm.TU.ctg745.2
GO:0120039	0.0222859	0.211338	9	17	plasma membrane bounded cell projection morphogenesis	biological_process	evm.TU.ctg1021.14, evm.TU.ctg1172.13, evm.TU.ctg197.3, evm.TU.ctg239.6, evm.TU.ctg383.2, evm.TU.ctg665.7, evm.TU.ctg669.9, evm.TU.ctg670.5, evm.TU.ctg994.2
GO:2000083	0.0222859	0.211338	9	17	negative regulation of L-ascorbic acid biosynthetic process	biological_process	evm.TU.ctg1277.1, evm.TU.ctg1277.2, evm.TU.ctg1277.32, evm.TU.ctg1277.34, evm.TU.ctg1279.16, evm.TU.ctg1442.4, evm.TU.ctg288.20, evm.TU.ctg494.137, evm.TU.ctg494.140
GO:0043484	0.0223151	0.211431	25	63	regulation of RNA splicing	biological_process	evm.TU.ctg1052.1, evm.TU.ctg1052.2, evm.TU.ctg1079.5, evm.TU.ctg1079.6, evm.TU.ctg1099.170, evm.TU.ctg1239.7, evm.TU.ctg1.25, evm.TU.ctg13.18, evm.TU.ctg13.76, evm.TU.ctg1460.27, evm.TU.ctg1460.34, evm.TU.ctg1460.35, evm.TU.ctg1460.41, evm.TU.ctg1461.3, evm.TU.ctg1479.49, evm.TU.ctg148.7, evm.TU.ctg186.11, evm.TU.ctg27.34, evm.TU.ctg298.4, evm.TU.ctg329.2, evm.TU.ctg633.168, evm.TU.ctg716.51, evm…
GO:0010030	0.0224503	0.212527	21	51	positive regulation of seed germination	biological_process	evm.TU.ctg1029.94, evm.TU.ctg1075.119, evm.TU.ctg1075.120, evm.TU.ctg1075.127, evm.TU.ctg1364.237, evm.TU.ctg1364.248, evm.TU.ctg1364.249, evm.TU.ctg1364.250, evm.TU.ctg281.5, evm.TU.ctg348.11, evm.TU.ctg423.55, evm.TU.ctg426.45, evm.TU.ctg594.58, evm.TU.ctg603.8, evm.TU.ctg604.3, evm.TU.ctg865.11, evm.TU.ctg865.12, evm.TU.ctg865.13, evm.TU.ctg865.15, evm.TU.ctg894.8, evm.TU.ctg974.143
GO:0016859	0.0225214	0.212646	23	57	cis-trans isomerase activity	molecular_function	evm.TU.ctg1112.7, evm.TU.ctg1167.2, evm.TU.ctg1221.16, evm.TU.ctg1224.60, evm.TU.ctg1236.12, evm.TU.ctg1378.2, evm.TU.ctg1426.2, evm.TU.ctg1500.41, evm.TU.ctg214.3, evm.TU.ctg233.110, evm.TU.ctg321.16, evm.TU.ctg332.1, evm.TU.ctg365.2, evm.TU.ctg42.5, evm.TU.ctg496.1, evm.TU.ctg533.32, evm.TU.ctg533.39, evm.TU.ctg659.11, evm.TU.ctg663.8, evm.TU.ctg677.3, evm.TU.ctg739.7, evm.TU.ctg908.14, evm.TU.…
GO:0035670	0.0225214	0.212646	23	57	plant-type ovary development	biological_process	evm.TU.ctg1005.24, evm.TU.ctg1071.3, evm.TU.ctg1071.8, evm.TU.ctg1296.75, evm.TU.ctg1386.19, evm.TU.ctg1386.49, evm.TU.ctg1497.10, evm.TU.ctg14.29, evm.TU.ctg1502.6, evm.TU.ctg225.36, evm.TU.ctg227.8, evm.TU.ctg229.2, evm.TU.ctg246.2, evm.TU.ctg286.12, evm.TU.ctg34.22, evm.TU.ctg403.29, evm.TU.ctg462.23, evm.TU.ctg579.13, evm.TU.ctg580.3, evm.TU.ctg597.31, evm.TU.ctg675.2, evm.TU.ctg690.5, evm.TU…
GO:0044003	0.0225214	0.212646	23	57	modulation by symbiont of host process	biological_process	evm.TU.ctg1004.7, evm.TU.ctg1066.53, evm.TU.ctg1115.2, evm.TU.ctg1115.3, evm.TU.ctg1115.6, evm.TU.ctg1115.8, evm.TU.ctg1429.21, evm.TU.ctg231.78, evm.TU.ctg231.85, evm.TU.ctg246.2, evm.TU.ctg315.90, evm.TU.ctg368.69, evm.TU.ctg397.1, evm.TU.ctg462.23, evm.TU.ctg597.31, evm.TU.ctg621.19, evm.TU.ctg713.315, evm.TU.ctg810.1, evm.TU.ctg901.2, evm.TU.ctg903.2, evm.TU.ctg905.21, evm.TU.ctg924.68, evm.T…
GO:0001889	0.02335	0.219518	7	12	liver development	biological_process	evm.TU.ctg1135.21, evm.TU.ctg121.2, evm.TU.ctg1347.21, evm.TU.ctg1443.23, evm.TU.ctg684.49, evm.TU.ctg745.2, evm.TU.ctg842.94
GO:0030323	0.02335	0.219518	7	12	respiratory tube development	biological_process	evm.TU.ctg1347.21, evm.TU.ctg1477.109, evm.TU.ctg1477.113, evm.TU.ctg684.49, evm.TU.ctg740.53, evm.TU.ctg740.55, evm.TU.ctg745.2
GO:0030324	0.02335	0.219518	7	12	lung development	biological_process	evm.TU.ctg1347.21, evm.TU.ctg1477.109, evm.TU.ctg1477.113, evm.TU.ctg684.49, evm.TU.ctg740.53, evm.TU.ctg740.55, evm.TU.ctg745.2
GO:0060541	0.02335	0.219518	7	12	respiratory system development	biological_process	evm.TU.ctg1347.21, evm.TU.ctg1477.109, evm.TU.ctg1477.113, evm.TU.ctg684.49, evm.TU.ctg740.53, evm.TU.ctg740.55, evm.TU.ctg745.2
GO:0061008	0.02335	0.219518	7	12	hepaticobiliary system development	biological_process	evm.TU.ctg1135.21, evm.TU.ctg121.2, evm.TU.ctg1347.21, evm.TU.ctg1443.23, evm.TU.ctg684.49, evm.TU.ctg745.2, evm.TU.ctg842.94
GO:0009966	0.0233763	0.219576	158	504	regulation of signal transduction	biological_process	evm.TU.ctg1026.7, evm.TU.ctg1038.3, evm.TU.ctg1040.3, evm.TU.ctg1043.35, evm.TU.ctg1046.11, evm.TU.ctg1046.13, evm.TU.ctg1046.14, evm.TU.ctg1052.1, evm.TU.ctg1052.2, evm.TU.ctg1052.87, evm.TU.ctg1053.1, evm.TU.ctg1058.5, evm.TU.ctg1059.3, evm.TU.ctg1059.26, evm.TU.ctg1059.28, evm.TU.ctg1059.60, evm.TU.ctg1079.5, evm.TU.ctg1079.6, evm.TU.ctg1093.36, evm.TU.ctg1093.55, evm.TU.ctg1106.9, evm.TU.ctg1…
GO:0009793	0.0235604	0.220845	153	487	embryo development ending in seed dormancy	biological_process	evm.TU.ctg1024.101, evm.TU.ctg1042.128, evm.TU.ctg1042.131, evm.TU.ctg1063.4, evm.TU.ctg1077.11, evm.TU.ctg1077.13, evm.TU.ctg1082.4, evm.TU.ctg1086.23, evm.TU.ctg1103.3, evm.TU.ctg1116.2, evm.TU.ctg1132.37, evm.TU.ctg1135.10, evm.TU.ctg1143.2, evm.TU.ctg1145.5, evm.TU.ctg1155.34, evm.TU.ctg1163.28, evm.TU.ctg1163.29, evm.TU.ctg1163.31, evm.TU.ctg1193.57, evm.TU.ctg1193.58, evm.TU.ctg1194.40, evm…
GO:0071705	0.0235814	0.220845	203	659	nitrogen compound transport	biological_process	evm.TU.ctg1001.16, evm.TU.ctg1006.30, evm.TU.ctg1014.3, evm.TU.ctg1015.63, evm.TU.ctg1038.5, evm.TU.ctg1039.1, evm.TU.ctg1040.13, evm.TU.ctg1046.13, evm.TU.ctg1046.14, evm.TU.ctg1049.2, evm.TU.ctg1051.4, evm.TU.ctg1052.4, evm.TU.ctg1052.16, evm.TU.ctg1052.20, evm.TU.ctg1079.3, evm.TU.ctg1081.4, evm.TU.ctg1106.7, evm.TU.ctg111.5, evm.TU.ctg1123.13, evm.TU.ctg1130.1, evm.TU.ctg1146.8, evm.TU.ctg116…
GO:0006298	0.0236128	0.220845	13	28	mismatch repair	biological_process	evm.TU.ctg1345.10, evm.TU.ctg1432.23, evm.TU.ctg1432.24, evm.TU.ctg443.32, evm.TU.ctg443.33, evm.TU.ctg45.13, evm.TU.ctg472.6, evm.TU.ctg542.39, evm.TU.ctg582.27, evm.TU.ctg800.8, evm.TU.ctg800.17, evm.TU.ctg800.18, evm.TU.ctg800.27
GO:0070063	0.0236128	0.220845	13	28	RNA polymerase binding	molecular_function	evm.TU.ctg1135.21, evm.TU.ctg121.2, evm.TU.ctg125.32, evm.TU.ctg1375.47, evm.TU.ctg1443.23, evm.TU.ctg492.70, evm.TU.ctg518.14, evm.TU.ctg519.3, evm.TU.ctg522.39, evm.TU.ctg557.5, evm.TU.ctg820.27, evm.TU.ctg842.94, evm.TU.ctg969.26
GO:0090316	0.0236128	0.220845	13	28	positive regulation of intracellular protein transport	biological_process	evm.TU.ctg1270.16, evm.TU.ctg1270.21, evm.TU.ctg1270.26, evm.TU.ctg1477.109, evm.TU.ctg1477.113, evm.TU.ctg239.6, evm.TU.ctg383.2, evm.TU.ctg422.1, evm.TU.ctg55.3, evm.TU.ctg669.9, evm.TU.ctg670.5, evm.TU.ctg740.53, evm.TU.ctg740.55
GO:0015711	0.0243315	0.227372	84	254	organic anion transport	biological_process	evm.TU.ctg1028.1, evm.TU.ctg1029.97, evm.TU.ctg1038.5, evm.TU.ctg1039.1, evm.TU.ctg1040.13, evm.TU.ctg1051.4, evm.TU.ctg1052.16, evm.TU.ctg1052.20, evm.TU.ctg1081.4, evm.TU.ctg1104.12, evm.TU.ctg1104.14, evm.TU.ctg1213.110, evm.TU.ctg1215.30, evm.TU.ctg1217.23, evm.TU.ctg1218.6, evm.TU.ctg1239.42, evm.TU.ctg1243.5, evm.TU.ctg1246.1, evm.TU.ctg1254.2, evm.TU.ctg127.11, evm.TU.ctg1286.49, evm.TU.ct…
GO:0065008	0.0245356	0.229083	389	1310	regulation of biological quality	biological_process	evm.TU.ctg1001.18, evm.TU.ctg1006.50, evm.TU.ctg1012.5, evm.TU.ctg1024.134, evm.TU.ctg1028.1, evm.TU.ctg1029.52, evm.TU.ctg1029.97, evm.TU.ctg1035.4, evm.TU.ctg1036.8, evm.TU.ctg1040.13, evm.TU.ctg1042.128, evm.TU.ctg1042.131, evm.TU.ctg1043.6, evm.TU.ctg1043.35, evm.TU.ctg1052.87, evm.TU.ctg1053.1, evm.TU.ctg1058.5, evm.TU.ctg1059.3, evm.TU.ctg1059.26, evm.TU.ctg1059.28, evm.TU.ctg1059.35, evm.T…
GO:0008374	0.0247869	0.231231	31	82	O-acyltransferase activity	molecular_function	evm.TU.ctg1090.1, evm.TU.ctg1133.95, evm.TU.ctg1133.97, evm.TU.ctg1225.16, evm.TU.ctg1231.30, evm.TU.ctg1232.2, evm.TU.ctg1244.28, evm.TU.ctg1244.30, evm.TU.ctg1244.31, evm.TU.ctg1258.1, evm.TU.ctg1455.98, evm.TU.ctg1507.8, evm.TU.ctg159.44, evm.TU.ctg159.46, evm.TU.ctg190.5, evm.TU.ctg38.5, evm.TU.ctg40.50, evm.TU.ctg416.2, evm.TU.ctg467.71, evm.TU.ctg52.36, evm.TU.ctg553.8, evm.TU.ctg893.3, evm…
GO:0048582	0.0248611	0.231725	38	104	positive regulation of post-embryonic development	biological_process	evm.TU.ctg1029.94, evm.TU.ctg1043.6, evm.TU.ctg1075.119, evm.TU.ctg1075.120, evm.TU.ctg1075.127, evm.TU.ctg1091.10, evm.TU.ctg1115.22, evm.TU.ctg114.36, evm.TU.ctg1260.1, evm.TU.ctg1263.48, evm.TU.ctg1364.237, evm.TU.ctg1364.248, evm.TU.ctg1364.249, evm.TU.ctg1364.250, evm.TU.ctg1372.19, evm.TU.ctg1416.34, evm.TU.ctg231.49, evm.TU.ctg281.5, evm.TU.ctg28.8, evm.TU.ctg348.11, evm.TU.ctg423.55, evm.…
GO:0000373	0.0250029	0.232848	14	31	Group II intron splicing	biological_process	evm.TU.ctg1052.22, evm.TU.ctg1178.16, evm.TU.ctg1212.3, evm.TU.ctg127.18, evm.TU.ctg225.1, evm.TU.ctg226.11, evm.TU.ctg326.4, evm.TU.ctg422.3, evm.TU.ctg558.48, evm.TU.ctg622.46, evm.TU.ctg782.9, evm.TU.ctg812.112, evm.TU.ctg814.28, evm.TU.ctg899.14
GO:0000325	0.0251234	0.233769	83	251	plant-type vacuole	cellular_component	evm.TU.ctg100.92, evm.TU.ctg1029.52, evm.TU.ctg1070.12, evm.TU.ctg1104.12, evm.TU.ctg1104.14, evm.TU.ctg1116.21, evm.TU.ctg1116.26, evm.TU.ctg1116.33, evm.TU.ctg1116.42, evm.TU.ctg116.160, evm.TU.ctg1247.24, evm.TU.ctg1263.47, evm.TU.ctg126.2, evm.TU.ctg1.2, evm.TU.ctg1.5, evm.TU.ctg1.6, evm.TU.ctg1.7, evm.TU.ctg1422.224, evm.TU.ctg1422.226, evm.TU.ctg1438.1, evm.TU.ctg1455.180, evm.TU.ctg1455.18…
GO:0072521	0.0251522	0.233838	67	198	purine-containing compound metabolic process	biological_process	evm.TU.ctg1001.18, evm.TU.ctg1059.35, evm.TU.ctg1088.47, evm.TU.ctg1088.54, evm.TU.ctg1094.3, evm.TU.ctg1149.4, evm.TU.ctg1150.5, evm.TU.ctg1156.4, evm.TU.ctg1165.17, evm.TU.ctg1191.29, evm.TU.ctg1275.45, evm.TU.ctg1302.1, evm.TU.ctg1302.2, evm.TU.ctg1302.5, evm.TU.ctg1303.4, evm.TU.ctg1303.6, evm.TU.ctg1368.16, evm.TU.ctg1392.6, evm.TU.ctg1395.8, evm.TU.ctg1423.3, evm.TU.ctg1423.4, evm.TU.ctg147…
GO:0009152	0.0255043	0.23691	37	101	purine ribonucleotide biosynthetic process	biological_process	evm.TU.ctg1001.18, evm.TU.ctg1059.35, evm.TU.ctg1094.3, evm.TU.ctg1156.4, evm.TU.ctg1165.17, evm.TU.ctg1191.29, evm.TU.ctg1275.45, evm.TU.ctg1302.1, evm.TU.ctg1302.2, evm.TU.ctg1302.5, evm.TU.ctg1303.4, evm.TU.ctg1303.6, evm.TU.ctg1395.8, evm.TU.ctg1473.8, evm.TU.ctg1499.2, evm.TU.ctg152.4, evm.TU.ctg153.1, evm.TU.ctg185.36, evm.TU.ctg224.11, evm.TU.ctg300.2, evm.TU.ctg300.18, evm.TU.ctg373.2, ev…
GO:0015085	0.0257333	0.238373	29	76	calcium ion transmembrane transporter activity	molecular_function	evm.TU.ctg1071.12, evm.TU.ctg1098.5, evm.TU.ctg1104.3, evm.TU.ctg1133.79, evm.TU.ctg116.148, evm.TU.ctg116.154, evm.TU.ctg116.157, evm.TU.ctg1224.102, evm.TU.ctg1390.86, evm.TU.ctg1443.3, evm.TU.ctg1443.8, evm.TU.ctg1443.14, evm.TU.ctg1479.66, evm.TU.ctg159.29, evm.TU.ctg203.4, evm.TU.ctg24.133, evm.TU.ctg32.12, evm.TU.ctg747.105, evm.TU.ctg772.48, evm.TU.ctg842.79, evm.TU.ctg842.81, evm.TU.ctg84…
GO:0005527	0.0257931	0.238373	10	20	macrolide binding	molecular_function	evm.TU.ctg1221.16, evm.TU.ctg1236.12, evm.TU.ctg1426.2, evm.TU.ctg1500.41, evm.TU.ctg214.3, evm.TU.ctg321.16, evm.TU.ctg332.1, evm.TU.ctg42.5, evm.TU.ctg496.1, evm.TU.ctg677.3
GO:0005528	0.0257931	0.238373	10	20	FK506 binding	molecular_function	evm.TU.ctg1221.16, evm.TU.ctg1236.12, evm.TU.ctg1426.2, evm.TU.ctg1500.41, evm.TU.ctg214.3, evm.TU.ctg321.16, evm.TU.ctg332.1, evm.TU.ctg42.5, evm.TU.ctg496.1, evm.TU.ctg677.3
GO:0032451	0.0257931	0.238373	10	20	demethylase activity	molecular_function	evm.TU.ctg1226.23, evm.TU.ctg1256.42, evm.TU.ctg1256.43, evm.TU.ctg1298.52, evm.TU.ctg152.5, evm.TU.ctg153.3, evm.TU.ctg491.1, evm.TU.ctg654.78, evm.TU.ctg732.2, evm.TU.ctg974.103
GO:0042759	0.0257931	0.238373	10	20	long-chain fatty acid biosynthetic process	biological_process	evm.TU.ctg1455.45, evm.TU.ctg1455.46, evm.TU.ctg1455.48, evm.TU.ctg255.31, evm.TU.ctg255.33, evm.TU.ctg32.101, evm.TU.ctg747.61, evm.TU.ctg747.62, evm.TU.ctg747.68, evm.TU.ctg747.71
GO:1902074	0.0257931	0.238373	10	20	response to salt	biological_process	evm.TU.ctg164.14, evm.TU.ctg164.15, evm.TU.ctg164.16, evm.TU.ctg164.19, evm.TU.ctg209.17, evm.TU.ctg379.2, evm.TU.ctg379.3, evm.TU.ctg380.71, evm.TU.ctg380.72, evm.TU.ctg611.44
GO:0000578	0.0260782	0.240804	15	34	embryonic axis specification	biological_process	evm.TU.ctg1052.87, evm.TU.ctg1053.1, evm.TU.ctg1116.2, evm.TU.ctg1199.21, evm.TU.ctg1419.30, evm.TU.ctg1419.32, evm.TU.ctg1419.35, evm.TU.ctg1419.41, evm.TU.ctg222.38, evm.TU.ctg296.39, evm.TU.ctg31.7, evm.TU.ctg33.1, evm.TU.ctg670.204, evm.TU.ctg674.7, evm.TU.ctg82.3
GO:1902531	0.0265328	0.244794	46	130	regulation of intracellular signal transduction	biological_process	evm.TU.ctg1052.87, evm.TU.ctg1053.1, evm.TU.ctg1059.60, evm.TU.ctg1093.36, evm.TU.ctg1093.55, evm.TU.ctg1106.9, evm.TU.ctg1112.2, evm.TU.ctg1225.5, evm.TU.ctg1264.27, evm.TU.ctg1265.74, evm.TU.ctg1337.8, evm.TU.ctg1338.1, evm.TU.ctg1338.3, evm.TU.ctg1439.8, evm.TU.ctg1455.154, evm.TU.ctg1455.156, evm.TU.ctg1455.159, evm.TU.ctg1455.163, evm.TU.ctg1455.164, evm.TU.ctg1455.166, evm.TU.ctg1469.27, ev…
GO:0051707	0.0267063	0.246186	343	1150	response to other organism	biological_process	evm.TU.ctg1004.7, evm.TU.ctg1007.7, evm.TU.ctg100.92, evm.TU.ctg1024.105, evm.TU.ctg1024.108, evm.TU.ctg1024.110, evm.TU.ctg1026.7, evm.TU.ctg1026.8, evm.TU.ctg1036.33, evm.TU.ctg1038.3, evm.TU.ctg1043.35, evm.TU.ctg1051.4, evm.TU.ctg1052.61, evm.TU.ctg1066.53, evm.TU.ctg1068.83, evm.TU.ctg1069.27, evm.TU.ctg1075.119, evm.TU.ctg1075.120, evm.TU.ctg1075.127, evm.TU.ctg1088.1, evm.TU.ctg1091.10, ev…
GO:0034728	0.0268871	0.247434	16	37	nucleosome organization	biological_process	evm.TU.ctg1097.16, evm.TU.ctg1210.21, evm.TU.ctg1211.1, evm.TU.ctg1215.37, evm.TU.ctg1299.13, evm.TU.ctg353.4, evm.TU.ctg518.13, evm.TU.ctg519.2, evm.TU.ctg546.5, evm.TU.ctg574.109, evm.TU.ctg574.110, evm.TU.ctg749.11, evm.TU.ctg863.88, evm.TU.ctg863.89, evm.TU.ctg870.2, evm.TU.ctg871.92
GO:0051960	0.0268871	0.247434	16	37	regulation of nervous system development	biological_process	evm.TU.ctg1052.1, evm.TU.ctg1052.2, evm.TU.ctg1079.5, evm.TU.ctg1079.6, evm.TU.ctg1347.21, evm.TU.ctg415.13, evm.TU.ctg48.2, evm.TU.ctg498.6, evm.TU.ctg498.7, evm.TU.ctg498.9, evm.TU.ctg498.11, evm.TU.ctg633.168, evm.TU.ctg684.49, evm.TU.ctg745.2, evm.TU.ctg856.1, evm.TU.ctg904.9
GO:0072665	0.0269897	0.24796	26	67	protein localization to vacuole	biological_process	evm.TU.ctg116.160, evm.TU.ctg1239.32, evm.TU.ctg1351.1, evm.TU.ctg1364.2, evm.TU.ctg1373.79, evm.TU.ctg1455.180, evm.TU.ctg1455.181, evm.TU.ctg1455.183, evm.TU.ctg1455.185, evm.TU.ctg1455.186, evm.TU.ctg1455.227, evm.TU.ctg1507.87, evm.TU.ctg1507.88, evm.TU.ctg1507.89, evm.TU.ctg1507.90, evm.TU.ctg1507.92, evm.TU.ctg1507.93, evm.TU.ctg1507.99, evm.TU.ctg296.39, evm.TU.ctg303.1, evm.TU.ctg652.5, e…
GO:0072666	0.0269897	0.24796	26	67	establishment of protein localization to vacuole	biological_process	evm.TU.ctg116.160, evm.TU.ctg1239.32, evm.TU.ctg1351.1, evm.TU.ctg1364.2, evm.TU.ctg1373.79, evm.TU.ctg1455.180, evm.TU.ctg1455.181, evm.TU.ctg1455.183, evm.TU.ctg1455.185, evm.TU.ctg1455.186, evm.TU.ctg1455.227, evm.TU.ctg1507.87, evm.TU.ctg1507.88, evm.TU.ctg1507.89, evm.TU.ctg1507.90, evm.TU.ctg1507.92, evm.TU.ctg1507.93, evm.TU.ctg1507.99, evm.TU.ctg296.39, evm.TU.ctg303.1, evm.TU.ctg652.5, e…
GO:0010075	0.0274712	0.252171	17	40	regulation of meristem growth	biological_process	evm.TU.ctg1040.3, evm.TU.ctg1091.10, evm.TU.ctg1316.46, evm.TU.ctg1316.48, evm.TU.ctg1368.27, evm.TU.ctg1378.2, evm.TU.ctg301.23, evm.TU.ctg364.8, evm.TU.ctg545.3, evm.TU.ctg659.11, evm.TU.ctg755.1, evm.TU.ctg755.4, evm.TU.ctg756.4, evm.TU.ctg757.6, evm.TU.ctg795.2, evm.TU.ctg836.2, evm.TU.ctg836.3
GO:0005267	0.027866	0.255579	18	43	potassium channel activity	molecular_function	evm.TU.ctg1029.52, evm.TU.ctg1070.12, evm.TU.ctg126.2, evm.TU.ctg1.2, evm.TU.ctg1.5, evm.TU.ctg1.6, evm.TU.ctg1.7, evm.TU.ctg1506.10, evm.TU.ctg19.4, evm.TU.ctg27.1, evm.TU.ctg27.3, evm.TU.ctg27.4, evm.TU.ctg27.5, evm.TU.ctg27.6, evm.TU.ctg317.3, evm.TU.ctg683.3, evm.TU.ctg71.8, evm.TU.ctg747.105
GO:0043255	0.0281013	0.257521	19	46	regulation of carbohydrate biosynthetic process	biological_process	evm.TU.ctg1097.19, evm.TU.ctg1178.16, evm.TU.ctg1277.1, evm.TU.ctg1277.2, evm.TU.ctg1277.32, evm.TU.ctg1277.34, evm.TU.ctg1279.16, evm.TU.ctg1390.1, evm.TU.ctg1442.4, evm.TU.ctg1479.50, evm.TU.ctg24.105, evm.TU.ctg288.20, evm.TU.ctg494.137, evm.TU.ctg494.140, evm.TU.ctg558.48, evm.TU.ctg615.27, evm.TU.ctg622.46, evm.TU.ctg744.6, evm.TU.ctg744.7
GO:0008270	0.0281468	0.257721	60	176	zinc ion binding	molecular_function	evm.TU.ctg107.4, evm.TU.ctg108.7, evm.TU.ctg1137.41, evm.TU.ctg1210.21, evm.TU.ctg1211.1, evm.TU.ctg1213.16, evm.TU.ctg1213.110, evm.TU.ctg1218.20, evm.TU.ctg127.11, evm.TU.ctg1299.13, evm.TU.ctg1347.14, evm.TU.ctg1349.26, evm.TU.ctg1349.27, evm.TU.ctg1392.6, evm.TU.ctg13.61, evm.TU.ctg1421.6, evm.TU.ctg1471.4, evm.TU.ctg1477.183, evm.TU.ctg1477.189, evm.TU.ctg1477.197, evm.TU.ctg1485.45, evm.TU.…
GO:0032386	0.0281912	0.257911	21	52	regulation of intracellular transport	biological_process	evm.TU.ctg1270.16, evm.TU.ctg1270.21, evm.TU.ctg1270.26, evm.TU.ctg1477.109, evm.TU.ctg1477.113, evm.TU.ctg154.5, evm.TU.ctg157.2, evm.TU.ctg162.10, evm.TU.ctg239.6, evm.TU.ctg383.2, evm.TU.ctg396.63, evm.TU.ctg422.1, evm.TU.ctg542.58, evm.TU.ctg55.3, evm.TU.ctg669.9, evm.TU.ctg670.5, evm.TU.ctg686.20, evm.TU.ctg695.1, evm.TU.ctg711.5, evm.TU.ctg740.53, evm.TU.ctg740.55
GO:1901618	0.0285588	0.261054	11	23	organic hydroxy compound transmembrane transporter activity	molecular_function	evm.TU.ctg1007.40, evm.TU.ctg1007.42, evm.TU.ctg1010.1, evm.TU.ctg1071.4, evm.TU.ctg1071.10, evm.TU.ctg1071.13, evm.TU.ctg1126.1, evm.TU.ctg1126.3, evm.TU.ctg1247.24, evm.TU.ctg286.13, evm.TU.ctg874.28
GO:1990837	0.0286096	0.261299	52	150	sequence-specific double-stranded DNA binding	molecular_function	evm.TU.ctg1080.2, evm.TU.ctg1088.1, evm.TU.ctg1092.6, evm.TU.ctg1094.4, evm.TU.ctg1096.14, evm.TU.ctg1172.2, evm.TU.ctg1218.32, evm.TU.ctg1239.33, evm.TU.ctg1246.17, evm.TU.ctg1256.42, evm.TU.ctg1256.43, evm.TU.ctg125.50, evm.TU.ctg1.25, evm.TU.ctg1349.4, evm.TU.ctg1351.2, evm.TU.ctg1373.77, evm.TU.ctg1477.40, evm.TU.ctg1478.10, evm.TU.ctg1500.31, evm.TU.ctg152.5, evm.TU.ctg153.3, evm.TU.ctg172.7…
GO:0010648	0.0289458	0.263492	66	196	negative regulation of cell communication	biological_process	evm.TU.ctg1026.7, evm.TU.ctg1046.11, evm.TU.ctg1106.9, evm.TU.ctg1112.2, evm.TU.ctg1116.47, evm.TU.ctg1116.63, evm.TU.ctg1116.67, evm.TU.ctg1132.41, evm.TU.ctg1173.8, evm.TU.ctg1173.10, evm.TU.ctg1207.41, evm.TU.ctg1218.32, evm.TU.ctg1225.5, evm.TU.ctg1265.74, evm.TU.ctg1347.14, evm.TU.ctg1347.21, evm.TU.ctg1386.15, evm.TU.ctg1444.1, evm.TU.ctg1444.2, evm.TU.ctg1446.6, evm.TU.ctg1447.18, evm.TU.c…
GO:0023057	0.0289458	0.263492	66	196	negative regulation of signaling	biological_process	evm.TU.ctg1026.7, evm.TU.ctg1046.11, evm.TU.ctg1106.9, evm.TU.ctg1112.2, evm.TU.ctg1116.47, evm.TU.ctg1116.63, evm.TU.ctg1116.67, evm.TU.ctg1132.41, evm.TU.ctg1173.8, evm.TU.ctg1173.10, evm.TU.ctg1207.41, evm.TU.ctg1218.32, evm.TU.ctg1225.5, evm.TU.ctg1265.74, evm.TU.ctg1347.14, evm.TU.ctg1347.21, evm.TU.ctg1386.15, evm.TU.ctg1444.1, evm.TU.ctg1444.2, evm.TU.ctg1446.6, evm.TU.ctg1447.18, evm.TU.c…
GO:0016209	0.0289464	0.263492	38	105	antioxidant activity	molecular_function	evm.TU.ctg1012.5, evm.TU.ctg1024.140, evm.TU.ctg1132.38, evm.TU.ctg1151.24, evm.TU.ctg1151.26, evm.TU.ctg1161.2, evm.TU.ctg1235.11, evm.TU.ctg1235.12, evm.TU.ctg1250.11, evm.TU.ctg12.1, evm.TU.ctg1279.2, evm.TU.ctg1341.21, evm.TU.ctg1353.25, evm.TU.ctg143.41, evm.TU.ctg178.39, evm.TU.ctg178.41, evm.TU.ctg247.4, evm.TU.ctg252.39, evm.TU.ctg252.40, evm.TU.ctg288.34, evm.TU.ctg436.69, evm.TU.ctg438.…
GO:0098869	0.0289464	0.263492	38	105	cellular oxidant detoxification	biological_process	evm.TU.ctg1012.5, evm.TU.ctg1024.140, evm.TU.ctg1132.38, evm.TU.ctg1151.24, evm.TU.ctg1151.26, evm.TU.ctg1161.2, evm.TU.ctg1235.11, evm.TU.ctg1235.12, evm.TU.ctg1250.11, evm.TU.ctg12.1, evm.TU.ctg1279.2, evm.TU.ctg1341.21, evm.TU.ctg1353.25, evm.TU.ctg143.41, evm.TU.ctg178.39, evm.TU.ctg178.41, evm.TU.ctg247.4, evm.TU.ctg252.39, evm.TU.ctg252.40, evm.TU.ctg288.34, evm.TU.ctg436.69, evm.TU.ctg438.…
[truncated: 138 more rows]

## Sheet: Table S11
Table S11. GO Enrichment Analysis of contracted gene families.
category	p_value	q_value	numDEInCat	numInCat	term	class	gene_id
[truncated: 565 more rows]
